# Supplementary material for: Pangenome analysis of Lactobacillus mulieris strains reveals distinct subspecies clusters with defined ecological adaptations
Source: Microbiol Spectr. 2025 Oct 2;13(11):e02011-25. doi: 10.1128/spectrum.02011-25 (PMC12584728; doi:10.1128/spectrum.02011-25)
Supplement: Data S1 — Clade-specific gene clusters. [file spectrum.02011-25-s0001.xlsx]

## Sheet: Clade 1-specific
Data S1 Clade 1-specific gene clusters. Each column is identified by individual column header or title.
unique_id	gene_cluster_id	bin_name	genome_name	gene_callers_id	num_genomes_gene_cluster_has_hits	num_genes_in_gene_cluster	max_num_paralogs	SCG	functional_homogeneity_index	geometric_homogeneity_index	combined_homogeneity_index	COG20_PATHWAY_ACC	COG20_PATHWAY	COG20_CATEGORY_ACC	COG20_CATEGORY	COG20_FUNCTION_ACC	COG20_FUNCTION	aa_sequence
93273	GC_00001282	Clade_1_specific	C0022B5	423	47	59	3	0	0.995966	0.729846	0.842388			T	Signal transduction mechanisms	COG0515	Serine/threonine protein kinase (SPS1) (PDB:6G4J)	MNKYLPFVYANQKEDEFSKFLKKGTSKKYSINVSDFWIYFNVKSQKLPDSGWKGHLAARPEDKYKVFQIAKAVFEANDCSFKVAKNIECFKILNDPHIPVAEANKFITFYPQNINVFKIVIKQLFTKLKNFKAPQIFTDYQLPNNSCVQFRYGAFKKIARWDLKAQKELLYMTLPSGEIIEDSRVGYFDLPEGVEWPFGSTEKWLLVPEKNISKQSKLNSYSFIEIMAQKNKGDVYLGVENVTGKQVIIKSANPYVKNDCAAYSAKELLRNENQMLRNLSNLNVIPKVKSYFNENNIEFQVTEFIDGKSLDSFFGKEKLLSVILSICNTIRLIHEAGYIIGDVTNSNFIYKDGITYLVDLEYVRKNANKKYKRTFKTPYYVPNYSTKTFLTQKEDLFSL…
93274	GC_00001282	Clade_1_specific	C0089B2	936	47	59	3	0	0.995966	0.729846	0.842388			T	Signal transduction mechanisms	COG0515	Serine/threonine protein kinase (SPS1) (PDB:6G4J)	MNKYLPFVYANQKEDEFSKFLKKGTSKKYSINVSDFWIYFNVKSQKLPDSGWKGHLAARPEDKYKVFQIAKAVFEANDCSFKVAKNIECFKILNDPHIPVAEANKFITFYPQNINVFKIVIKQLFTKLKNFKAPQIFTDYQLPNNSCVQFRYGAFKKIARWDLKAQKELLYMTLPSGEIIEDSRVGYFDLPEGVEWPFGSTEKWLLVPEKNISKQSKLNSYSFIEIMAQKNKGDVYLGVENVTGKQVIIKSANPYVKNDCAAYSAKELLRNENQMLRNLSNLNVIPKVKSYFNENNIEFQVTEFIDGKSLDSFFGKEKLLSVILSICNTIRLIHEAGYIIGDVTNSNFIYKDGITYLVDLEYVRKNANKKYKRTFKTPYYVPNYSTKTFLTQKEDLFSL…
93275	GC_00001282	Clade_1_specific	C0090C3	497	47	59	3	0	0.995966	0.729846	0.842388			T	Signal transduction mechanisms	COG0515	Serine/threonine protein kinase (SPS1) (PDB:6G4J)	MNKYLPFVYANQKEDEFSKFLKKGTSKKYSINVSDFWIYFNVKSQKLPDSGWKGHLAARPEDKYKVFQIAKAVFEANDCSFKVAKNIECFKILNDPHIPVAEANKFITFYPQNINVFKIVIKQLFTKLKNFKAPQIFTDYQLPNNSCVQFRYGAFKKIARWDLKAQKELLYMTLPSGEIIEDSRVGYFDLPEGVEWPFGSTEKWLLVPEKNISKQSKLNSYSFIEIMAQKNKGDVYLGVENVTGKQVIIKSANPYVKNDCAAYSAKELLRNENQMLRNLSNLNVIPKVKSYFNENNIEFQVTEFIDGKSLDSFFGKEKLLSVILSICNTIRLIHEAGYIIGDVTNSNFIYKDGITYLVDLEYVRKNANKKYKRTFKTPYYVPNYSTKTFLTQKEDLFSL…
93276	GC_00001282	Clade_1_specific	C0109C3	48	47	59	3	0	0.995966	0.729846	0.842388			T	Signal transduction mechanisms	COG0515	Serine/threonine protein kinase (SPS1) (PDB:6G4J)	MNKYLPFVYANQKEDEFSKFLKKGTSKKYSINVSDFWIYFNVKSQKLPDSGWKGHLAARPEDKYKVFQIAKAVFEANDCSFKVAKNIECFKILNDPHIPVAEANKFITFYPQNINVFKIVIKQLFTKLKNFKAPQIFTDYQLPNNSCVQFRYGAFKKIARWDLKAQKELLYMTLPSGEIIEDSRVGYFDLPEGVEWPFGSTEKWLLVPEKNISKQSKLNSYSFIEIMAQKNKGDVYLGVENVTGKQVIIKSANPYVKNDCAAYSAKELLRNENQMLRNLSNLNVIPKVKSYFNENNIEFQVTEFIDGKSLDSFFGKEKLLSVILSICNTIRLIHEAGYIIGDVTNSNFIYKDGITYLVDLEYVRKNANKKYKRTFKTPYYVPNYSTKTFLTQKEDLFSL…
93277	GC_00001282	Clade_1_specific	C0109C3	49	47	59	3	0	0.995966	0.729846	0.842388			V	Defense mechanisms	COG4403	Lantibiotic modifying enzyme (LcnDR2) (PDB:5DZT)	---------------------------------------------------------------------------------------------------------------------------------------------------------------------------------------------------------------------------------------------------------------------------------------------------------------------------------------------------------------------------------------------------------------…
93278	GC_00001282	Clade_1_specific	C0127B3	597	47	59	3	0	0.995966	0.729846	0.842388			T	Signal transduction mechanisms	COG0515	Serine/threonine protein kinase (SPS1) (PDB:6G4J)	MNKYLPFVYANQKEDEFSKFLKKGTSKKYSINVSDFWIYFNVKSQKLPDSGWKGHLAARPEDKYKVFQIAKAVFEANDCSFKVAKNIECFKILNDPHIPVAEANKFITFYPQNINVFKIVIKQLFTKLKNFKAPQIFTDYQLPNNSCVQFRYGAFKKIARWDLKAQKELLYMTLPSGEIIEDSRVGYFDLPEGVEWPFGSTEKWLLVPEKNISKQSKLNSYSFIEIMAQKNKGDVYLGVENVTGKQVIIKSANPYVKNDCAAYSAKELLRNENQMLRNLSNLNVIPKVKSYFNENNIEFQVTEFIDGKSLDSFFGKEKLLSVILSICNTIRLIHEAGYIIGDVTNSNFIYKDGITYLVDLEYVRKNANKKYKRTFKTPYYVPNYSTKTFLTQKEDLFSL…
93279	GC_00001282	Clade_1_specific	C0127B5	560	47	59	3	0	0.995966	0.729846	0.842388			T	Signal transduction mechanisms	COG0515	Serine/threonine protein kinase (SPS1) (PDB:6G4J)	MNKYLPFVYANQKEDEFSKFLKKGTSKKYSINVSDFWIYFNVKSQKLPDSGWKGHLAARPEDKYKVFQIAKAVFEANDCSFKVAKNIECFKILNDPHIPVAEANKFITFYPQNINVFKIVIKQLFTKLKNFKAPQIFTDYQLPNNSCVQFRYGAFKKIARWDLKAQKELLYMTLPSGEIIEDSRVGYFDLPEGVEWPFGSTEKWLLVPEKNISKQSKLNSYSFIEIMAQKNKGDVYLGVENVTGKQVIIKSANPYVKNDCAAYSAKELLRNENQMLRNLSNLNVIPKVKSYFNENNIEFQVTEFIDGKSLDSFFGKEKLLSVILSICNTIRLIHEAGYIIGDVTNSNFIYKDGITYLVDLEYVRKNANKKYKRTFKTPYYVPNYSTKTFLTQKEDLFSL…
93280	GC_00001282	Clade_1_specific	CMD01S772bin1	508	47	59	3	0	0.995966	0.729846	0.842388			V	Defense mechanisms	COG4403	Lantibiotic modifying enzyme (LcnDR2) (PDB:5DZT)	EIN--------------------------------------------------------------------------------------------------------------------------------------------------------------------------------------------------------------------------------------------------------------------------------LRNYSSLH-----KLFYS---------------------------------------------------------------LVDLEYVRKNANKKYKRTFKTPYYVPNYSTKTFLTQKEDLFSL…
93281	GC_00001282	Clade_1_specific	CMD01S772bin1	1310	47	59	3	0	0.995966	0.729846	0.842388			T	Signal transduction mechanisms	COG0515	Serine/threonine protein kinase (SPS1) (PDB:6G4J)	MNKYLPFVYANQKEDEFSKFLKKGTSKKYSINVSDFWIYFNVKSQKLPDSGWKGHLAARPEDKYKVFQIAKAVFEANDCSFKVAKNIECFKILNDPHIPVAEANKFITFYPQNINVFKIVIKQLFTKLKNFKAPQIFTDYQLPNNSCVQFRYGAFKKIARWDLKAQKELLYMTLPSGEIIEDSRVGYFDLPEGVEWPFGSTEKWLLVPEKNISKQSKLNSYSFIEIMAQKNKGDVYLGVENVTGKQVIIKSANPYVKNDCAAYSAKELLRNENQMLRNLSNLNVIPKVKSYFNENNIEFQVTEFIDGKSLDSFFGKEKLLSVILSICNTIRLIHEAGYIIGDVTNSNFIYKDGITYLVDL---------------------------------------…
93282	GC_00001282	Clade_1_specific	CMF05S806bin1	337	47	59	3	0	0.995966	0.729846	0.842388			V	Defense mechanisms	COG4403	Lantibiotic modifying enzyme (LcnDR2) (PDB:5DZT)	----------------------------------------------------------------------------------------------------------------EIN----------------------------------------------------------------------------------------------------------------------------------------------------------------LRNYSSLH-----KLFYS---------------------------------------------------------------LVDLEYVRKNANKKYKRTFKTPYYVPNYSTKTFLTQKEDLFSL…
93283	GC_00001282	Clade_1_specific	CMF05S806bin1	1216	47	59	3	0	0.995966	0.729846	0.842388			T	Signal transduction mechanisms	COG0515	Serine/threonine protein kinase (SPS1) (PDB:6G4J)	MNKYLPFVYANQKEDEFSKFLKKGTSKKYSINVSDFWIYFNVKSQKLPDSGWKGHLAARPEDKYKVFQIAKAVFEANDCSFKVAKNIECFKILNDPHIPVAEANKFITFYPQNINVFKIVIKQLFTKLKNFKAPQIFTDYQLPNNSCVQFRYGAFKKIARWDLKAQKELLYMTLPSGEIIEDSRVGYFDLPEGVEWPFGSTEKWLLVPEKNISKQSKLNSYSFIEIMAQKNKGDVYLGVENVTGKQVIIKSANPYVKNDCAAYSAKELLRNENQMLRNLSNLNVIPKVKSYFNENNIEFQVTEFIDGKSLDSFFGKEKLLSVILSICNTIRLIHEAGYIIGDVTNSNFIYKDGITYLVDL---------------------------------------…
93284	GC_00001282	Clade_1_specific	DZDCM06S774bin1	667	47	59	3	0	0.995966	0.729846	0.842388			T	Signal transduction mechanisms	COG0515	Serine/threonine protein kinase (SPS1) (PDB:6G4J)	MNKYLPFVYANQKEDEFSKFLKKGTSKKYSINVSDFWIYFNVKSQKLPDSGWKGHLAARPEDKYKVFQIAKAVFEANDCSFKVAKNIECFKILNDPHIPVAEANKFITFYPQNINVFKIVIKQLFTKLKNFKAPQIFTDYQLPNNSCVQFRYGAFKKIARWDLKAQKELLYMTLPSGEIIEDSRVGYFDLPEGVEWPFGSTEKWLLVPEKNISKQSKLNSYSFIEIMAQKNKGDVYLGVENVTGKQVIIKSANPYVKNDCAAYSAKELLRNENQMLRNLSNLNVIPKVKSYFNENNIEFQVTEFIDGKSLDSFFGKEKLLSVILSICNTIRLIHEAGYIIGDVTNSNFIYKDGITYLVDLEYVRKNANKKYKRTFKTPYYVPNYSTKTFLTQKEDLFSL…
93285	GC_00001282	Clade_1_specific	DZDCM20S788bin1	1002	47	59	3	0	0.995966	0.729846	0.842388			T	Signal transduction mechanisms	COG0515	Serine/threonine protein kinase (SPS1) (PDB:6G4J)	MNKYLPFVYANQKEDEFSKFLKKGTSKKYSINVSDFWIYFNVKSQKLPDSGWKGHLAARPEDKYKVFQIAKAVFEANDCSFKVAKNIECFKILNDPHIPVAEANKFITFYPQNINVFKIVIKQLFTKLKNFKAPQIFTDYQLPNNSCVQFRYGAFKKIARWDLKAQKELLYMTLPSGEIIEDSRVGYFDLPEGVEWPFGSTEKWLLVPEKNISKQSKLNSYSFIEIMAQKNKGDVYLGVENVTGKQVIIKSANPYVKNDCAAYSAKELLRNENQMLRNLSNLNVIPKVKSYFNENNIEFQVTEFIDGKSLDSFFGKEKLLSVILSICNTIRLIHEAGYIIGDVTNSNFIYKDGITYLVDLEYVRKNANKKYKRTFKTPYYVPNYSTKTFLTQKEDLFSL…
93286	GC_00001282	Clade_1_specific	GCA000159335	1183	47	59	3	0	0.995966	0.729846	0.842388			T	Signal transduction mechanisms	COG0515	Serine/threonine protein kinase (SPS1) (PDB:6G4J)	MNKYLPFVYANQKEDEFSKFLKKGTSKKYSINVSDFWIYFNVKSQKLPDSGWKGHLAARPEDKYKVFQIAKAVFEANDCSFKVAKNIECFKILNDPHIPVAEANKFITFYPQNINVFKIVIKQLFTKLKNFKAPQIFTDYQLPNNSCVQFRYGAFKKIARWDLKAQKELLYMTLPSGEIIEDSRVGYFDLPEGVEWPFGSTEKWLLVPEKNISKQSKLNSYSFIEIMAQKNKGDVYLGVENVTGKQVIIKSANPYVKNDCAAYSAKELLRNENQMLRNLSNLNVIPKVKSYFNENNIEFQVTEFIDGKSLDSFFGKEKLLSVILSICNTIRLIHEAGYIIGDVTNSNFIYKDGITYLVDLEYVRKNANKKYKRTFKTPYYVPNYSTKTFLTQKEDLFSL…
93287	GC_00001282	Clade_1_specific	GCA000161895	733	47	59	3	0	0.995966	0.729846	0.842388			T	Signal transduction mechanisms	COG0515	Serine/threonine protein kinase (SPS1) (PDB:6G4J)	MNKYLPFVYANQKEDEFSKFLKKGTSKKYSINVSDFWIYFNVKSQKLPDSGWKGHLAARPEDKYKVFQIAKAVFEANDCSFKVAKNIECFKILNDPHIPVAEANKFITFYPQNINVFKIVIKQLFTKLKNFKAPQIFTDYQLPNNSCVQFRYGAFKKIARWDLKAQKELLYMTLPSGEIIEDSRVGYFDLPEGVEWPFGSTEKWLLVPEKNISKQSKLNSYSFIEIMAQKNKGDVYLGVENVTGKQVIIKSANPYVKNDCAAYSAKELLRNENQMLRNLSNLNVIPKVKSYFNENNIEFQVTEFIDGKSLDSFFGKEKLLSVILSICNTIRLIHEAGYIIGDVTNSNFIYKDGITYLVDLEYVRKNANKKYKRTFKTPYYVPNYSTKTFLTQKEDLFSL…
93288	GC_00001282	Clade_1_specific	GCA000162435	1204	47	59	3	0	0.995966	0.729846	0.842388			T	Signal transduction mechanisms	COG0515	Serine/threonine protein kinase (SPS1) (PDB:6G4J)	MNKYLPFVYANQKEDEFSKFLKKGTSKKYSINVSDFWIYFNVKSQKLPDSGWKGHLAARPEDKYKVFQIAKAVFEANDCSFKVAKNIECFKILNDPHIPVAEANKFITFYPQNINVFKIVIKQLFTKLKNFKAPQIFTDYQLPNNSCVQFRYGAFKKIARWDLKAQKELLYMTLPSGEIIEDSRVGYFDLPEGVEWPFGSTEKWLLVPEKNISKQSKLNSYSFIEIMAQKNKGDVYLGVENVTGKQVIIKSANPYVKNDCAAYSAKELLRNENQMLRNLSNLNVIPKVKSYFNENNIEFQVTEFIDGKSLDSFFGKEKLLSVILSICNTIRLIHEAGYIIGDVTNSNFIYKDGITYLVDLEYVRKNANKKYKRTFKTPYYVPNYSTKTFLTQKEDLFSL…
93289	GC_00001282	Clade_1_specific	GCA001012655	578	47	59	3	0	0.995966	0.729846	0.842388			T	Signal transduction mechanisms	COG0515	Serine/threonine protein kinase (SPS1) (PDB:6G4J)	MNKYLPFVYANQKEDEFSKFLKKGTSKKYSINVSDFWIYFNVKSQKLPDSGWKGHLAARPEDKYKVFQIAKAVFEANDCSFKVAKNIECFKILNDPHIPVAEANKFITFYPQNINVFKIVIKQLFTKLKNFKAPQIFTDYQLPNNSCVQFRYGAFKKIARWDLKAQKELLYMTLPSGEIIEDSRVGYFDLPEGVEWPFGSTEKWLLVPEKNISKQSKLNSYSFIEIMAQKNKGDVYLGVENVTGKQVIIKSANPYVKNDCAAYSAKELLRNENQMLRNLSNLNVIPKVKSYFNENNIEFQVTEFIDGKSLDSFFGKEKLLSVILSICNTIRLIHEAGYIIGDVTNSNFIYKDGITYLVDLEYVRKNANKKYKRTFKTPYYVPNYSTKTFLTQKEDLFSL…
93290	GC_00001282	Clade_1_specific	GCA001012675	1505	47	59	3	0	0.995966	0.729846	0.842388			T	Signal transduction mechanisms	COG0515	Serine/threonine protein kinase (SPS1) (PDB:6G4J)	MNKYLPFVYANQKEDEFSKFLKKGTSKKYSINVSDFWIYFNVKSQKLPDSGWKGHLAARPEDKYKVFQIAKAVFEANDCSFKVAKNIECFKILNDPHIPVAEANKFITFYPQNINVFKIVIKQLFTKLKNFKAPQIFTDYQLPNNSCVQFRYGAFKKIARWDLKAQKELLYMTLPSGEIIEDSRVGYFDLPEGVEWPFGSTEKWLLVPEKNISKQSKLNSYSFIEIMAQKNKGDVYLGVENVTGKQVIIKSANPYVKNDCAAYSAKELLRNENQMLRNLSNLNVIPKVKSYFNENNIEFQVTEFIDGKSLDSFFGKEKLLSVILSICNTIRLIHEAGYIIGDVTNSNFIYKDGITYLVDLEYVRKNANKKYKRTFKTPYYVPNYSTKTFLTQKEDLFSL…
93291	GC_00001282	Clade_1_specific	GCA001012675	1200	47	59	3	0	0.995966	0.729846	0.842388							---------------------------------------------------------------------------------------------------------------------------------------------------------------------------------------------------------------------------------------------------------------------------------------------------------------------------------------------------------------------------------------------------------------…
93292	GC_00001282	Clade_1_specific	GCA001012735	727	47	59	3	0	0.995966	0.729846	0.842388			T	Signal transduction mechanisms	COG0515	Serine/threonine protein kinase (SPS1) (PDB:6G4J)	MNKYLPFVYANQKEDEFSKFLKKGTSKKYSINVSDFWIYFNVKSQKLPDSGWKGHLAARPEDKYKVFQIAKAVFEANDCSFKVAKNIECFKILNDPHIPVAEANKFITFYPQNINVFKIVIKQLFTKLKNFKAPQIFTDYQLPNNSCVQFRYGAFKKIARWDLKAQKELLYMTLPSGEIIEDSRVGYFDLPEGVEWPFGSTEKWLLVPEKNISKQSKLNSYSFIEIMAQKNKGDVYLGVENVTGKQVIIKSANPYVKNDCAAYSAKELLRNENQMLRNLSNLNVIPKVKSYFNENNIEFQVTEFIDGKSLDSFFGKEKLLSVILSICNTIRLIHEAGYIIGDVTNSNFIYKDGITYLVDLEYVRKNANKKYKRTFKTPYYVPNYSTKTFLTQKEDLFSL…
93293	GC_00001282	Clade_1_specific	GCA001012745	941	47	59	3	0	0.995966	0.729846	0.842388			T	Signal transduction mechanisms	COG0515	Serine/threonine protein kinase (SPS1) (PDB:6G4J)	MNKYLPFVYANQKEDEFSKFLKKGTSKKYSINVSDFWIYFNVKSQKLPDSGWKGHLAARPEDKYKVFQIAKAVFEANDCSFKVAKNIECFKILNDPHIPVAEANKFITFYPQNINVFKIVIKQLFTKLKNFKAPQIFTDYQLPNNSCVQFRYGAFKKIARWDLKAQKELLYMTLPSGEIIEDSRVGYFDLPEGVEWPFGSTEKWLLVPEKNISKQSKLNSYSFIEIMAQKNKGDVYLGVENVTGKQVIIKSANPYVKNDCAAYSAKELLRNENQMLRNLSNLNVIPKVKSYFNENNIEFQVTEFIDGKSLDSFFGKEKLLSVILSICNTIRLIHEAGYIIGDVTNSNFIYKDGITYLVDLEYVRKNANKKYKRTFKTPYYVPNYSTKTFLTQKEDLFSL…
93294	GC_00001282	Clade_1_specific	GCA007786095	578	47	59	3	0	0.995966	0.729846	0.842388			T	Signal transduction mechanisms	COG0515	Serine/threonine protein kinase (SPS1) (PDB:6G4J)	MNKYLPFVYANQKEDEFSKFLKKGTSKKYSINVSDFWIYFNVKSQKLPDSGWKGHLAARPEDKYKVFQIAKAVFEANDCSFKVAKNIECFKILNDPHIPVAEANKFITFYPQNINVFKIVIKQLFTKLKNFKAPQIFTDYQLPNNSCVQFRYGAFKKIARWDLKAQKELLYMTLPSGEIIEDSRVGYFDLPEGVEWPFGSTEKWLLVPEKNISKQSKLNSYSFIEIMAQKNKGDVYLGVENVTGKQVIIKSANPYVKNDCAAYSAKELLRNENQMLRNLSNLNVIPKVKSYFNENNIEFQVTEFIDGKSLDSFFGKEKLLSVILSICNTIRLIHEAGYIIGDVTNSNFIYKDGITYLVDLEYVRKNANKKYKRTFKTPYYVPNYSTKTFLTQKEDLFSL…
93295	GC_00001282	Clade_1_specific	GCA008726405	1068	47	59	3	0	0.995966	0.729846	0.842388			T	Signal transduction mechanisms	COG0515	Serine/threonine protein kinase (SPS1) (PDB:6G4J)	MNKYLPFVYANQKEDEFSKFLKKGTSKKYSINVSDFWIYFNVKSQKLPDSGWKGHLAARPEDKYKVFQIAKAVFEANDCSFKVAKNIECFKILNDPHIPVAEANKFITFYPQNINVFKIVIKQLFTKLKNFKAPQIFTDYQLPNNSCVQFRYGAFKKIARWDLKAQKELLYMTLPSGEIIEDSRVGYFDLPEGVEWPFGSTEKWLLVPEKNISKQSKLNSYSFIEIMAQKNKGDVYLGVENVTGKQVIIKSANPYVKNDCAAYSAKELLRNENQMLRNLSNLNVIPKVKSYFNENNIEFQVTEFIDGKSLDSFFGKEKLLSVILSICNTIRLIHEAGYIIGDVTNSNFIYKDGITYLVDLEYVRKNANKKYKRTFKTPYYVPNYSTKTFLTQKEDLFSL…
93296	GC_00001282	Clade_1_specific	GCA008728065	46	47	59	3	0	0.995966	0.729846	0.842388			T	Signal transduction mechanisms	COG0515	Serine/threonine protein kinase (SPS1) (PDB:6G4J)	MNKYLPFVYANQKEDEFSKFLKKRTSKKYSINVSDFWIYFNVKSQKLPDSGWKGHLAARPEDKYKVFQIAKAVFEANDCSFKVAKNIECFKILNDPHIPVAEANKFITFYPQNINVFKIVIKQLFTKLKNFKAPQIFTDYQLPNNSCVQFRYGAFKKIARWDLKAQKELLYMTLPSGEIIEDSRVGYFDLPEGVEWPFGSTEKWLLVPEKNISKQSKLNSYSFIEIMAQKNKGDVYLGVENVTGKQVIIKSANPYVKNDCAAYSAKELLRNENQMLRNLSNLNVIPKVKSYFNENNIEFQVTEFIDGKSLDSFFGKEKLLSVILSICNTIRLIHEAGYIIGDVTNSNFIYKDGITYLVDLEYVRKNAN-------------------------------…
93297	GC_00001282	Clade_1_specific	GCA008728065	1022	47	59	3	0	0.995966	0.729846	0.842388							-----------------------------------------------------------------------------------------------------------------------------------------------------------------------------------------------------------------------------------------------------------------------------------------------------------------------------------------------------------------ITYLVDLEYVRKNANKKYKRTFKTPYYVPNYSTKTFLTQKEDLFSL…
93298	GC_00001282	Clade_1_specific	GCA008728065	1011	47	59	3	0	0.995966	0.729846	0.842388							---------------------------------------------------------------------------------------------------------------------------------------------------------------------------------------------------------------------------------------------------------------------------------------------------------------------------------------------------------------------------------------------------------------…
93299	GC_00001282	Clade_1_specific	GCA008728115	1500	47	59	3	0	0.995966	0.729846	0.842388			V	Defense mechanisms	COG4403	Lantibiotic modifying enzyme (LcnDR2) (PDB:5DZT)	-----------------------------------------------------------------------------------------------------------------------------------------------------------------------------------------------------------------------------------------------------------------------------------------------------------------------------------------------------------------------------------------------------MTQKEDLFSL…
93300	GC_00001282	Clade_1_specific	GCA009730255	85	47	59	3	0	0.995966	0.729846	0.842388			T	Signal transduction mechanisms	COG0515	Serine/threonine protein kinase (SPS1) (PDB:6G4J)	MNKYLPFVYANQKEDEFSKFLKKGTSKKYSINVSDFWIYFNVKSQKLPDSGWKGHLAARPEDKYKVFQIAKAVFEANDCSFKVAKNIECFKILNDPHIPVAEANKFITFYPQNINVFKIVIKQLFTKLKNFKAPQIFTDYQLPNNSCVQFRYGAFKKIARWDLKAQKELLYMTLPSGEIIEDSRVGYFDLPEGVEWPFGSTEKWLLVPEKNISKQSKLNSYSFIEIMAQKNKGDVYLGVENVTGKQVIIKSANPYVKNDCAAYSAKELLRNENQMLRNLSNLNVIPKVKSYFNENNIEFQVTEFIDGKSLDSFFGKEKLLSVILSICNTIRLIHEAGYIIGDVTNSNFIYKDGITYLVDLEYVRKNANKKYKRTFKTPYYVPNYSTKTFLTQKEDLFSL…
93301	GC_00001282	Clade_1_specific	GCF022751765	966	47	59	3	0	0.995966	0.729846	0.842388			T	Signal transduction mechanisms	COG0515	Serine/threonine protein kinase (SPS1) (PDB:6G4J)	MNKYLPFVYANQKEDEFSKFLKKGTSKKYSINVSDFWIYFNVKSQKLPDSGWKGHLAARPEDKYKVFQIAKAVFEANDCSFKVAKNIECFKILNDPHIPVAEANKFITFYPQNINVFKIVIKQLFTKLKNFKAPQIFTDYQLPNNSCVQFRYGAFKKIARWDLKAQKELLYMTLPSGEIIEDSRVGYFDLPEGVEWPFGSTEKWLLVPEKNISKQSKLNSYSFIEIMAQKNKGDVYLGVENVTGKQVIIKSANPYVKNDCAAYSAKELLRNENQMLRNLSNLNVIPKVKSYFNENNIEFQVTEFIDGKSLDSFFGKEKLLSVILSICNTIRLIHEAGYIIGDVTNSNFIYKDGITYLVDLEYVRKNANKKYKRTFKTPYYVPNYSTKTFLTQKEDLFSL…
93302	GC_00001282	Clade_1_specific	GCF022752135	197	47	59	3	0	0.995966	0.729846	0.842388			V	Defense mechanisms	COG4403	Lantibiotic modifying enzyme (LcnDR2) (PDB:5DZT)	KNQSTRKIYLHKKFDSF----------------------------------------------------------------------------------------------------------------------------------------------------------------------------------------------------------------------------------------------------------------------------------------------------------------------------------------------------VDLEYVRKNANKKYKRTFKTPYYVPNYSTKTFLTQKEDLFSL…
93303	GC_00001282	Clade_1_specific	GCF022752135	1491	47	59	3	0	0.995966	0.729846	0.842388			T	Signal transduction mechanisms	COG0515	Serine/threonine protein kinase (SPS1) (PDB:6G4J)	MNKYLPFVYANQKEDEFSKFLKKGTSKKYSINVSDFWIYFNVKSQKLPDSGWKGHLAARPEDKYKVFQIAKAVFEANDCSFKVAKNIECFKILNDPHIPVAEANKFITFYPQNINVFKIVIKQLFTKLKNFKAPQIFTDYQLPNNSCVQFRYGAFKKIARWDLKAQKELLYMTLPSGEIIEDSRVGYFDLPEGVEWPFGSTEKWLLVPEKNISKQSKLNSYSFIEIMAQKNKGDVYLGVENVTGKQVIIKSANPYVKNDCAAYSAKELLRNENQMLRNLSNLNVIPKVKSYFNENNIEFQVTEFIDGKSLDSFFGKEKLLSVILSICNTIRLIHEAGYIIGDVTNSNFIYKDGITYLVDLRL-------------------------------------…
93304	GC_00001282	Clade_1_specific	GCF022753705	1036	47	59	3	0	0.995966	0.729846	0.842388			T	Signal transduction mechanisms	COG0515	Serine/threonine protein kinase (SPS1) (PDB:6G4J)	MNKYLPFVYANQKEDEFSKFLKKGTSKKYSINVSDFWIYFNVKSQKLPDSGWKGHLAARPEDKYKVFQIAKAVFEANDCSFKVAKNIECFKILNDPHIPVAEANKFITFYPQNINVFKIVIKQLFTKLKNFKAPQIFTDYQLPNNSCVQFRYGAFKKIARWDLKAQKELLYMTLPSGEIIEDSRVGYFDLPEGVEWPFGSTEKWLLVPEKNISKQSKLNSYSFIEIMAQKNKGDVYLGVENVTGKQVIIKSANPYVKNDCAAYSAKELLRNENQMLRNLSNLNVIPKVKSYFNENNIEFQVTEFIDGKSLDSFFGKEKLLSVILSICNTIRLIHEAGYIIGDVTNSNFIYKDGITYLVDLEYVRKNANKKYKRTFKTPYYVPNYSTKTFLTQKEDLFSL…
93305	GC_00001282	Clade_1_specific	GCF022753825	797	47	59	3	0	0.995966	0.729846	0.842388			T	Signal transduction mechanisms	COG0515	Serine/threonine protein kinase (SPS1) (PDB:6G4J)	MNKYLPFVYANQKEDEFSKFLKKGTSKKYSINVSDFWIYFNVKSQKLPDSGWKGHLAARPEDKYKVFQIAKAVFEANDCSFKVAKNIECFKILNDPHIPVAEANKFITFYPQNINVFKIVIKQLFTKLKNFKAPQIFTDYQLPNNSCVQFRYGAFKKIARWDLKAQKELLYMTLPSGEIIEDSRVGYFDLPEGVEWPFGSTEKWLLVPEKNISKQSKLNSYSFIEIMAQKNKGDVYLGVENVTGKQVIIKSANPYVKNDCAAYSAKELLRNENQMLRNLSNLNVIPKVKSYFNENNIEFQVTEFIDGKSLDSFFGKEKLLSVILSICNTIRLIHEAGYIIGDVTNSNFIYKDGITYLVDLEYVRKNANKKYKRTFKTPYYVPNYSTKTFLTQKEDLFSL…
93306	GC_00001282	Clade_1_specific	GCF022756825	55	47	59	3	0	0.995966	0.729846	0.842388			T	Signal transduction mechanisms	COG0515	Serine/threonine protein kinase (SPS1) (PDB:6G4J)	MNKYLPFVYANQKEDEFSKFLKKGTSKKYSINVSDFWIYFNVKSQKLPDSGWKGHLAARPEDKYKVFQIAKAVFEANDCSFKVAKNIECFKILNDPHIPVAEANKFITFYPQNINVFKIVIKQLFTKLKNFKAPQIFTDYQLPNNSCVQFRYGAFKKIARWDLKAQKELLYMTLPSGEIIEDSRVGYFDLPEGVEWPFGSTEKWLLVPEKNISKQSKLNSYSFIEIMAQKNKGDVYLGVENVTGKQVIIKSANPYVKNDCAAYSAKELLRNENQMLRNLSNLNVIPKVKSYFNENNIEFQVTEFIDGKSLDSFFGKEKLLSVILSICNTIRLIHEAGYIIGDVTNSNFIYKDGITYLVDLEYVRKNANKKYKRTFKTPYYVPNYSTKTFLTQKEDLFSL…
93307	GC_00001282	Clade_1_specific	GCF022757825	141	47	59	3	0	0.995966	0.729846	0.842388			T	Signal transduction mechanisms	COG0515	Serine/threonine protein kinase (SPS1) (PDB:6G4J)	MNKYLPFVYANQKEDEFSKFLKKGTSKKYSINVSDFWIYFNVKSQKLPDSGWKGHLAARPEDKYKVFQIAKAVFEANDCSFKVAKNIECFKILNDPHIPVAEANKFITFYPQNINVFKIVIKQLFTKLKNFKAPQIFTDYQLPNNSCVQFRYGAFKKIARWDLKAQKELLYMTLPSGEIIEDSRVGYFDLPEGVEWPFGSTEKWLLVPEKNISKQSKLNSYSFIEIMAQKNKGDVYLGVENVTGKQVIIKSANPYVKNDCAAYSAKELLRNENQMLRNLSNLNVIPKVKSYFNENNIEFQVTEFIDGKSLDSFFGKEKLLSVILSICNTIRLIHEAGYIIGDVTNSNFIYKDGITYLVDLEYVRKNANKKYKRTFKTPYYVPNYSTKTFLTQKEDLFSL…
93308	GC_00001282	Clade_1_specific	GCF030218625	714	47	59	3	0	0.995966	0.729846	0.842388			T	Signal transduction mechanisms	COG0515	Serine/threonine protein kinase (SPS1) (PDB:6G4J)	MNKYLPFVYANQKEDEFSKFLKKGTSKKYSINVSDFWIYFNVKSQKLPDSGWKGHLAARPEDKYKVFQIAKAVFEANDCSFKVAKNIECFKILNDPHIPVAEANKFITFYPQNINVFKIVIKQLFTKLKNFKAPQIFTDYQLPNNSCVQFRYGAFKKIARWDLKAQKELLYMTLPSGEIIEDSRVGYFDLPEGVEWPFGSTEKWLLVPEKNISKQSKLNSYSFIEIMAQKNKGDVYLGVENVTGKQVIIKSANPYVKNDCAAYSAKELLRNENQMLRNLSNLNVIPKVKSYFNENNIEFQVTEFIDGKSLDSFFGKEKLLSVILSICNTIRLIHEAGYIIGDVTNSNFIYKDGITYLVDLEYVRKNANKKYKRTFKTPYYVPNYSTKTFLTQKEDLFSL…
93309	GC_00001282	Clade_1_specific	GCF030218805	506	47	59	3	0	0.995966	0.729846	0.842388			T	Signal transduction mechanisms	COG0515	Serine/threonine protein kinase (SPS1) (PDB:6G4J)	MNKYLPFVYANQKEDEFSKFLKKGTSKKYSINVSDFWIYFNVKSQKLPDSGWKGHLAARPEDKYKVFQIAKAVFEANDCSFKVAKNIECFKILNDPHIPVAEANKFITFYPQNINVFKIVIKQLFTKLKNFKAPQIFTDYQLPNNSCVQFRYGAFKKIARWDLKAQKELLYMTLPSGEIIEDSRVGYFDLPEGVEWPFGSTEKWLLVPEKNISKQSKLNSYSFIEIMAQKNKGDVYLGVENVTGKQVIIKSANPYVKNDCAAYSAKELLRNENQMLRNLSNLNVIPKVKSYFNENNIEFQVTEFIDGKSLDSFFGKEKLLSVILSICNTIRLIHEAGYIIGDVTNSNFIYKDGITYLVDLEYVRKNANKKYKRTFKTPYYVPNYSTKTFLTQKEDLFSL…
93310	GC_00001282	Clade_1_specific	GCF902385715	1314	47	59	3	0	0.995966	0.729846	0.842388			T	Signal transduction mechanisms	COG0515	Serine/threonine protein kinase (SPS1) (PDB:6G4J)	MNKYLPFVYANQKEDEFSKFLKKGTSKKYSINVSDFWIYFNVKSQKLPDSGWKGHLAARPEDKYKVFQIAKAVFEANDCSFKVAKNIECFKILNDPHIPVAEANKFITFYPQNINVFKIVIKQLFTKLKNFKAPQIFTDYQLPNNSCVQFRYGAFKKIARWDLKAQKELLYMTLPSGEIIEDSRVGYFDLPEGVEWPFGSTEKWLLVPEKNISKQSKLNSYSFIEIMAQKNKGDVYLGVENVTGKQVIIKSANPYVKNDCAAYSAKELLRNENQMLRNLSNLNVIPKVKSYFNENNIEFQVTEFIDGKSLDSFFGKEKLLSVILSICNTIRLIHEAGYIIGDVTNSNFIYKDGITYLVDLEYVRKNANKKYKRTFKTPYYVPNYSTKTFLTQKEDLFSL…
93311	GC_00001282	Clade_1_specific	K0072	159	47	59	3	0	0.995966	0.729846	0.842388			T	Signal transduction mechanisms	COG0515	Serine/threonine protein kinase (SPS1) (PDB:6G4J)	MNKYLPFVYANQKEDEFSKFLKKGTSKKYSINVSDFWIYFNVKSQKLPDSGWKGHLAARPEDKYKVFQIAKAVFEANDCSFKVAKNIECFKILNDPHIPVAEANKFITFYPQNINVFKIVIKQLFTKLKNFKAPQIFTDYQLPNNSCVQFRYGAFKKIARWDLKAQKELLYMTLPSGEIIEDSRVGYFDLPEGVEWPFGSTEKWLLVPEKNISKQSKLNSYSFIEIMAQKNKGDVYLGVENVTGKQVIIKSANPYVKNDCAAYSAKELLRNENQMLRNLSNLNVIPKVKSYFNENNIEFQVTEFIDGKSLDSFFGKEKLLSVILSICNTIRLIHEAGYIIGDVTNSNFIYKDGITYLVDLEYVRKNANKKYKRTFKTPYYVPNYSTKTFLTQKEDLFSL…
93312	GC_00001282	Clade_1_specific	K0081	931	47	59	3	0	0.995966	0.729846	0.842388			T	Signal transduction mechanisms	COG0515	Serine/threonine protein kinase (SPS1) (PDB:6G4J)	MNKYLPFVYANQKEDEFSKFLKKGTSKKYSINVSDFWIYFNVKSQKLPDSGWKGHLAARPEDKYKVFQIAKAVFEANDCSFKVAKNIECFKILNDPHIPVAEANKFITFYPQNINVFKIVIKQLFTKLKNFKAPQIFTDYQLPNNSCVQFRYGAFKKIARWDLKAQKELLYMTLPSGEIIEDSRVGYFDLPEGVEWPFGSTEKWLLVPEKNISKQSKLNSYSFIEIMAQKNKGDVYLGVENVTGKQVIIKSANPYVKNDCAAYSAKELLRNENQMLRNLSNLNVIPKVKSYFNENNIEFQVTEFIDGKSLDSFFGKEKLLSVILSICNTIRLIHEAGYIIGDVTNSNFIYKDGITYLVDLEYVRKNANKKYKRTFKTPYYVPNYSTKT-----------…
93313	GC_00001282	Clade_1_specific	K0081	1331	47	59	3	0	0.995966	0.729846	0.842388			V	Defense mechanisms	COG4403	Lantibiotic modifying enzyme (LcnDR2) (PDB:5DZT)	---------------------------------------------------------------------------------------------------------------------------------------------------------------------------------------------------------------------------------------------------------------------------------------------------------------------------------------------------------------------------------------------------------------…
93314	GC_00001282	Clade_1_specific	K0081	1330	47	59	3	0	0.995966	0.729846	0.842388							M-----------------------------------------------------------------------------------------------------------------------------------------------------------------------------------------------------------------------------------------------------------------------------------------------------------------------------------------------------------------------------------------------------TQKEDLFSL…
93315	GC_00001282	Clade_1_specific	TL2937	1314	47	59	3	0	0.995966	0.729846	0.842388			T	Signal transduction mechanisms	COG0515	Serine/threonine protein kinase (SPS1) (PDB:6G4J)	MNKYLPFVYANQKEDEFSKFLKKGTSKKYSINVSDFWIYFNVKSQKLPDSGWKGHLAARPEDKYKVFQIAKAVFEANDCSFKVAKNIECFKILNDPHIPVAEANKFITFYPQNINVFKIVIKQLFTKLKNFKAPQIFTDYQLPNNSCVQFRYGAFKKIARWDLKAQKELLYMTLPSGEIIEDSRVGYFDLPEGVEWPFGSTEKWLLVPEKNISKQSKLNSYSFIEIMAQKNKGDVYLGVENVTGKQVIIKSANPYVKNDCAAYSAKELLRNENQMLRNLSNLNVIPKVKSYFNENNIEFQVTEFIDGKSLDSFFGKEKLLSVILSICNTIRLIHEAGYIIGDVTNSNFIYKDGITYLVDLEYVRKNANKKYKRTFKTPYYVPNYSTKTFLTQKEDLFSL…
93316	GC_00001282	Clade_1_specific	UMB0007B	1620	47	59	3	0	0.995966	0.729846	0.842388			T	Signal transduction mechanisms	COG0515	Serine/threonine protein kinase (SPS1) (PDB:6G4J)	MNKYLPFVYANQKEDEFSKFLKKGTSKKYSINVSDFWIYFNVKSQKLPDSGWKGHLAARPEDKYKVFQIAKAVFEANDCSFKVAKNIECFKILNDPHIPVAEANKFITFYPQNINVFKIVIKQLFTKLKNFKAPQIFTDYQLPNNSCVQFRYGAFKKIARWDLKAQKELLYMTLPSGEIIEDSRVGYFDLPEGVEWPFGSTEKWLLVPEKNISKQSKLNSYSFIEIMAQKNKGDVYLGVENVTGKQVIIKSANPYVKNDCAAYSAKELLRNENQMLRNLSNLNVIPKVKSYFNENNIEFQVTEFIDGKSLDSFFGKEKLLSVILSICNTIRLIHEAGYIIGDVTNSNFIYKDGITYLVDLEYVRKNANKKYKRTFKTPYYVPNYSTKTFLTQKEDLFSL…
93317	GC_00001282	Clade_1_specific	UMB0007LM	1322	47	59	3	0	0.995966	0.729846	0.842388			T	Signal transduction mechanisms	COG0515	Serine/threonine protein kinase (SPS1) (PDB:6G4J)	MNKYLPFVYANQKEDEFSKFLKKGTSKKYSINVSDFWIYFNVKSQKLPDSGWKGHLAARPEDKYKVFQIAKAVFEANDCSFKVAKNIECFKILNDPHIPVAEANKFITFYPQNINVFKIVIKQLFTKLKNFKAPQIFTDYQLPNNSCVQFRYGAFKKIARWDLKAQKELLYMTLPSGEIIEDSRVGYFDLPEGVEWPFGSTEKWLLVPEKNISKQSKLNSYSFIEIMAQKNKGDVYLGVENVTGKQVIIKSANPYVKNDCAAYSAKELLRNENQMLRNLSNLNVIPKVKSYFNENNIEFQVTEFIDGKSLDSFFGKEKLLSVILSICNTIRLIHEAGYIIGDVTNSNFIYKDGITYLVDLEYVRKNANKKYKRTFKTPYYVPNYSTKTFLTQKEDLFSL…
93318	GC_00001282	Clade_1_specific	UMB0021	121	47	59	3	0	0.995966	0.729846	0.842388			T	Signal transduction mechanisms	COG0515	Serine/threonine protein kinase (SPS1) (PDB:6G4J)	MNKYLPFVYANQKEDEFSKFLKKGTSKKYSINVSDFWIYFNVKSQKLPDSGWKGHLAARPEDKYKVFQIAKAVFEANDCSFKVAKNIECFKILNDPHIPVAEANKFITFYPQNINVFKIVIKQLFTKLKNFKAPQIFTDYQLPNNSCVQFRYGAFKKIARWDLKAQKELLYMTLPSGEIIEDSRVGYFDLPEGVEWPFGSTEKWLLVPEKNISKQSKLNSYSFIEIMAQKNKGDVYLGVENVTGKQVIIKSANPYVKNDCAAYSAKELLRNENQMLRNLSNLNVIPKVKSYFNENNIEFQVTEFIDGKSLDSFFGKEKLLSVILSICNTIRLIHEAGYIIGDVTNSNFIYKDGITYLVDLEYVRKNANKKYKRTFKTPYYVPNYSTKTFLTQKEDLFSL…
93319	GC_00001282	Clade_1_specific	UMB0047	466	47	59	3	0	0.995966	0.729846	0.842388			T	Signal transduction mechanisms	COG0515	Serine/threonine protein kinase (SPS1) (PDB:6G4J)	MNKYLPFVYANQKEDEFSKFLKKGTSKKYSINVSDFWIYFNVKSQKLPDSGWKGHLAARPEDKYKVFQIAKAVFEANDCSFKVAKNIECFKILNDPHIPVAEANKFITFYPQNINVFKIVIKQLFTKLKNFKAPQIFTDYQLPNNSCVQFRYGAFKKIARWDLKAQKELLYMTLPSGEIIEDSRVGYFDLPEGVEWPFGSTEKWLLVPEKNISKQSKLNSYSFIEIMAQKNKGDVYLGVENVTGKQVIIKSANPYVKNDCAAYSAKELLRNENQMLRNLSNLNVIPKVKSYFNENNIEFQVTEFIDGKSLDSFFGKEKLLSVILSICNTIRLIHEAGYIIGDVTNSNFIYKDGITYLVDLEYVRKNANKKYKRTFKTPYYVPNYSTKTFLTQKEDLFSL…
93320	GC_00001282	Clade_1_specific	UMB1186	869	47	59	3	0	0.995966	0.729846	0.842388			T	Signal transduction mechanisms	COG0515	Serine/threonine protein kinase (SPS1) (PDB:6G4J)	MNKYLPFVYANQKEDEFSKFLKKGTSKKYSINVSDFWIYFNVKSQKLPDSGWKGHLAARPEDKYKVFQIAKAVFEANDCSFKVAKNIECFKILNDPHIPVAEANKFITFYPQNINVFKIVIKQLFTKLKNFKAPQIFTDYQLPNNSCVQFRYGAFKKIARWDLKAQKELLYMTLPSGEIIEDSRVGYFDLPEGVEWPFGSTEKWLLVPEKNISKQSKLNSYSFIEIMAQKNKGDVYLGVENVTGKQVIIKSANPYVKNDCAAYSAKELLRNENQMLRNLSNLNVIPKVKSYFNENNIEFQVTEFIDGKSLDSFFGKEKLLSVILSICNTIRLIHEAGYIIGDVTNSNFIYKDGITYLVDLEYVRKNANKKYKRTFKTPYYVPNYSTKTFLTQKEDLFSL…
93321	GC_00001282	Clade_1_specific	UMB1186	1116	47	59	3	0	0.995966	0.729846	0.842388							---------------------------------------------------------------------------------------------------------------------------------------------------------------------------------------------------------------------------------------------------------------------------------------------------------------------------------------------------------------------------------------------------------------…
93322	GC_00001282	Clade_1_specific	UMB8354	155	47	59	3	0	0.995966	0.729846	0.842388			T|V	Signal transduction mechanisms|Defense mechanisms	COG0515|COG4403	Serine/threonine protein kinase (SPS1) (PDB:6G4J)|Lantibiotic modifying enzyme (LcnDR2) (PDB:5DZT)	-----------------------------------------------------------------------------------------------------------------------------------------------------------------------------------------------------------MVISTRKNISKQSKLNSYSFIEIMAQKNKGDVYLGVENVTGKQVIIKSANPYVKNDCAAYSAKELLRNENQMLRNLSNLNVIPKVKSYFNENNIEFQVTEFIDGKSLDSFFGKEKLLSVILSICNTIRLIHEAGYIIGDVTNSNFIYKDGITYLVDLEYVRKNANKKYKRTFKTPYYVPNYSTKTFLTQKEDLFSL…
93323	GC_00001282	Clade_1_specific	UMB8354	156	47	59	3	0	0.995966	0.729846	0.842388			T	Signal transduction mechanisms	COG0515	Serine/threonine protein kinase (SPS1) (PDB:6G4J)	MNKYLPFVYANQKEDEFSKFLKKGTSKKYSINVSDFWIYFNVKSQKLPDSGWKGHLAARPEDKYKVFQIAKAVFEANDCSFKVAKNIECFKILNDPHIPVAEANKFITFYPQNINVFKIVIKQLFTKLKNFKAPQIFTDYQLPNNSCVQFRYGAFKKIARWDLKAQKELLYMTLPSGEIIEDSRVGYFDLPEGVEWPFGSTEKWLLVPEK---------------------------------------------------------------------------------------------------------------------------------------------------------------------------------------------…
93324	GC_00001282	Clade_1_specific	UMB9245	623	47	59	3	0	0.995966	0.729846	0.842388			T	Signal transduction mechanisms	COG0515	Serine/threonine protein kinase (SPS1) (PDB:6G4J)	MNKYLPFVYANQKEDEFSKFLKKGTSKKYSINVSDFWIYFNVKSQKLPDSGWKGHLAARPEDKYKVFQIAKAVFEANDCSFKVAKNIECFKILNDPHIPVAEANKFITFYPQNINVFKIVIKQLFTKLKNFKAPQIFTDYQLPNNSCVQFRYGAFKKIARWDLKAQKELLYMTLPSGEIIEDSRVGYFDLPEGVEWPFGSTEKWLLVPEKNISKQSKLNSYSFIEIMAQKNKGDVYLGVENVTGKQVIIKSANPYVKNDCAAYSAKELLRNENQMLRNLSNLNVIPKVKSYFNENNIEFQVTEFIDGKSLDSFFGKEKLLSVILSICNTIRLIHEAGYIIGDVTNSNFIYKDGITYLVDLEYVRKNANKKYKRTFKTPYYVPNYSTKTFLTQKEDLFSL…
93325	GC_00001282	Clade_1_specific	UMB9245B	620	47	59	3	0	0.995966	0.729846	0.842388			T	Signal transduction mechanisms	COG0515	Serine/threonine protein kinase (SPS1) (PDB:6G4J)	MNKYLPFVYANQKEDEFSKFLKKGTSKKYSINVSDFWIYFNVKSQKLPDSGWKGHLAARPEDKYKVFQIAKAVFEANDCSFKVAKNIECFKILNDPHIPVAEANKFITFYPQNINVFKIVIKQLFTKLKNFKAPQIFTDYQLPNNSCVQFRYGAFKKIARWDLKAQKELLYMTLPSGEIIEDSRVGYFDLPEGVEWPFGSTEKWLLVPEKNISKQSKLNSYSFIEIMAQKNKGDVYLGVENVTGKQVIIKSANPYVKNDCAAYSAKELLRNENQMLRNLSNLNVIPKVKSYFNENNIEFQVTEFIDGKSLDSFFGKEKLLSVILSICNTIRLIHEAGYIIGDVTNSNFIYKDGITYLVDLEYVRKNANKKYKRTFKTPYYVPNYSTKTFLTQKEDLFSL…
93326	GC_00001282	Clade_1_specific	UMB9245C	463	47	59	3	0	0.995966	0.729846	0.842388			T	Signal transduction mechanisms	COG0515	Serine/threonine protein kinase (SPS1) (PDB:6G4J)	MNKYLPFVYANQKEDEFSKFLKKGTSKKYSINVSDFWIYFNVKSQKLPDSGWKGHLAARPEDKYKVFQIAKAVFEANDCSFKVAKNIECFKILNDPHIPVAEANKFITFYPQNINVFKIVIKQLFTKLKNFKAPQIFTDYQLPNNSCVQFRYGAFKKIARWDLKAQKELLYMTLPSGEIIEDSRVGYFDLPEGVEWPFGSTEKWLLVPEKNISKQSKLNSYSFIEIMAQKNKGDVYLGVENVTGKQVIIKSANPYVKNDCAAYSAKELLRNENQMLRNLSNLNVIPKVKSYFNENNIEFQVTEFIDGKSLDSFFGKEKLLSVILSICNTIRLIHEAGYIIGDVTNSNFIYKDGITYLVDLEYVRKNANKKYKRTFKTPYYVPNYSTKTFLTQKEDLFSL…
93327	GC_00001282	Clade_1_specific	UMB9984	777	47	59	3	0	0.995966	0.729846	0.842388			V	Defense mechanisms	COG4403	Lantibiotic modifying enzyme (LcnDR2) (PDB:5DZT)	-----------------------------------------------------------------------------------------------------------------------------------------------------------------------------------------------------------------------------------------------------------------------------------------------------------------------------------------------------------------------------------------------------MTQKEDLFSL…
93328	GC_00001282	Clade_1_specific	UMB9984	950	47	59	3	0	0.995966	0.729846	0.842388			T	Signal transduction mechanisms	COG0515	Serine/threonine protein kinase (SPS1) (PDB:6G4J)	MNKYLPFVYANQKEDEFSKFLKKGTSKKYSINVSDFWIYFNVKSQKLPDSGWKGHLAARPEDKYKVFQIAKAVFEANDCSFKVAKNIECFKILNDPHIPVAEANKFITFYPQNINVFKIVIKQLFTKLKNFKAPQIFTDYQLPNNSCVQFRYGAFKKIARWDLKAQKELLYMTLPSGEIIEDSRVGYFDLPEGVEWPFGSTEKWLLVPEKNISKQSKLNSYSFIEIMAQKNKGDVYLGVENVTGKQVIIKSANPYVKNDCAAYSAKELLRNENQMLRNLSNLNVIPKVKSYFNENNIEFQVTEFIDGKSLDSFFGKEKLLSVILSICNTIRLIHEAGYIIGDVTNSNFIYKDGITYLVDL---------------------------------------…
93329	GC_00001282	Clade_1_specific	VSI18	1184	47	59	3	0	0.995966	0.729846	0.842388			T	Signal transduction mechanisms	COG0515	Serine/threonine protein kinase (SPS1) (PDB:6G4J)	MNKYLPFVYANQKEDEFSKFLKKGTSKKYSINVSDFWIYFNVKSQKLPDSGWKGHLAARPEDKYKVFQIAKAVFEANDCSFKVAKNIECFKILNDPHIPVAEANKFITFYPQNINVFKIVIKQLFTKLKNFKAPQIFTDYQLPNNSCVQFRYGAFKKIARWDLKAQKELLYMTLPSGEIIEDSRVGYFDLPEGVEWPFGSTEKWLLVPEKNISKQSKLNSYSFIEIMAQKNKGDVYLGVENVTGKQVIIKSANPYVKNDCAAYSAKELLRNENQMLRNLSNLNVIPKVKSYFNENNIEFQVTEFIDGKSLDSFFGKEKLLSVILSICNTIRLIHEAGYIIGDVTNSNFIYKDGITYLVDLETVK-----------------------------------…
93330	GC_00001282	Clade_1_specific	c10Ua161M	19	47	59	3	0	0.995966	0.729846	0.842388			T	Signal transduction mechanisms	COG0515	Serine/threonine protein kinase (SPS1) (PDB:6G4J)	MNKYLPFVYANQKEDEFSKFLKKGTSKKYSINVSDFWIYFNVKSQKLPDSGWKGHLAARPEDKYKVFQIAKAVFEANDCSFKVAKNIECFKILNDPHIPVAEANKFITFYPQNINVFKIVIKQLFTKLKNFKAPQIFTDYQLPNNSCVQFRYGAFKKIARWDLKAQKELLYMTLPSGEIIEDSRVGYFDLPEGVEWPFGSTEKWLLVPEKNISKQSKLNSYSFIEIMAQKNKGDVYLGVENVTGKQVIIKSANPYVKNDCAAYSAKELLRNENQMLRNLSNLNVIPKVKSYFNENNIEFQVTEFIDGKSLDSFFGKEKLLSVILSICNTIRLIHEAGYIIGDVTNSNFIYKDGITYLVDLEYVRKNANKKYKRTFKTPYYVPNYSTKTFLTQKEDLFSL…
93331	GC_00001282	Clade_1_specific	c10Ua232AE	549	47	59	3	0	0.995966	0.729846	0.842388			T	Signal transduction mechanisms	COG0515	Serine/threonine protein kinase (SPS1) (PDB:6G4J)	MNKYLPFVYANQKEDEFSKFLKKGTSKKYSINVSDFWIYFNVKSQKLPDSGWKGHLAARPEDKYKVFQIAKAVFEANDCSFKVAKNIECFKILNDPHIPVAEANKFITFYPQNINVFKIVIKQLFTKLKNFKAPQIFTDYQLPNNSCVQFRYGAFKKIARWDLKAQKELLYMTLPSGEIIEDSRVGYFDLPEGVEWPFGSTEKWLLVPEKNISKQSKLNSYSFIEIMAQKNKGDVYLGVENVTGKQVIIKSANPYVKNDCAAYSAKELLRNENQMLRNLSNLNVIPKVKSYFNENNIEFQVTEFIDGKSLDSFFGKEKLLSVILSICNTIRLIHEAGYIIGDVTNSNFIYKDGITYLVDLEYVRKNANKKYKRTFKTPYYVPNYSTKTFLTQKEDLFSL…
95601	GC_00001325	Clade_1_specific	C0022B5	1164	47	52	2	0	0.99673	0.885501	0.937829			V	Defense mechanisms	COG1132	ABC-type multidrug transport system, ATPase and permease component (MdlB) (PDB:2HYD)	MSLK--YVKRTHSIIFIILTILRSLEVVFIANITQQLFNWVNDKKISLINLIIVAVIGLIIFWIINLIYEWWYSRIIKEADYNIKSITTKYLIFSEKNTDFLDTSFFTNDLKQIEERYIAAELEIVTSAIQFLSAVIAALFGSIPLTIIFLLVSFIPGISQKFFGKIIEKKAENWEKKNSIYTERIKETEKTTQVFKLYDQENILWKRIKKVSNDLETSLQRLNFVRGTSNDTVSDLAYLFITVLPIAVGVYLVSVGNITFGTLIMVSQLSNNFINPLVNITMYLNDRRSSKPMWSKVIVATKLIEKQHSSKLSFKELNVKNASLKVGNKKLFSNLSFNIKSGEKVLIVAPSGWGKSTFLKALIGQVKINGGTYVIDNEELNGNFNKAHSYFSMINQEP…
95602	GC_00001325	Clade_1_specific	C0089B2	1495	47	52	2	0	0.99673	0.885501	0.937829			V	Defense mechanisms	COG1132	ABC-type multidrug transport system, ATPase and permease component (MdlB) (PDB:2HYD)	MSLK--YVKRTHSIIFIILTILRSLEVVFIANITQQLFNWVNDKKISLINLIIVAVIGLIIFWIINLIYEWWYSRIIKEADYNIKSITTKYLIFSEKNTDFLDTSFFTNDLKQIEERYIAAELEIVTSAIQFLSAVIAALFGSIPLTIIFLLVSFIPGISQKFFGKIIEKKAENWEKKNSIYTERIKETEKTTQVFKLYDQENILWKRIKKVSNDLETSLQRLNFVRGTSNDTVSDLAYLFITVLPIAVGVYLVSVGNITFGTLIMVSQLSNNFINPLVNITMYLNDRRSSKPMWSKVIVATKLIEKQHSSKLSFKELNVKNASLKVGNKKLFSNLSFNIKSGEKVLIVAPSGWGKSTFLKALIGQVKINGGTYVIDNEELNGNFNKAHSYFSMINQEP…
95603	GC_00001325	Clade_1_specific	C0090C3	787	47	52	2	0	0.99673	0.885501	0.937829			V	Defense mechanisms	COG1132	ABC-type multidrug transport system, ATPase and permease component (MdlB) (PDB:2HYD)	MSLK--YVKRTHSIIFIILTILRSLEVVFIANITQQLFNWVNDKKISLINLIIVAVIGLIIFWIINLIYEWWYSRIIKEADYNIKSITTKYLIFSEKNTDFLDTSFFTNDLKQIEERYIAAELEIVTSAIQFLSAVIAALFGSIPLTIIFLLVSFIPGISQKFFGKIIEKKAENWEKKNSIYTERIKETEKTTQVFKLYDQENILWKRIKKVSNDLETSLQRLNFVRGTSNDTVSDLAYLFITVLPIAVGVYLVSVGNITFGTLIMVSQLSNNFINPLVNITMYLNDRRSSKPMWSKVIVATKLIEKQHSSKLSFKELNVKNASLKVGNKKLFSNLSFNIKSGEKVLIVAPSGWGKSTFLKALIGQVKINGGTYVIDNEELNGNFNKAHSYFSMINQEP…
95604	GC_00001325	Clade_1_specific	C0109C3	1012	47	52	2	0	0.99673	0.885501	0.937829			V	Defense mechanisms	COG1132	ABC-type multidrug transport system, ATPase and permease component (MdlB) (PDB:2HYD)	MSLK--YVKRTHSIIFIILTILRSLEVVFIANITQQLFNWVNDKKISLINLIIVAVIGLIIFWIINLIYEWWYSRIIKEADYNIKSITTKYLIFSEKNTDFLDTSFFTNDLKQIEERYIAAELEIVTSAIQFLSAVIAALFGSIPLTIIFLLVSFIPGISQKFFGKIIEKKAENWEKKNSIYTERIKETEKTTQVFKLYDQENILWKRIKKVSNDLETSLQRLNFVRGTSNDTVSDLAYLFITVLPIAVGVYLVSVGNITFGTLIMVSQLSNNFINPLVNITMYLNDRRSSKPMWSKVIVATKLIEKQHSSKLSFKELNVKNASLKVGNKKLFSNLSFNIKSGEKVLIVAPSGWGKSTFLKALIGQVKINGGTYVIDNEELNGNFNKAHSYFSMINQEP…
95605	GC_00001325	Clade_1_specific	C0127B3	433	47	52	2	0	0.99673	0.885501	0.937829			V	Defense mechanisms	COG1132	ABC-type multidrug transport system, ATPase and permease component (MdlB) (PDB:2HYD)	MSLK--YVKRTHSIIFIILTILRSLEVVFIANITQQLFNWVNDKKISLINLIIVAVIGLIIFWIINLIYEWWYSRIIKEADYNIKSITTKYLIFSEKNTDFLDTSFFTNDLKQIEERYIAAELEIVTSAIQFLSAVIAALFGSIPLTIIFLLVSFIPGISQKFFGKIIEKKAENWEKKNSIYTERIKETEKTTQVFKLYDQENILWKRIKKVSNDLETSLQRLNFVRGTSNDTVSDLAYLFITVLPIAVGVYLVSVGNITFGTLIMVSQLSNNFINPLVNITMYLNDRRSSKPMWSKVIVATKLIEKQHSSKLSFKELNVKNASLKVGNKKLFSNLSFNIKSGEKVLIVAPSGWGKSTFLKALIGQVKINGGTYVIDNEELNGNFNKAHSYFSMINQEP…
95606	GC_00001325	Clade_1_specific	C0127B5	1197	47	52	2	0	0.99673	0.885501	0.937829			V	Defense mechanisms	COG1132	ABC-type multidrug transport system, ATPase and permease component (MdlB) (PDB:2HYD)	MSLK--YVKRTHSIIFIILTILRSLEVVFIANITQQLFNWVNDKKISLINLIIVAVIGLIIFWIINLIYEWWYSRIIKEADYNIKSITTKYLIFSEKNTDFLDTSFFTNDLKQIEERYIAAELEIVTSAIQFLSAVIAALFGSIPLTIIFLLVSFIPGISQKFFGKIIEKKAENWEKKNSIYTERIKETEKTTQVFKLYDQENILWKRIKKVSNDLETSLQRLNFVRGTSNDTVSDLAYLFITVLPIAVGVYLVSVGNITFGTLIMVSQLSNNFINPLVNITMYLNDRRSSKPMWSKVIVATKLIEKQHSSKLSFKELNVKNASLKVGNKKLFSNLSFNIKSGEKVLIVAPSGWGKSTFLKALIGQVKINGGTYVIDNEELNGNFNKAHSYFSMINQEP…
95607	GC_00001325	Clade_1_specific	CMD01S772bin1	113	47	52	2	0	0.99673	0.885501	0.937829			V	Defense mechanisms	COG1132	ABC-type multidrug transport system, ATPase and permease component (MdlB) (PDB:2HYD)	MSLK--YVKRTHSIIFIILTILRSLEVVFIANITQQLFNWVNDKKISLINLIIVAVIGLIIFWIINLIYEWWYSRIIKEADYNIKSITTKYLIFSEKNTDFLDTSFFTNDLKQIEERYIAAELEIVTSAIQFLSAVIAALFGSIPLTIIFLLVSFIPGISQKFFGKIIEKKAENWEKKNSIYTERIKETEKTTQVFKLYDQENILWKRIKKVSNDLETSLQRLNFVRGTSNDTVSDLAYLFITVLPIAVGVYLVSVGNITFGTLIMVSQLSNNFINPLVNITMYLNDRRSSKPMWSKVIVATKLIEKQHSSKLSFKELNVKNASLKVGNKKLFSNLSFNIKSGEKVLIVAPSGWGKSTFLKALIGQVKINGGTYVIDNEELNGNFNKAHSYFSMINQEP…
95608	GC_00001325	Clade_1_specific	CMF05S806bin1	451	47	52	2	0	0.99673	0.885501	0.937829			V	Defense mechanisms	COG1132	ABC-type multidrug transport system, ATPase and permease component (MdlB) (PDB:2HYD)	MSLK--YVKRTHSIIFIILTILRSLEVVFIANITQQLFNWVNDKKISLINLIIVAVIGLIIFWIINLIYEWWYSRIIKEADYNIKSITTKYLIFSEKNTDFLDTSFFTNDLKQIEERYIAAELEIVTSAIQFLSAVIAALFGSIPLTIIFLLVSFIPGISQKFFGKIIEKKAENWEKKNSIYTERIKETEKTTQVFKLYDQENILWKRIKKVSNDLETSLQRLNFVRGTSNDTVSDLAYLFITVLPIAVGVYLVSVGNITFGTLIMVSQLSNNFINPLVNITMYLNDRRSSKPMWSKVIVATKLIEKQHSSKLSFKELNVKNASLKVGNKKLFSNLSFNIKSGEKVLIVAPSGWGKSTFLKALIGQVKINGGTYVIDNEELNGNFNKAHSYFSMINQEP…
95609	GC_00001325	Clade_1_specific	DZDCM06S774bin1	1375	47	52	2	0	0.99673	0.885501	0.937829			V	Defense mechanisms	COG1132	ABC-type multidrug transport system, ATPase and permease component (MdlB) (PDB:2HYD)	MSLK--YVKRTHSIIFIILTILRSLEVVFIANITQQLFNWVNDKKISLINLIIVAVIGLIIFWIINLIYEWWYSRIIKEADYNIKSITTKYLIFSEKNTDFLDTSFFTNDLKQIEERYIAAELEIVTSAIQFLSAVIAALFGSIPLTIIFLLVSFIPGISQKFFGKIIEKKAENWEKKNSIYTERIKETEKTTQVFKLYDQENILWKRIKKVSNDLETSLQRLNFVRGTSNDTVSDLAYLFITVLPIAVGVYLVSVGNITFGTLIMVSQLSNNFINPLVNITMYLNDRRSSKPMWSKVIVATKLIEKQHSSKLSFKELNVKNASLKVGNKKLFSNLSFNIKSGEKVLIVAPSGWGKSTFLKALIGQVKINGGTYVIDNEELNGNFNKAHSYFSMINQEP…
95610	GC_00001325	Clade_1_specific	DZDCM20S788bin1	1447	47	52	2	0	0.99673	0.885501	0.937829			V	Defense mechanisms	COG1132	ABC-type multidrug transport system, ATPase and permease component (MdlB) (PDB:2HYD)	MSLK--YVKRTHSIIFIILTILRSLEVVFIANITQQLFNWVNDKKISLINLIIVAVIGLIIFWIINLIYEWWYSRIIKEADYNIKSITTKYLIFSEKNTDFLDTSFFTNDLKQIEERYIAAELEIVTSAIQFLSAVIAALFGSIPLTIIFLLVSFIPGISQKFFGKIIEKKAENWEKKNSIYTERIKETEKTTQVFKLYDQENILWKRIKKVSNDLETSLQRLNFVRGTSNDTVSDLAYLFITVLPIAVGVYLVSVGNITFGTLIMVSQLSNNFINPLVNITMYLNDRRSSKPMWSKVIVATKLIEKQHSSKLSFKELNVKNASLKVGNKKLFSNLSFNIKSGEKVLIVAPSGWGKSTFLKALIGQVKINGGTYVIDNEELNGNFNKAHSYFSMINQEP…
95611	GC_00001325	Clade_1_specific	GCA000159335	77	47	52	2	0	0.99673	0.885501	0.937829			V	Defense mechanisms	COG1132	ABC-type multidrug transport system, ATPase and permease component (MdlB) (PDB:2HYD)	MSLK--YVKRTHSIIFIILTILRSLEVVFIANITQQLFNWVNDKKISLINLIIVAVIGLIIFWIINLIYEWWYSRIIKEADYNIKSITTKYLIFSEKNTDFLDTSFFTNDLKQIEERYIAAELEIVTSAIQFLSAVIAALFGSIPLTIIFLLVSFIPGISQKFFGKIIEKKAENWEKKNSIYTERIKETEKTTQVFKLYDQENILWKRIKKVSNDLETSLQRLNFVRGTSNDTVSDLAYLFITVLPIAVGVYLVSVGNITFGTLIMVSQLSNNFINPLVNITMYLNDRRSSKPMWSKVIVATKLIEKQHSSKLSFKELNVKNASLKVGNKKLFSNLSFNIKSGEKVLIVAPSGWGKSTFLKALIGQVKINGGTYVIDNEELNGNFNKAHSYFSMINQEP…
95612	GC_00001325	Clade_1_specific	GCA000161895	80	47	52	2	0	0.99673	0.885501	0.937829			V	Defense mechanisms	COG1132	ABC-type multidrug transport system, ATPase and permease component (MdlB) (PDB:2HYD)	MSLK--YVKRTHSIIFIILTILRSLEVVFIANITQQLFNWVNDKKISLINLIIVAVIGLIIFWIINLIYEWWYSRIIKEADYNIKSITTKYLIFSEKNTDFLDTSFFTNDLKQIEERYIAAELEIVTSAIQFLSAVIAALFGSIPLTIIFLLVSFIPGISQKFFGKIIEKKAENWEKKNSIYTERIKETEKTTQVFKLYDQENILWKRIKKVSNDLETSLQRLNFVRGTSNDTVSDLAYLFITVLPIAVGVYLVSVGNITFGTLIMVSQLSNNFINPLVNITMYLNDRRSSKPMWSKVIVATKLIEKQHSSKLSFKELNVKNASLKVGNKKLFSNLSFNIKSGEKVLIVAPSGWGKSTFLKALIGQVKINGGTYVIDNEELNGNFNKAHSYFSMINQEP…
95613	GC_00001325	Clade_1_specific	GCA000162435	561	47	52	2	0	0.99673	0.885501	0.937829			V	Defense mechanisms	COG1132	ABC-type multidrug transport system, ATPase and permease component (MdlB) (PDB:2HYD)	MSLK--YVKRTHSIIFIILTILRSLEVVFIANITQQLFNWVNDKKISLINLIIVAVIGLIIFWIINLIYEWWYSRIIKEADYNIKSITTKYLIFSEKNTDFLDTSFFTNDLKQIEERYIAAELEIVTSAIQFLSAVIAALFGSIPLTIIFLLVSFIPGISQKFFGKIIEKKAENWEKKNSIYTERIKETEKTTQVFKLYDQENILWKRIKKVSNDLETSLQRLNFVRGTSNDTVSDLAYLFITVLPIAVGVYLVSVGNITFGTLIMVSQLSNNFINPLVNITMYLNDRRSSKPMWSKVIVATKLIEKQHSSKLSFKELNVKNASLKVGNKKLFSNLSFNIKSGEKVLIVAPSGWGKSTFLKALIGQVKINGGTYVIDNEELNGNFNKAHSYFSMINQEP…
95614	GC_00001325	Clade_1_specific	GCA001012655	300	47	52	2	0	0.99673	0.885501	0.937829			V	Defense mechanisms	COG1132	ABC-type multidrug transport system, ATPase and permease component (MdlB) (PDB:2HYD)	---------KNQS--------------------TRKIY----------------------------LHKKFDSFRIIKEADYNIKSITTKYLIFSEKNTDFLDTSFFTNDLKQIEERYIAAELEIVTSAIQFLSAVIAALFGSIPLTIIFLLVSFIPGISQKFFGKIIEKKAENWEKKNSIYTERIKETEKTTQVFKLYDQENILWKRIKKVSNDLETSLQRLNFVRGTSNDTVSDLAYLFITVLPIAVGVYLVSVGNITFGTLIMVSQLSNNFINPLVNITMYLNDRRSSKPMWSKVIVATKLIEKQHSSKLSFKELNVKNASLKVGNKKLFSNLSFNIKSGEKVLIVAPSGWGKSTFLKALIGQVKINGGTYVIDNEELNGNFNKAHSYFSMINQEP…
95615	GC_00001325	Clade_1_specific	GCA001012655	949	47	52	2	0	0.99673	0.885501	0.937829			V	Defense mechanisms	COG1132	ABC-type multidrug transport system, ATPase and permease component (MdlB) (PDB:2HYD)	MSLK--YVKRTHSIIFIILTILRSLEVVFIANITQQLFNWVNDKKISLINLIIVAVIGLIIFWIINLIYEWWYSRIMRL--------------------------------------------------------------------------------------------------------------------------------------------------------------------------------------------------------------------------------------------------------------------------------------------------------------------------------…
95616	GC_00001325	Clade_1_specific	GCA001012675	253	47	52	2	0	0.99673	0.885501	0.937829			V	Defense mechanisms	COG1132	ABC-type multidrug transport system, ATPase and permease component (MdlB) (PDB:2HYD)	MSLK--YVKRTHSIIFIILTILRSLEVVFIANITQQLFNWVNDKKISLINLIIVAVIGLIIFWIINLIYEWWYSRIIKEADYNIKSITTKYLIFSEKNTDFLDTSFFTNDLKQIEERYIAAELEIVTSAIQFLSAVIAALFGSIPLTIIFLLVSFIPGISQKFFGKIIEKKAENWEKKNSIYTERIKETEKTTQVFKLYDQENILWKRIKKVSNDLETSLQRLNFVRGTSNDTVSDLAYLFITVLPIAVGVYLVSVGNITFGTLIMVSQLSNNFINPLVNITMYLNDRRSSKPMWSKVIVATKLIEKQHSSKLSFKELNVKNASLKVGNKKLFSNLSFNIKSGEKVLIVAPSGWGKSTFLKALIGQVKINGGTYVIDNEELNGNFNKAHSYFSMINQEP…
95617	GC_00001325	Clade_1_specific	GCA001012735	381	47	52	2	0	0.99673	0.885501	0.937829			V	Defense mechanisms	COG1132	ABC-type multidrug transport system, ATPase and permease component (MdlB) (PDB:2HYD)	QSTRKIYLHKKFDSF-----------VVFIANITQQLFNWVNDKKISLINLIIVAVIGLIIFWIINLIYEWWYSRIIKEADYNIKSITTKYLIFSEKNTDFLDTSFFTNDLKQIEERYIAAELEIVTSAIQFLSAVIAALFGSIPLTIIFLLVSFIPGISQKFFGKIIEKKAENWEKKNSIYTERIKETEKTTQVFKLYDQENILWKRIKKVSNDLETSLQRLNFVRGTSNDTVSDLAYLFITVLPIAVGVYLVSVGNITFGTLIMVSQLSNNFINPLVNITMYLNDRRSSKPMWSKVIVATKLIEKQHSSKLSFKELNVKNASLKVGNKKLFSNLSFNIKSGEKVLIVAPSGWGKSTFLKALIGQVKINGGTYVIDNEELNGNFNKAHSYFSMINQEP…
95618	GC_00001325	Clade_1_specific	GCA001012745	588	47	52	2	0	0.99673	0.885501	0.937829			V	Defense mechanisms	COG1132	ABC-type multidrug transport system, ATPase and permease component (MdlB) (PDB:2HYD)	MSLK--YVKRTHSIIFIILTILRSLEVVFIANITQQLFNWVNDKKISLINLIIVAVIGLIIFWIINLIYEWWYSRIIKEADYNIKSITTKYLIFSEKNTDFLDTSFFTNDLKQIEERYIAAELEIVTSAIQFLSAVIAALFGSIPLTIIFLLVSFIPGISQKFFGKIIEKKAENWEKKNSIYTERIKETEKTTQVFKLYDQENILWKRIKKVSNDLETSLQRLNFVRGTSNDTVSDLAYLFITVLPIAVGVYLVSVGNITFGTLIMVSQLSNNFINPLVNITMYLNDRRSSKPMWSKVIVATKLIEKQHSSKLSFKELNVKNASLKVGNKKLFSNLSFNIKSGEKVLIVAPSGWGKSTFLKALIGQVKINGGTYVIDNEELNGNFNKAHSYFSMINQEP…
95619	GC_00001325	Clade_1_specific	GCA007786095	238	47	52	2	0	0.99673	0.885501	0.937829			V	Defense mechanisms	COG1132	ABC-type multidrug transport system, ATPase and permease component (MdlB) (PDB:2HYD)	-------------------------------------------------------------------------------------------MIFSEKNTDFLDTSFFTNDLKQIEERYIAAELEIVTSAIQFLSAVIAALFGSIPLTIIFLLVSFIPGISQKFFGKIIEKKAENWEKKNSIYTERIKETEKTTQVFKLYDQENILWKRIKKVSNDLETSLQRLNFVRGTSNDTVSDLAYLFITVLPIAVGVYLVSVGNITFGTLIMVSQLSNNFINPLVNITMYLNDRRSSKPMWSKVIVATKLIEKQHSSKLSFKELNVKNASLKVGNKKLFSNLSFNIKSGEKVLIVAPSGWGKSTFLKALIGQVKINGGTYVIDNEELNGNFNKAHSYFSMINQEP…
95620	GC_00001325	Clade_1_specific	GCA007786095	1614	47	52	2	0	0.99673	0.885501	0.937829			V	Defense mechanisms	COG1132	ABC-type multidrug transport system, ATPase and permease component (MdlB) (PDB:2HYD)	MSLK--YVKRTHSIIFIILTILRSLEVVFIANITQQLFNWVNDKKISLINLIIVAVIGLIIFWIINLIY------------------------------------------------------------------------------------------------------------------------------------------------------------------------------------------------------------------------------------------------------------------GNCQIFC----------------------------------------------VNRSFS-------------…
95621	GC_00001325	Clade_1_specific	GCA008726405	477	47	52	2	0	0.99673	0.885501	0.937829			V	Defense mechanisms	COG1132	ABC-type multidrug transport system, ATPase and permease component (MdlB) (PDB:2HYD)	MSLK--YVKRTHSIIFIILTILRSLEVVFIANITQQLFNWVNDKKISLINLIIVAVIGLIIFWIINLIYEWWYSRIIKEADYNIKSITTKYLIFSEKNTDFLDTSFFTNDLKQIEERYIAAELEIVTSAIQFLSAVIAALFGSIPLTIIFLLVSFIPGISQKFFGKIIEKKAENWEKKNSIYTERIKETEKTTQVFKLYDQENILWKRIKKVSNDLETSLQRLNFVRGTSNDTVSDLAYLFITVLPIAVGVYLVSVGNITFGTLIMVSQLSNNFINPLVNITMYLNDRRSSKPMWSKVIVATKLIEKQHSSKLSFKELNVKNASLKVGNKKLFSNLSFNIKSGEKVLIVAPSGWGKSTFLKALIGQVKINGGTYVIDNEELNGNFNKAHSYFSMINQEP…
95622	GC_00001325	Clade_1_specific	GCA008728065	1085	47	52	2	0	0.99673	0.885501	0.937829			V	Defense mechanisms	COG1132	ABC-type multidrug transport system, ATPase and permease component (MdlB) (PDB:2HYD)	MSLK--YVKRTHSIIFIILTILRSLEVVFIANITQQLFNWVNDKKISLINLIIVAVIGLIIFWIINLIYEWWYSRIIKEADYNIKSITTKYLIFSEKNTDFLDTSFFTNDLKQIEERYIAAELEIVTSAIQFLSAVIAALFGSIPLTIIFLLVSFIPGISQKFFGKIIEKKAENWEKKNSIYTERIKETEKTTQVFKLYDQENILWKRIKKVSNDLETSLQRLNFVRGTSNDTVSDLAYLFITVLPIAVGVYLVSVGNITFGTLIMVSQLSNNFINPLVNITMYLNDRRSSKPMWSKVIVATKLIEKQHSSKLSFKELNVKNASLKVGNKKLFSNLSFNIKSGEKVLIVAPSGWGKSTFLKALIGQVKINGGTYVIDNEELNGNFNKAHSYFSMINQEP…
95623	GC_00001325	Clade_1_specific	GCA008728115	950	47	52	2	0	0.99673	0.885501	0.937829			V	Defense mechanisms	COG1132	ABC-type multidrug transport system, ATPase and permease component (MdlB) (PDB:2HYD)	MSLK--YVKRTHSIIFIILTILRSLEVVFIANITQQLFNWVNDKKISLINLIIVAVIGLIIFWIINLIYEWWYSRIIKEADYNIKSITTKYLIFSEKNTDFLDTSFFTNDLKQIEERYIAAELEIVTSAIQFLSAVIAALFGSIPLTIIFLLVSFIPGISQKFFGKIIEKKAENWEKKNSIYTERIKETEKTTQVFKLYDQENILWKRIKKVSNDLETSLQRLNFVRGTSNDTVSDLAYLFITVLPIAVGVYLVSVGNITFGTLIMVSQLSNNFINPLVNITMYLNDRRSSKPMWSKVIVATKLIEKQHSSKLSFKELNVKNASLKVGNKKLFSNLSFNIKSGEKVLIVAPSGWGKSTFLKALIGQVKINGGTYVIDNEELNGNFNKAHSYFSMINQEP…
95624	GC_00001325	Clade_1_specific	GCA009730255	1188	47	52	2	0	0.99673	0.885501	0.937829			V	Defense mechanisms	COG1132	ABC-type multidrug transport system, ATPase and permease component (MdlB) (PDB:2HYD)	MSLK--YVKRTHSIIFIILTILRSLEVVFIANITQQLFNWVNDKKISLINLIIVAVIGLIIFWIINLIYEWWYSRIIKEADYNIKSITTKYLIFSEKNTDFLDTSFFTNDLKQIEERYIAAELEIVTSAIQFLSAVIAALFGSIPLTIIFLLVSFIPGISQKFFGKIIEKKAENWEKKNSIYTERIKETEKTTQVFKLYDQENILWKRIKKVSNDLETSLQRLNFVRGTSNDTVSDLAYLFITVLPIAVGVYLVSVGNITFGTLIMVSQLSNNFINPLVNITMYLNDRRSSKPMWSKVIVATKLIEKQHSSKLSFKELNVKNASLKVGNKKLFSNLSFNIKSGEKVLIVAPSGWGKSTFLKALIGQVKINGGTYVIDNEELNGNFNKAHSYFSMINQEP…
95625	GC_00001325	Clade_1_specific	GCF022751765	59	47	52	2	0	0.99673	0.885501	0.937829			V	Defense mechanisms	COG1132	ABC-type multidrug transport system, ATPase and permease component (MdlB) (PDB:2HYD)	MSLK--YVKRTHSIIFIILTILRSLEVVFIANITQQLFNWVNDKKISLINLIIVAVIGLIIFWIINLIYEWWYSRIIKEADYNIKSITTKYLIFSEKNTDFLDTSFFTNDLKQIEERYIAAELEIVTSAIQFLSAVIAALFGSIPLTIIFLLVSFIPGISQKFFGKIIEKKAENWEKKNSIYTERIKETEKTTQVFKLYDQENILWKRIKKVSNDLETSLQRLNFVRGTSNDTVSDLAYLFITVLPIAVGVYLVSVGNITFGTLIMVSQLSNNFINPLVNITMYLNDRRSSKPMWSKVIVATKLIEKQHSSKLSFKELNVKNASLKVGNKKLFSNLSFNIKSGEKVLIVAPSGWGKSTFLKALIGQVKINGGTYVIDNEELNGNFNKAHSYFSMINQEP…
95626	GC_00001325	Clade_1_specific	GCF022752135	1157	47	52	2	0	0.99673	0.885501	0.937829			V	Defense mechanisms	COG1132	ABC-type multidrug transport system, ATPase and permease component (MdlB) (PDB:2HYD)	MSLK--YVKRTHSIIFIILTILRSLEVVFIANITQQLFNWVNDKKISLINLIIVAVIGLIIFWIINLIYEWWYSRIIKEADYNIKSITTKYLIFSEKNTDFLDTSFFTNDLKQIEERYIAAELEIVTSAIQFLSAVIAALFGSIPLTIIFLLVSFIPGISQKFFGKIIEKKAENWEKKNSIYTERIKETEKTTQVFKLYDQENILWKRIKKVSNDLETSLQRLNFVRGTSNDTVSDLAYLFITVLPIAVGVYLVSVGNITFGTLIMVSQLSNNFINPLVNITMYLNDRRSSKPMWSKVIVATKLIEKQHSSKLSFKELNVKNASLKVGNKKLFSNLSFNIKSGEKVLIVAPSGWGKSTFLKALIGQVKINGGTYVIDNEELNGNFNKAHSYFSMINQEP…
95627	GC_00001325	Clade_1_specific	GCF022752135	1156	47	52	2	0	0.99673	0.885501	0.937829			V	Defense mechanisms	COG1132	ABC-type multidrug transport system, ATPase and permease component (MdlB) (PDB:2HYD)	---------------------------------------------------------------------------------------------------------------------------------------------------------------------------------------------------------------------------------------------------------------------------------------------------------------------------------------------------------------------------------------------------------------…
95628	GC_00001325	Clade_1_specific	GCF022753705	117	47	52	2	0	0.99673	0.885501	0.937829			V	Defense mechanisms	COG1132	ABC-type multidrug transport system, ATPase and permease component (MdlB) (PDB:2HYD)	MSLK--YVKRTHSIIFIILTILRSLEVVFIANITQQLFNWVNDKKISLINLIIVAVIGLIIFWIINLIYEWWYSRIIKEADYNIKSITTKYLIFSEKNTDFLDTSFFTNDLKQIEERYIAAELEIVTSAIQFLSAVIAALFGSIPLTIIFLLVSFIPGISQKFFGKIIEKKAENWEKKNSIYTERIKETEKTTQVFKLYDQENILWKRIKKVSNDLETSLQRLNFVRGTSNDTVSDLAYLFITVLPIAVGVYLVSVGNITFGTLIMVSQLSNNFINPLVNITMYLNDRRSSKPMWSKVIVATKLIEKQHSSKLSFKELNVKNASLKVGNKKLFSNLSFNIKSGEKVLIVAPSGWGKSTFLKALIGQVKINGGTYVIDNEELNGNFNKAHSYFSMINQEP…
95629	GC_00001325	Clade_1_specific	GCF022753825	1090	47	52	2	0	0.99673	0.885501	0.937829			V	Defense mechanisms	COG1132	ABC-type multidrug transport system, ATPase and permease component (MdlB) (PDB:2HYD)	MTVS---------------------------------------------------------------IYEWWYSRIIKEADYNIKSITTKYLIFSEKNTDFLDTSFFTNDLKQIEERYIAAELEIVTSAIQFLSAVIAALFGSIPLTIIFLLVSFIPGISQKFFGKIIEKKAENWEKKNSIYTERIKETEKTTQVFKLYDQENILWKRIKKVSNDLETSLQRLNFVRGTSNDTVSDLAYLFITVLPIAVGVYLVSVGNITFGTLIMVSQLSNNFINPLVNITMYLNDRRSSKPMWSKVIVATKLIEKQHSSKLSFKELNVKNASLKVGNKKLFSNLSFNIKSGEKVLIVAPSGWGKSTFLKALIGQVKINGGTYVIDNEELNGNFNKAHSYFSMINQEP…
95630	GC_00001325	Clade_1_specific	GCF022753825	273	47	52	2	0	0.99673	0.885501	0.937829							MSLK--YVKRTHSIIFIILTILRSLEVVFIANITQQLFNWVNDKKISLINLIIVAVIGLIIFWIINLIY------------------------------------------------------------------------------------------------------------------------------------------------------------------------------------------------------------------------------------------------------------------GDRKIVC--------------------------------VRMN---------------------YSLI----…
95631	GC_00001325	Clade_1_specific	GCF022756825	104	47	52	2	0	0.99673	0.885501	0.937829			V	Defense mechanisms	COG1132	ABC-type multidrug transport system, ATPase and permease component (MdlB) (PDB:2HYD)	MSLK--YVKRTHSIIFIILTILRSLEVVFIANITQQLFNWVNDKKISLINLIIVAVIGLIIFWIINLIYEWWYSRIIKEADYNIKSITTKYLIFSEKNTDFLDTSFFTNDLKQIEERYIAAELEIVTSAIQFLSAVIAALFGSIPLTIIFLLVSFIPGISQKFFGKIIEKKAENWEKKNSIYTERIKETEKTTQVFKLYDQENILWKRIKKVSNDLETSLQRLNFVRGTSNDTVSDLAYLFITVLPIAVGVYLVSVGNITFGTLIMVSQLSNNFINPLVNITMYLNDRRSSKPMWSKVIVATKLIEKQHSSKLSFKELNVKNASLKVGNKKLFSNLSFNIKSGEKVLIVAPSGWGKSTFLKALIGQVKINGGTYVIDNEELNGNFNKAHSYFSMINQEP…
95632	GC_00001325	Clade_1_specific	GCF022757825	1295	47	52	2	0	0.99673	0.885501	0.937829			V	Defense mechanisms	COG1132	ABC-type multidrug transport system, ATPase and permease component (MdlB) (PDB:2HYD)	MSLK--YVKRTHSIIFIILTILRSLEVVFIANITQQLFNWVNDKKISLINLIIVAVIGLIIFWIINLIYEWWYSRIIKEADYNIKSITTKYLIFSEKNTDFLDTSFFTNDLKQIEERYIAAELEIVTSAIQFLSAVIAALFGSIPLTIIFLLVSFIPGISQKFFGKIIEKKAENWEKKNSIYTERIKETEKTTQVFKLYDQENILWKRIKKVSNDLETSLQRLNFVRGTSNDTVSDLAYLFITVLPIAVGVYLVSVGNITFGTLIMVSQLSNNFINPLVNITMYLNDRRSSKPMWSKVIVATKLIEKQHSSKLSFKELNVKNASLKVGNKKLFSNLSFNIKSGEKVLIVAPSGWGKSTFLKALIGQVKINGGTYVIDNEELNGNFNKAHSYFSMINQEP…
95633	GC_00001325	Clade_1_specific	GCF030218625	1110	47	52	2	0	0.99673	0.885501	0.937829			V	Defense mechanisms	COG1132	ABC-type multidrug transport system, ATPase and permease component (MdlB) (PDB:2HYD)	MSLK--YVKRTHSIIFIILTILRSLEVVFIANITQQLFNWVNDKKISLINLIIVAVIGLIIFWIINLIYEWWYSRIIKEADYNIKSITTKYLIFSEKNTDFLDTSFFTNDLKQIEERYIAAELEIVTSAIQFLSAVIAALFGSIPLTIIFLLVSFIPGISQKFFGKIIEKKAENWEKKNSIYTERIKETEKTTQVFKLYDQENILWKRIKKVSNDLETSLQRLNFVRGTSNDTVSDLAYLFITVLPIAVGVYLVSVGNITFGTLIMVSQLSNNFINPLVNITMYLNDRRSSKPMWSKVIVATKLIEKQHSSKLSFKELNVKNASLKVGNKKLFSNLSFNIKSGEKVLIVAPSGWGKSTFLKALIGQVKINGGTYVIDNEELNGNFNKAHSYFSMINQEP…
95634	GC_00001325	Clade_1_specific	GCF030218805	1029	47	52	2	0	0.99673	0.885501	0.937829			V	Defense mechanisms	COG1132	ABC-type multidrug transport system, ATPase and permease component (MdlB) (PDB:2HYD)	MSLK--YVKRTHSIIFIILTILRSLEVVFIANITQQLFNWVNDKKISLINLIIVAVIGLIIFWIINLIYEWWYSRIIKEADYNIKSITTKYLIFSEKNTDFLDTSFFTNDLKQIEERYIAAELEIVTSAIQFLSAVIAALFGSIPLTIIFLLVSFIPGISQKFFGKIIEKKAENWEKKNSIYTERIKETEKTTQVFKLYDQENILWKRIKKVSNDLETSLQRLNFVRGTSNDTVSDLAYLFITVLPIAVGVYLVSVGNITFGTLIMVSQLSNNFINPLVNITMYLNDRRSSKPMWSKVIVATKLIEKQHSSKLSFKELNVKNASLKVGNKKLFSNLSFNIKSGEKVLIVAPSGWGKSTFLKALIGQVKINGGTYVIDNEELNGNFNKAHSYFSMINQEP…
95635	GC_00001325	Clade_1_specific	GCF902385715	719	47	52	2	0	0.99673	0.885501	0.937829			V	Defense mechanisms	COG1132	ABC-type multidrug transport system, ATPase and permease component (MdlB) (PDB:2HYD)	MSLK--YVKRTHSIIFIILTILRSLEVVFIANITQQLFNWVNDKKISLINLIIVAVIGLIIFWIINLIYEWWYSRIIKEADYNIKSITTKYLIFSEKNTDFLDTSFFTNDLKQIEERYIAAELEIVTSAIQFLSAVIAALFGSIPLTIIFLLVSFIPGISQKFFGKIIEKKAENWEKKNSIYTERIKETEKTTQVFKLYDQENILWKRIKKVSNDLETSLQRLNFVRGTSNDTVSDLAYLFITVLPIAVGVYLVSVGNITFGTLIMVSQLSNNFINPLVNITMYLNDRRSSKPMWSKVIVATKLIEKQHSSKLSFKELNVKNASLKVGNKKLFSNLSFNIKSGEKVLIVAPSGWGKSTFLKALIGQVKINGGTYVIDNEELNGNFNKAHSYFSMINQEP…
95636	GC_00001325	Clade_1_specific	K0072	1445	47	52	2	0	0.99673	0.885501	0.937829			V	Defense mechanisms	COG1132	ABC-type multidrug transport system, ATPase and permease component (MdlB) (PDB:2HYD)	MSLK--YVKRTHSIIFIILTILRSLEVVFIANITQQLFNWVNDKKISLINLIIVAVIGLIIFWIINLIYEWWYSRIIKEADYNIKSITTKYLIFSEKNTDFLDTSFFTNDLKQIEERYIAAELEIVTSAIQFLSAVIAALFGSIPLTIIFLLVSFIPGISQKFFGKIIEKKAENWEKKNSIYTERIKETEKTTQVFKLYDQENILWKRIKKVSNDLETSLQRLNFVRGTSNDTVSDLAYLFITVLPIAVGVYLVSVGNITFGTLIMVSQLSNNFINPLVNITMYLNDRRSSKPMWSKVIVATKLIEKQHSSKLSFKELNVKNASLKVGNKKLFSNLSFNIKSGEKVLIVAPSGWGKSTFLKALIGQVKINGGTYVIDNEELNGNFNKAHSYFSMINQEP…
95637	GC_00001325	Clade_1_specific	K0081	233	47	52	2	0	0.99673	0.885501	0.937829			V	Defense mechanisms	COG1132	ABC-type multidrug transport system, ATPase and permease component (MdlB) (PDB:2HYD)	MSLK--YVKRTHSIIFIILTILRSLEVVFIANITQQLFNWVNDKKISLINLIIVAVIGLIIFWIINLIYEWWYSRIIKEADYNIKSITTKYLIFSEKNTDFLDTSFFTNDLKQIEERYIAAELEIVTSAIQFLSAVIAALFGSIPLTIIFLLVSFIPGISQKFFGKIIEKKAENWEKKNSIYTERIKETEKTTQVFKLYDQENILWKRIKKVSNDLETSLQRLNFVRGTSNDTVSDLAYLFITVLPIAVGVYLVSVGNITFGTLIMVSQLSNNFINPLVNITMYLNDRRSSKPMWSKVIVATKLIEKQHSSKLSFKELNVKNASLKVGNKKLFSNLSFNIKSGEKVLIVAPSGWGKSTFLKALIGQVKINGGTYVIDNEELNGNFNKAHSYFSMINQEP…
95638	GC_00001325	Clade_1_specific	TL2937	719	47	52	2	0	0.99673	0.885501	0.937829			V	Defense mechanisms	COG1132	ABC-type multidrug transport system, ATPase and permease component (MdlB) (PDB:2HYD)	MSLK--YVKRTHSIIFIILTILRSLEVVFIANITQQLFNWVNDKKISLINLIIVAVIGLIIFWIINLIYEWWYSRIIKEADYNIKSITTKYLIFSEKNTDFLDTSFFTNDLKQIEERYIAAELEIVTSAIQFLSAVIAALFGSIPLTIIFLLVSFIPGISQKFFGKIIEKKAENWEKKNSIYTERIKETEKTTQVFKLYDQENILWKRIKKVSNDLETSLQRLNFVRGTSNDTVSDLAYLFITVLPIAVGVYLVSVGNITFGTLIMVSQLSNNFINPLVNITMYLNDRRSSKPMWSKVIVATKLIEKQHSSKLSFKELNVKNASLKVGNKKLFSNLSFNIKSGEKVLIVAPSGWGKSTFLKALIGQVKINGGTYVIDNEELNGNFNKAHSYFSMINQEP…
95639	GC_00001325	Clade_1_specific	UMB0007B	520	47	52	2	0	0.99673	0.885501	0.937829			V	Defense mechanisms	COG1132	ABC-type multidrug transport system, ATPase and permease component (MdlB) (PDB:2HYD)	MSLK--YVKRTHSIIFIILTILRSLEVVFIANITQQLFNWVNDKKISLINLIIVAVIGLIIFWIINLIYEWWYSRIIKEADYNIKSITTKYLIFSEKNTDFLDTSFFTNDLKQIEERYIAAELEIVTSAIQFLSAVIAALFGSIPLTIIFLLVSFIPGISQKFFGKIIEKKAENWEKKNSIYTERIKETEKTTQVFKLYDQENILWKRIKKVSNDLETSLQRLNFVRGTSNDTVSDLAYLFITVLPIAVGVYLVSVGNITFGTLIMVSQLSNNFINPLVNITMYLNDRRSSKPMWSKVIVATKLIEKQHSSKLSFKELNVKNASLKVGNKKLFSNLSFNIKSGEKVLIVAPSGWGKSTFLKALIGQVKINGGTYVIDNEELNGNFNKAHSYFSMINQEP…
95640	GC_00001325	Clade_1_specific	UMB0007LM	96	47	52	2	0	0.99673	0.885501	0.937829			V	Defense mechanisms	COG1132	ABC-type multidrug transport system, ATPase and permease component (MdlB) (PDB:2HYD)	MSLK--YVKRTHSIIFIILTILRSLEVVFIANITQQLFNWVNDKKISLINLIIVAVIGLIIFWIINLIYEWWYSRIIKEADYNIKSITTKYLIFSEKNTDFLDTSFFTNDLKQIEERYIAAELEIVTSAIQFLSAVIAALFGSIPLTIIFLLVSFIPGISQKFFGKIIEKKAENWEKKNSIYTERIKETEKTTQVFKLYDQENILWKRIKKVSNDLETSLQRLNFVRGTSNDTVSDLAYLFITVLPIAVGVYLVSVGNITFGTLIMVSQLSNNFINPLVNITMYLNDRRSSKPMWSKVIVATKLIEKQHSSKLSFKELNVKNASLKVGNKKLFSNLSFNIKSGEKVLIVAPSGWGKSTFLKALIGQVKINGGTYVIDNEELNGNFNKAHSYFSMINQEP…
95641	GC_00001325	Clade_1_specific	UMB0021	505	47	52	2	0	0.99673	0.885501	0.937829			V	Defense mechanisms	COG1132	ABC-type multidrug transport system, ATPase and permease component (MdlB) (PDB:2HYD)	MSLK--YVKRTHSIIFIILTILRSLEVVFIANITQQLFNWVNDKKISLINLIIVAVIGLIIFWIINLIYEWWYSRIIKEADYNIKSITTKYLIFSEKNTDFLDTSFFTNDLKQIEERYIAAELEIVTSAIQFLSAVIAALFGSIPLTIIFLLVSFIPGISQKFFGKIIEKKAENWEKKNSIYTERIKETEKTTQVFKLYDQENILWKRIKKVSNDLETSLQRLNFVRGTSNDTVSDLAYLFITVLPIAVGVYLVSVGNITFGTLIMVSQLSNNFINPLVNITMYLNDRRSSKPMWSKVIVATKLIEKQHSSKLSFKELNVKNASLKVGNKKLFSNLSFNIKSGEKVLIVAPSGWGKSTFLKALIGQVKINGGTYVIDNEELNGNFNKAHSYFSMINQEP…
95642	GC_00001325	Clade_1_specific	UMB0047	1019	47	52	2	0	0.99673	0.885501	0.937829			V	Defense mechanisms	COG1132	ABC-type multidrug transport system, ATPase and permease component (MdlB) (PDB:2HYD)	MSLK--YVKRTHSIIFIILTILRSLEVVFIANITQQLFNWVNDKKISLINLIIVAVIGLIIFWIINLIYEWWYSRIIKEADYNIKSITTKYLIFSEKNTDFLDTSFFTNDLKQIEERYIAAELEIVTSAIQFLSAVIAALFGSIPLTIIFLLVSFIPGISQKFFGKIIEKKAENWEKKNSIYTERIKETEKTTQVFKLYDQENILWKRIKKVSNDLETSLQRLNFVRGTSNDTVSDLAYLFITVLPIAVGVYLVSVGNITFGTLIMVSQLSNNFINPLVNITMYLNDRRSSKPMWSKVIVATKLIEKQHSSKLSFKELNVKNASLKVGNKKLFSNLSFNIKSGEKVLIVAPSGWGKSTFLKALIGQVKINGGTYVIDNEELNGNFNKAHSYFSMINQEP…
95643	GC_00001325	Clade_1_specific	UMB1186	46	47	52	2	0	0.99673	0.885501	0.937829			V	Defense mechanisms	COG1132	ABC-type multidrug transport system, ATPase and permease component (MdlB) (PDB:2HYD)	MSLK--YVKRTHSIIFIILTILRSLEVVFIANITQQLFNWVNDKKISLINLIIVAVIGLIIFWIINLIYEWWYSRIIKEADYNIKSITTKYLIFSEKNTDFLDTSFFTNDLKQIEERYIAAELEIVTSAIQFLSAVIAALFGSIPLTIIFLLVSFIPGISQKFFGKIIEKKAENWEKKNSIYTERIKETEKTTQVFKLYDQENILWKRIKKVSNDLETSLQRLNFVRGTSNDTVSDLAYLFITVLPIAVGVYLVSVGNITFGTLIMVSQLSNNFINPLVNITMYLNDRRSSKPMWSKVIVATKLIEKQHSSKLSFKELNVKNASLKVGNKKLFSNLSFNIKSGEKVLIVAPSGWGKSTFLKALIGQVKINGGTYVIDNEELNGNFNKAHSYFSMINQEP…
95644	GC_00001325	Clade_1_specific	UMB8354	1445	47	52	2	0	0.99673	0.885501	0.937829			V	Defense mechanisms	COG1132	ABC-type multidrug transport system, ATPase and permease component (MdlB) (PDB:2HYD)	MSLK--YVKRTHSIIFIILTILRSLEVVFIANITQQLFNWVNDKKISLINLIIVAVIGLIIFWIINLIYEWWYSRIIKEADYNIKSITTKYLIFSEKNTDFLDTSFFTNDLKQIEERYIAAELEIVTSAIQFLSAVIAALFGSIPLTIIFLLVSFIPGISQKFFGKIIEKKAENWEKKNSIYTERIKETEKTTQVFKLYDQENILWKRIKKVSNDLETSLQRLNFVRGTSNDTVSDLAYLFITVLPIAVGVYLVSVGNITFGTLIMVSQLSNNFINPLVNITMYLNDRRSSKPMWSKVIVATKLIEKQHSSKLSFKELNVKNASLKVGNKKLFSNLSFNIKSGEKVLIVAPSGWGKSTFLKALIGQVKINGGTYVIDNEELNGNFNKAHSYFSMINQEP…
95645	GC_00001325	Clade_1_specific	UMB9245	957	47	52	2	0	0.99673	0.885501	0.937829			V	Defense mechanisms	COG1132	ABC-type multidrug transport system, ATPase and permease component (MdlB) (PDB:2HYD)	MSLK--YVKRTHSIIFIILTILRSLEVVFIANITQQLFNWVNDKKISLINLIIVAVIGLIIFWIINLIYEWWYSRIIKEADYNIKSITTKYLIFSEKNTDFLDTSFFTNDLKQIEERYIAAELEIVTSAIQFLSAVIAALFGSIPLTIIFLLVSFIPGISQKFFGKIIEKKAENWEKKNSIYTERIKETEKTTQVFKLYDQENILWKRIKKVSNDLETSLQRLNFVRGTSNDTVSDLAYLFITVLPIAVGVYLVSVGNITFGTLIMVSQLSNNFINPLVNITMYLNDRRSSKPMWSKVIVATKLIEKQHSSKLSFKELNVKNASLKVGNKKLFSNLSFNIKSGEKVLIVAPSGWGKSTFLKALIGQVKINGGTYVIDNEELNGNFNKAHSYFSMINQEP…
95646	GC_00001325	Clade_1_specific	UMB9245B	959	47	52	2	0	0.99673	0.885501	0.937829			V	Defense mechanisms	COG1132	ABC-type multidrug transport system, ATPase and permease component (MdlB) (PDB:2HYD)	MSLK--YVKRTHSIIFIILTILRSLEVVFIANITQQLFNWVNDKKISLINLIIVAVIGLIIFWIINLIYEWWYSRIIKEADYNIKSITTKYLIFSEKNTDFLDTSFFTNDLKQIEERYIAAELEIVTSAIQFLSAVIAALFGSIPLTIIFLLVSFIPGISQKFFGKIIEKKAENWEKKNSIYTERIKETEKTTQVFKLYDQENILWKRIKKVSNDLETSLQRLNFVRGTSNDTVSDLAYLFITVLPIAVGVYLVSVGNITFGTLIMVSQLSNNFINPLVNITMYLNDRRSSKPMWSKVIVATKLIEKQHSSKLSFKELNVKNASLKVGNKKLFSNLSFNIKSGEKVLIVAPSGWGKSTFLKALIGQVKINGGTYVIDNEELNGNFNKAHSYFSMINQEP…
95647	GC_00001325	Clade_1_specific	UMB9245C	948	47	52	2	0	0.99673	0.885501	0.937829			V	Defense mechanisms	COG1132	ABC-type multidrug transport system, ATPase and permease component (MdlB) (PDB:2HYD)	MSLK--YVKRTHSIIFIILTILRSLEVVFIANITQQLFNWVNDKKISLINLIIVAVIGLIIFWIINLIYEWWYSRIIKEADYNIKSITTKYLIFSEKNTDFLDTSFFTNDLKQIEERYIAAELEIVTSAIQFLSAVIAALFGSIPLTIIFLLVSFIPGISQKFFGKIIEKKAENWEKKNSIYTERIKETEKTTQVFKLYDQENILWKRIKKVSNDLETSLQRLNFVRGTSNDTVSDLAYLFITVLPIAVGVYLVSVGNITFGTLIMVSQLSNNFINPLVNITMYLNDRRSSKPMWSKVIVATKLIEKQHSSKLSFKELNVKNASLKVGNKKLFSNLSFNIKSGEKVLIVAPSGWGKSTFLKALIGQVKINGGTYVIDNEELNGNFNKAHSYFSMINQEP…
95648	GC_00001325	Clade_1_specific	UMB9984	228	47	52	2	0	0.99673	0.885501	0.937829			V	Defense mechanisms	COG1132	ABC-type multidrug transport system, ATPase and permease component (MdlB) (PDB:2HYD)	-------------------------------------------------------------------------------------------MIFSEKNTDFLDTSFFTNDLKQIEERYIAAELEIVTSAIQFLSAVIAALFGSIPLTIIFLLVSFIPGISQKFFGKIIEKKAENWEKKNSIYTERIKETEKTTQVFKLYDQENILWKRIKKVSNDLETSLQRLNFVRGTSNDTVSDLAYLFITVLPIAVGVYLVSVGNITFGTLIMVSQLSNNFINPLVNITMYLNDRRSSKPMWSKVIVATKLIEKQHSSKLSFKELNVKNASLKVGNKKLFSNLSFNIKSGEKVLIVAPSGWGKSTFLKALIGQVKINGGTYVIDNEELNGNFNKAHSYFSMINQEP…
95649	GC_00001325	Clade_1_specific	UMB9984	1412	47	52	2	0	0.99673	0.885501	0.937829			V	Defense mechanisms	COG1132	ABC-type multidrug transport system, ATPase and permease component (MdlB) (PDB:2HYD)	MSLK--YVKRTHSIIFIILTILRSLEVVFIANITQQLFNWVNDKKISLINLIIVAVIGLIIFWIINLIYEWWYSRIIRNCQ-------------------------------------------------------------------IFCV--------NRFFS------------------------------------------------------------------------------------------------------------------------------------------------------------------------------------------------------------------------------------------…
95650	GC_00001325	Clade_1_specific	VSI18	1608	47	52	2	0	0.99673	0.885501	0.937829			V	Defense mechanisms	COG1132	ABC-type multidrug transport system, ATPase and permease component (MdlB) (PDB:2HYD)	MSLK--YVKRTHSIIFIILTILRSLEVVFIANITQQLFNWVNDKKISLINLIIVAVIGLIIFWIINLIYEWWYSRIIKEADYNIKSITTKYLIFSEKNTDFLDTSFFTNDLKQIEERYIAAELEIVTSAIQFLSAVIAALFGSIPLTIIFLLVSFIPGISQKFFGKIIEKKAENWEKKNSIYTERIKETEKTTQVFKLYDQENILWKRIKKVSNDLETSLQRLNFVRGTSNDTVSDLAYLFITVLPIAVGVYLVSVGNITFGTLIMVSQLSNNFINPLVNITMYLNDRRSSKPMWSKVIVATKLIEKQHSSKLSFKELNVKNASLKVGNKKLFSNLSFNIKSGEKVLIVAPSGWGKSTFLKALIGQVKINGGTYVIDNEELNGNFNKAHSYFSMINQEP…
95651	GC_00001325	Clade_1_specific	c10Ua161M	397	47	52	2	0	0.99673	0.885501	0.937829			V	Defense mechanisms	COG1132	ABC-type multidrug transport system, ATPase and permease component (MdlB) (PDB:2HYD)	MSLK--YVKRTHSIIFIILTILRSLEVVFIANITQQLFNWVNDKKISLINLIIVAVIGLIIFWIINLIYEWWYSRIIKEADYNIKSITTKYLIFSEKNTDFLDTSFFTNDLKQIEERYIAAELEIVTSAIQFLSAVIAALFGSIPLTIIFLLVSFIPGISQKFFGKIIEKKAENWEKKNSIYTERIKETEKTTQVFKLYDQENILWKRIKKVSNDLETSLQRLNFVRGTSNDTVSDLAYLFITVLPIAVGVYLVSVGNITFGTLIMVSQLSNNFINPLVNITMYLNDRRSSKPMWSKVIVATKLIEKQHSSKLSFKELNVKNASLKVGNKKLFSNLSFNIKSGEKVLIVAPSGWGKSTFLKALIGQVKINGGTYVIDNEELNGNFNKAHSYFSMINQEP…
95652	GC_00001325	Clade_1_specific	c10Ua232AE	385	47	52	2	0	0.99673	0.885501	0.937829			V	Defense mechanisms	COG1132	ABC-type multidrug transport system, ATPase and permease component (MdlB) (PDB:2HYD)	MSLK--YVKRTHSIIFIILTILRSLEVVFIANITQQLFNWVNDKKISLINLIIVAVIGLIIFWIINLIYEWWYSRIIKEADYNIKSITTKYLIFSEKNTDFLDTSFFTNDLKQIEERYIAAELEIVTSAIQFLSAVIAALFGSIPLTIIFLLVSFIPGISQKFFGKIIEKKAENWEKKNSIYTERIKETEKTTQVFKLYDQENILWKRIKKVSNDLETSLQRLNFVRGTSNDTVSDLAYLFITVLPIAVGVYLVSVGNITFGTLIMVSQLSNNFINPLVNITMYLNDRRSSKPMWSKVIVATKLIEKQHSSKLSFKELNVKNASLKVGNKKLFSNLSFNIKSGEKVLIVAPSGWGKSTFLKALIGQVKINGGTYVIDNEELNGNFNKAHSYFSMINQEP…
96118	GC_00001335	Clade_1_specific	C0022B5	1349	47	51	3	0	0.998924	0.896197	0.944776			M	Cell wall/membrane/envelope biogenesis	COG3409	Peptidoglycan-binding (PGRP) domain of peptidoglycan hydrolases (PGRP) (PDB:4FET)	----MDERVKEVQVWLNETYGGVPGFEKAPIDGKTGWPTIYSLREGLQHELGISALGEGFGSSTKAALSNIINKIRPGYSGNIVKLIKGAFWCKGINPTDFSASYGSELTNAVKTLQSDAGITADGILTVQLMAALFDMSAFVVIHQTKKSELIRSMQQYLNSKYWQELGIMPCDGIYQRDTNTALIYALQKACGVSGANGNYGPGTIAATPTVSVGQKGEVVKIIQYGLFVNGFNKAGDFSGYYSSKIGEEVVAFRKFMKLAPETSTTADLTVIKGLLTSNGNTNRDSIALDTSKQLTDTDIANFKRYGFSVVGRYLTGSVGVGANKRPKNLTTDEIRRITNAGLAIFPIYEDGGYEVSYFNSKQGYSDAVTAIVNARNLGFPAGTTIYFAVDVDIQD…
96119	GC_00001335	Clade_1_specific	C0089B2	305	47	51	3	0	0.998924	0.896197	0.944776			M	Cell wall/membrane/envelope biogenesis	COG3409	Peptidoglycan-binding (PGRP) domain of peptidoglycan hydrolases (PGRP) (PDB:4FET)	------------------------------------------------------------------------------------------------------------------------------------------------------------------------------------------------------------------------------------------------------SKIGEEVVAFRKFMKLAPETSTTADLTVIKGLLTSNGNTNRDSIALDTSKQLTDTDIANFKRYGFSVVGRYLTGSVGVGANKRPKNLTTDEIRRITNAGLAIFPIYEDGGYEVSYFNSKQGYSDAVTAIVNARNLGFPAGTTIYFAVDVDIQD…
96120	GC_00001335	Clade_1_specific	C0089B2	259	47	51	3	0	0.998924	0.896197	0.944776			M	Cell wall/membrane/envelope biogenesis	COG3409	Peptidoglycan-binding (PGRP) domain of peptidoglycan hydrolases (PGRP) (PDB:4FET)	----MDERVKEVQVWLNETYGGVPGFEKAPIDGKIGWPTIYSLREGLQHELGISALGEGFGSSTKAALSNIINKIRPGYSGNIVKLIKGAFWCKGINPTDFSASYGSELTNAVKTLQSDAGITADGILTVQLMAALFDMSAFVVIHQTKKSELIRSMQQYLNSKYWQELGIMPCDGIYQRDTNTALIYALQKACGVSGANGNYGPGTIAATPTVSVGQKGEVVKIIQYGLFVNGFNKAGDFSGYYSSKIGEEVVAFRKFMKLAPETSTTAD--------------------------------------------------------------------------------------------------------------------------------…
96121	GC_00001335	Clade_1_specific	C0089B2	262	47	51	3	0	0.998924	0.896197	0.944776							---------------------------------------------------------------------------------------------------------------------------------------------------------------------------------------------------------------------------------------------------------------------------------------------------------------------------------------------------------------------------------------------------------------…
96122	GC_00001335	Clade_1_specific	C0090C3	1411	47	51	3	0	0.998924	0.896197	0.944776			M	Cell wall/membrane/envelope biogenesis	COG3409	Peptidoglycan-binding (PGRP) domain of peptidoglycan hydrolases (PGRP) (PDB:4FET)	----MDERVKEVQVWLNETYGGVPGFEKAPIDGKTGWPTIYSLREGLQHELGISALGEGFGSSTKAALSNIINKIRPGYSGNIVKLIKGAFWCKGINPTDFSASYGSELTNAVKTLQSDAGITADGILTVQLMAALFDMSAFVVIHQTKKSELIRSMQQYLNSKYWQELGIMPCDGIYQRDTNTALIYALQKACGVSGANGNYGPGTIAATPTVSVGQKGEVVKIIQYGLFVNGFNKAGDFSGYYSSKIGEEVVAFRKFMKLAPETSTTADLTVIKGLLTSNGNTNRDSIALDTSKQLTDTDIANFKRYGFSVVGRYLTGSVGVGANKRPKNLTTDEIRRITNAGLAIFPIYEDGGYEVSYFNSKQGYSDAVTAIVNARNLGFPAGTTIYFAVDVDIQD…
96123	GC_00001335	Clade_1_specific	C0109C3	1059	47	51	3	0	0.998924	0.896197	0.944776			M	Cell wall/membrane/envelope biogenesis	COG3409	Peptidoglycan-binding (PGRP) domain of peptidoglycan hydrolases (PGRP) (PDB:4FET)	----MDERVKEVQVWLNETYGGVPGFEKAPIDGKTGWPTIYSLREGLQHELGISALGEGFGSSTKAALSNIINKIRPGYSGNIVKLIKGAFWCKGINPTDFSASYGSELTNAVKTLQSDAGITADGILTVQLMAALFDMSAFVVIHQTKKSELIRSMQQYLNSKYWQELGIMPCDGIYQRDTNTALIYALQKACGVSGANGNYGPGTIAATPTVSVGQKGEVVKIIQYGLFVNGFNKAGDFSGYYSSKIGEEVVAFRKFMKLAPETSTTADLTVIKGLLTSNGNTNRDSIALDTSKQLTDTDIANFKRYGFLVAT------------------------------------------------------------------------------------…
96124	GC_00001335	Clade_1_specific	C0109C3	1060	47	51	3	0	0.998924	0.896197	0.944776			M	Cell wall/membrane/envelope biogenesis	COG3409	Peptidoglycan-binding (PGRP) domain of peptidoglycan hydrolases (PGRP) (PDB:4FET)	---------------------------------------------------------------------------------------------------------------------------------------------------------------------------------------------------------------------------------------------------------------------------------------------------------------------------------------------------------------------------------------------------------------…
96125	GC_00001335	Clade_1_specific	C0127B3	955	47	51	3	0	0.998924	0.896197	0.944776			M	Cell wall/membrane/envelope biogenesis	COG3409	Peptidoglycan-binding (PGRP) domain of peptidoglycan hydrolases (PGRP) (PDB:4FET)	----MDERVKEVQVWLNETYGGVPGFEKAPIDGKTGWPTIYSLREGLQHELGISALGEGFGSSTKAALSNIINKIRPGYSGNIVKLIKGAFWCKGINPTDFSASYGSELTNAVKTLQSDAGITADGILTVQLMAALFDMSAFVVIHQTKKSELIRSMQQYLNSKYWQELGIMPCDGIYQRDTNTALIYALQKACGVSGANGNYGPGTIAATPTVSVGQKGEVVKIIQYGLFVNGFNKAGDFSGYYSSKIGEEVVAFRKFMKLAPETSTTADLTVIKGLLTSNGNTNRDSIALDTSKQLTDTDIANFKRYGFSVVGRYLTGSVGVGANKRPKNLTTDEIRRITNAGLAIFPIYEDGGYEVSYFNSKQGYSDAVTAIVNARNLGFPAGTTIYFAVDVDIQD…
96126	GC_00001335	Clade_1_specific	C0127B5	1185	47	51	3	0	0.998924	0.896197	0.944776			M	Cell wall/membrane/envelope biogenesis	COG3409	Peptidoglycan-binding (PGRP) domain of peptidoglycan hydrolases (PGRP) (PDB:4FET)	----MDERVKEVQVWLNETYGGVPGFEKAPIDGKTGWPTIYSLREGLQHELGISALGEGFGSSTKAALSNIINKIRPGYSGNIVKLIKGAFWCKGINPTDFSASYGSELTNAVKTLQSDAGITADGILTVQLMAALFDMSAFVVIHQTKKSELIRSMQQYLNSKYWQELGIMPCDGIYQRDTNTALIYALQKACGVSGANGNYGPGTIAATPTVSVGQKGEVVKIIQYGLFVNGFNKAGDFSGYYSSKIGEEVVAFRKFMKLAPETSTTADLTVIKGLLTSNGNTNRDSIALDTSKQLTDTDIANFKRYGFSVVGRYLTGSVGVGANKRPKNLTTDEIRRITNAGLAIFPIYEDGGYEVSYFNSKQGYSDAVTAIVNARNLGFPAGTTIYFAVDVDIQD…
96127	GC_00001335	Clade_1_specific	CMD01S772bin1	531	47	51	3	0	0.998924	0.896197	0.944776			M	Cell wall/membrane/envelope biogenesis	COG3409	Peptidoglycan-binding (PGRP) domain of peptidoglycan hydrolases (PGRP) (PDB:4FET)	----MDERVKEVQVWLNETYGGVPGFEKAPIDGKTGWPTIYSLREGLQHELGISALGEGFGSSTKAALSNIINKIRPGYSGNIVKLIKGAFWCKGINPTDFSASYGSELTNAVKTLQSDAGITADGILTVQLMAALFDMSAFVVIHQTKKSELIRSMQQYLNSKYWQELGIMPCDGIYQRDTNTALIYALQKACGVSGANGNYGPGTIAATPTVSVGQKGEVVKIIQYGLFVNGFNKAGDFSGYYSSKIGEEVVAFRKFMKLAPETSTTADLTVIKGLLTSNGNTNRDSIALDTSKQLTDTDIANFKRYGFSVVGRYLTGSVGVGANKRPKNLTTDEIRRITNAGLAIFPIYEDGGYEVSYFNSKQGYSDAVTAIVNARNLGFPAGTTIYFAVDVDIQD…
96128	GC_00001335	Clade_1_specific	CMF05S806bin1	1004	47	51	3	0	0.998924	0.896197	0.944776			M	Cell wall/membrane/envelope biogenesis	COG3409	Peptidoglycan-binding (PGRP) domain of peptidoglycan hydrolases (PGRP) (PDB:4FET)	----MDERVKEVQVWLNETYGGVPGFEKAPIDGKTGWPTIYSLREGLQHELGISALGEGFGSSTKAALSNIINKIRPGYSGNIVKLIKGAFWCKGINPTDFSASYGSELTNAVKTLQSDAGITADGILTVQLMAALFDMSAFVVIHQTKKSELIRSMQQYLNSKYWQELGIMPCDGIYQRDTNTALIYALQKACGVSGANGNYGPGTIAATPTVSVGQKGEVVKIIQYGLFVNGFNKAGDFSGYYSSKIGEEVVAFRKFMKLAPETSTTADLTVIKGLLTSNGNTNRDSIALDTSKQLTDTDIANFKRYGFSVVGRYLTGSVGVGANKRPKNLTTDEIRRITNAGLAIFPIYEDGGYEVSYFNSKQGYSDAVTAIVNARNLGFPAGTTIYFAVDVDIQD…
96129	GC_00001335	Clade_1_specific	DZDCM06S774bin1	1029	47	51	3	0	0.998924	0.896197	0.944776			M	Cell wall/membrane/envelope biogenesis	COG3409	Peptidoglycan-binding (PGRP) domain of peptidoglycan hydrolases (PGRP) (PDB:4FET)	----MDERVKEVQVWLNETYGGVPGFEKAPIDGKTGWPTIYSLREGLQHELGISALGEGFGSSTKAALSNIINKIRPGYSGNIVKLIKGAFWCKGINPTDFSASYGSELTNAVKTLQSDAGITADGILTVQLMAALFDMSAFVVIHQTKKSELIRSMQQYLNSKYWQELGIMPCDGIYQRDTNTALIYALQKACGVSGANGNYGPGTIAATPTVSVGQKGEVVKIIQYGLFVNGFNKAGDFSGYYSSKIGEEVVAFRKFMKLAPETSTTADLTVIKGLLTSNGNTNRDSIALDTSKQLTDTDIANFKRYGFSVVGRYLTGSVGVGANKRPKNLTTDEIRRITNAGLAIFPIYEDGGYEVSYFNSKQGYSDAVTAIVNARNLGFPAGTTIYFAVDVDIQD…
96130	GC_00001335	Clade_1_specific	DZDCM20S788bin1	1517	47	51	3	0	0.998924	0.896197	0.944776			M	Cell wall/membrane/envelope biogenesis	COG3409	Peptidoglycan-binding (PGRP) domain of peptidoglycan hydrolases (PGRP) (PDB:4FET)	----MDERVKEVQVWLNETYGGVPGFEKAPIDGKTGWPTIYSLREGLQHELGISALGEGFGSSTKAALSNIINKIRPGYSGNIVKLIKGAFWCKGINPTDFSASYGSELTNAVKTLQSDAGITADGILTVQLMAALFDMSAFVVIHQTKKSELIRSMQQYLNSKYWQELGIMPCDGIYQRDTNTALIYALQKACGVSGANGNYGPGTIAATPTVSVGQKGEVVKIIQYGLFVNGFNKAGDFSGYYSSKIGEEVVAFRKFMKLAPETSTTADLTVIKGLLTSNGNTNRDSIALDTSKQLTDTDIANFKRYGFSVVGRYLTGSVGVGANKRPKNLTTDEIRRITNAGLAIFPIYEDGGYEVSYFNSKQGYSDAVTAIVNARNLGFPAGTTIYFAVDVDIQD…
96131	GC_00001335	Clade_1_specific	GCA000159335	428	47	51	3	0	0.998924	0.896197	0.944776			M	Cell wall/membrane/envelope biogenesis	COG3409	Peptidoglycan-binding (PGRP) domain of peptidoglycan hydrolases (PGRP) (PDB:4FET)	----MDERVKEVQVWLNETYGGVPGFEKAPIDGKTGWPTIYSLREGLQHELGISALGEGFGSSTKAALSNIINKIRPGYSGNIVKLIKGAFWCKGINPTDFSASYGSELTNAVKTLQSDAGITADGILTVQLMAALFDMSAFVVIHQTKKSELIRSMQQYLNSKYWQELGIMPCDGIYQRDTNTALIYALQKACGVSGANGNYGPGTIAATPTVSVGQKGEVVKIIQYGLFVNGFNKAGDFSGYYSSKIGEEVVAFRKFMKLAPETSTTADLTVIKGLLTSNGNTNRDSIALDTSKQLTDTDIANFKRYGFSVVGRYLTGSVGVGANKRPKNLTTDEIRRITNAGLAIFPIYEDGGYEVSYFNSKQGYSDAVTAIVNARNLGFPAGTTIYFAVDVDIQD…
96132	GC_00001335	Clade_1_specific	GCA000161895	1385	47	51	3	0	0.998924	0.896197	0.944776			M	Cell wall/membrane/envelope biogenesis	COG3409	Peptidoglycan-binding (PGRP) domain of peptidoglycan hydrolases (PGRP) (PDB:4FET)	----MDERVKEVQVWLNETYGGVPGFEKAPIDGKTGWPTIYSLREGLQHELGISALGEGFGSSTKAALSNIINKIRPGYSGNIVKLIKGAFWCKGINPTDFSASYGSELTNAVKTLQSDAGITADGILTVQLMAALFDMSAFVVIHQTKKSELIRSMQQYLNSKYWQELGIMPCDGIYQRDTNTALIYALQKACGVSGANGNYGPGTIAATPTVSVGQKGEVVKIIQYGLFVNGFNKAGDFSGYYSSKIGEEVVAFRKFMKLAPETSTTADLTVIKGLLTSNGNTNRDSIALDTSKQLTDTDIANFKRYGFSVVGRYLTGSVGVGANKRPKNLTTDEIRRITNAGLAIFPIYEDGGYEVSYFNSKQGYSDAVTAIVNARNLGFPAGTTIYFAVDVDIQD…
96133	GC_00001335	Clade_1_specific	GCA000162435	159	47	51	3	0	0.998924	0.896197	0.944776			M	Cell wall/membrane/envelope biogenesis	COG3409	Peptidoglycan-binding (PGRP) domain of peptidoglycan hydrolases (PGRP) (PDB:4FET)	----MDERVKEVQVWLNETYGGVPGFEKAPIDGKTGWPTIYSLREGLQHELGISALGEGFGSSTKAALSNIINKIRPGYSGNIVKLIKGAFWCKGINPTDFSASYGSELTNAVKTLQSDAGITADGILTVQLMAALFDMSAFVVIHQTKKSELIRSMQQYLNSKYWQELGIMPCDGIYQRDTNTALIYALQKACGVSGANGNYGPGTIAATPTVSVGQKGEVVKIIQYGLFVNGFNKAGDFSGYYSSKIGEEVVAFRKFMKLAPETSTTADLTVIKGLLTSNGNTNRDSIALDTSKQLTDTDIANFKRYGFSVVGRYLTGSVGVGANKRPKNLTTDEIRRITNAGLAIFPIYEDGGYEVSYFNSKQGYSDAVTAIVNARNLGFPAGTTIYFAVDVDIQD…
96134	GC_00001335	Clade_1_specific	GCA001012655	981	47	51	3	0	0.998924	0.896197	0.944776			M	Cell wall/membrane/envelope biogenesis	COG3409	Peptidoglycan-binding (PGRP) domain of peptidoglycan hydrolases (PGRP) (PDB:4FET)	----MDERVKEVQVWLNETYGGVPGFEKAPIDGKTGWPTIYSLREGLQHELGISALGEGFGSSTKAALSNIINKIRPGYSGNIVKLIKGAFWCKGINPTDFSASYGSELTNAVKTLQSDAGITADGILTVQLMAALFDMSAFVVIHQTKKSELIRSMQQYLNSKYWQELGIMPCDGIYQRDTNTALIYALQKACGVSGANGNYGPGTIAATPTVSVGQKGEVVKIIQYGLFVNGFNKAGDFSGYYSSKIGEEVVAFRKFMKLAPETSTTADLTVIKGLLTSNGNTNRDSIALDTSKQLTDTDIANFKRYGFSVVGRYLTGSVGVGANKRPKNLTTDEIRRITNAGLAIFPIYEDGGYEVSYFNSKQGYSDAVTAIVNARNLGFPAGTTIYFAVDVDIQD…
96135	GC_00001335	Clade_1_specific	GCA001012675	1614	47	51	3	0	0.998924	0.896197	0.944776			M	Cell wall/membrane/envelope biogenesis	COG3409	Peptidoglycan-binding (PGRP) domain of peptidoglycan hydrolases (PGRP) (PDB:4FET)	----MDERVKEVQVWLNETYGGVPGFEKAPIDGKTGWPTIYSLREGLQHELGISALGEGFGSSTKAALSNIINKIRPGYSGNIVKLIKGAFWCKGINPTDFSASYGSELTNAVKTLQSDAGITADGILTVQLMAALFDMSAFVVIHQTKKSELIRSMQQYLNSKYWQELGIMPCDGIYQRDTNTALIYALQKACGVSGANGNYGPGTIAATPTVSVGQKGEVVKIIQYGLFVNGFNKAGDFSGYYSSKIGEEVVAFRKFMKLAPETSTTADLTVIKGLLTSNGNTNRDSIALDTSKQLTDTDIANFKRYGFSVVGRYLTGSVGVGANKRPKNLTTDEIRRITNAGLAIFPIYEDGGYEVSYFNSKQGYSDAVTAIVNARNLGFPAGTTIYFAVDVDIQD…
96136	GC_00001335	Clade_1_specific	GCA001012735	1434	47	51	3	0	0.998924	0.896197	0.944776			M	Cell wall/membrane/envelope biogenesis	COG3409	Peptidoglycan-binding (PGRP) domain of peptidoglycan hydrolases (PGRP) (PDB:4FET)	----MDERVKEVQVWLNETYGGVPGFEKAPIDGKTGWPTIYSLREGLQHELGISALGEGFGSSTKAALSNIINKIRPGYSGNIVKLIKGAFWCKGINPTDFSASYGSELTNAVKTLQSDAGITADGILTVQLMAALFDMSAFVVIHQTKKSELIRSMQQYLNSKYWQELGIMPCDGIYQRDTNTALIYALQKACGVSGANGNYGPGTIAATPTVSVGQKGEVVKIIQYGLFVNGFNKAGDFSGYYSSKIGEEVVAFRKFMKLAPETSTTADLTVIKGLLTSNGNTNRDSIALDTSKQLTDTDIANFKRYGFSVVGRYLTGSVGVGANKRPKNLTTDEIRRITNAGLAIFPIYEDGGYEVSYFNSKQGYSDAVTAIVNARNLGFPAGTTIYFAVDVDIQD…
96137	GC_00001335	Clade_1_specific	GCA001012745	1224	47	51	3	0	0.998924	0.896197	0.944776			M	Cell wall/membrane/envelope biogenesis	COG3409	Peptidoglycan-binding (PGRP) domain of peptidoglycan hydrolases (PGRP) (PDB:4FET)	----MDERVKEVQVWLNEIYGGVPGFEKAPIDGKTGWPTIYSLREGLQHELGISALGEGFGSSTKAALSNIINKIRPGYSGNIVKLIKGAFWCKGINPTDFSASYGSELTNAVKTLQSDAGITADGILTVQLMAALFDMSAFVVIHQTKKSELIRSMQQYLNSKYWQELGIMPCDGIYQRDTNTALIYALQKACGVSGANGNYGPGTIAATPTVSVGQKGEVVKIIQYGLFVNGFNKAGDFSGYYSSKIGEEVVAFRKFMKLAPETSTTADLTVIKGLLTSNGNTNRDSIALDTSKQLTDTDIANFKRYGFSVVGRYLTGSVGVGANKRPKNLTTDEIRRITNAGLAIFPIYEDGGYEVSYFNSKQGYSDAVTAIVNARNLGFPAGTTIYFAVDVDIQD…
96138	GC_00001335	Clade_1_specific	GCA007786095	46	47	51	3	0	0.998924	0.896197	0.944776			M	Cell wall/membrane/envelope biogenesis	COG3409	Peptidoglycan-binding (PGRP) domain of peptidoglycan hydrolases (PGRP) (PDB:4FET)	----MDERVKEVQVWLNETYGGVPGFEKAPIDGKTGWPTIYSLREGLQHELGISALGEGFGSSTKAALSNIINKIRPGYSGNIVKLIKGAFWCKGINPTDFSASYGSELTNAVKTLQSDAEITADGILTVQLMAALFDMSAFVVIHQTKKSELIRSMQQYLNSKYWQELGIMPCDGIYQRDTNTALIYALQKACGVSGANGNYGPGTIAATPTVSVGQKGEVVKIIQYGLFVNGFNKAGDFSGYYSSKIGEEVVAFRKFMKLAPETSTTADLTVIKGLLTSNGNTNRDSIALDTSKQLTDTDIANFKRYGFSVVGRYLTGSVGVGANKRPKNLTTDEIRRITNAGLAIFPIYEDGGYEVSYFNSKQGYSDAVTAIVNARNLGFPAGTTIYFAVDVDIQD…
96139	GC_00001335	Clade_1_specific	GCA008726405	862	47	51	3	0	0.998924	0.896197	0.944776			M	Cell wall/membrane/envelope biogenesis	COG3409	Peptidoglycan-binding (PGRP) domain of peptidoglycan hydrolases (PGRP) (PDB:4FET)	----MDERVKEVQVWLNETYGGVPGFEKAPIDGKTGWPTIYSLREGLQHELGISALGEGFGSSTKAALSNIINKIRPGYSGNIVKLIKGAFWCKGINPTDFSASYGSELTNAVKTLQSDAGITADGILTVQLMAALFDMSAFVVIHQTKKSELIRSMQQYLNSKYWQELGIMPCDGIYQRDTNTALIYALQKACGVSGANGNYGPGTIAATPTVSVGQKGEVVKIIQYGLFVNGFNKAGDFSGYYSSKIGEEVVAFRKFMKLAPETSTTADLTVIKGLLTSNGNTNRDSIALDTSKQLTDTDIANFKRYGFSVVGRYLTGSVGVGANKRPKNLTTDEIRRITNAGLAIFPIYEDGGYEVSYFNSKQGYSDAVTAIVNARNLGFPAGTTIYFAVDVDIQD…
96140	GC_00001335	Clade_1_specific	GCA008728065	877	47	51	3	0	0.998924	0.896197	0.944776			M	Cell wall/membrane/envelope biogenesis	COG3409	Peptidoglycan-binding (PGRP) domain of peptidoglycan hydrolases (PGRP) (PDB:4FET)	----MDERVKEVQVWLNETYGGVPGFEKAPIDGKTGWPTIYSLREGLQHELGISALGEGFGSSTKAALSNIINKIRPGYSGNIVKLIKGAFWCKGINPTDFSASYGSELTNAVKTLQSDAGITADGILTVQLMAALFDMSAFVVIHQTKKSELIRSMQQYLNSKYWQELGIMPCDGIYQRDTNTALIYALQKACGVSGANGNYGPGTIAATPTVSVGQKGEVVKIIQYGLFVNGFNKAGDFSGYYSSKIGEEVVAFRKFMKLAPETSTTADLTVIKGLLTSNGNTNRDSIALDTSKQLTDTDIANFKRYGFSVVGRYLTGSVGVGANKRPKNLTTDEIRRITNAGLAIFPIYEDGGYEVSYFNSKQGYSDAVTAIVNARNLGFPAGTTIYFAVDVDIQD…
96141	GC_00001335	Clade_1_specific	GCA008728115	1481	47	51	3	0	0.998924	0.896197	0.944776			M	Cell wall/membrane/envelope biogenesis	COG3409	Peptidoglycan-binding (PGRP) domain of peptidoglycan hydrolases (PGRP) (PDB:4FET)	----MDERVKEVQVWLNETYGGVPGFEKAPIDGKTGWPTIYSLREGLQHELGISALGEGFGSSTKAALSNIINKIRPGYSGNIVKLIKGAFWCKGINPTDFSASYGSELTNAVKTLQSDAGITADGILTVQLMAALFDMSAFVVIHQTKKSELIRSMQQYLNSKYWQELGIMPCDGIYQRDTNTALIYALQKACGVSGANGNYGPGTIAATPTVSVGQKGEVVKIIQYGLFVNGFNKAGDFSGYYSSKIGEEVVAFRKFMKLAPETSTTADLTVIKGLLTSNGNTNRDSIALDTSKQLTDTDIANFKRYGFSVVGRYLTGSVGVGANKRPKNLTTDEIRRITNAGLAIFPIYEDGGYEVSYFNSKQGYSDAVTAIVNARNLGFPAGTTIYFAVDVDIQD…
96142	GC_00001335	Clade_1_specific	GCA009730255	839	47	51	3	0	0.998924	0.896197	0.944776			M	Cell wall/membrane/envelope biogenesis	COG3409	Peptidoglycan-binding (PGRP) domain of peptidoglycan hydrolases (PGRP) (PDB:4FET)	----MDERVKEVQVWLNETYGGVPGFEKAPIDGKTGWPTIYSLREGLQHELGISALGEGFGSSTKAALSNIINKIRPGYSGNIVKLIKGAFWCKGINPTDFSASYGSELTNAVKTLQSDAGITADGILTVQLMAALFDMSAFVVIHQTKKSELIRSMQQYLNSKYWQELGIMPCDGIYQRDTNTALIYALQKACGVSGANGNYGPGTIAATPTVSVGQKGEVVKIIQYGLFVNGFNKAGDFSGYYSSKIGEEVVAFRKFMKLAPETSTTADLTVIKGLLTSNGNTNRDSIALDTSKQLTDTDIANFKRYGFSVVGRYLTGSVGVGANKRPKNLTTDEIRRITNAGLAIFPIYEDGGYEVSYFNSKQGYSDAVTAIVNARNLGFPAGTTIYFAVDVDIQD…
96143	GC_00001335	Clade_1_specific	GCF022751765	494	47	51	3	0	0.998924	0.896197	0.944776			M	Cell wall/membrane/envelope biogenesis	COG3409	Peptidoglycan-binding (PGRP) domain of peptidoglycan hydrolases (PGRP) (PDB:4FET)	MVVYQDLKRHRLTVRLVGQY---------------------SLREGLQHELGISALGEGFGSSTKAALSNIINKIRPGYSGNIVKLIKGAFWCKGINPTDFSASYGSELTNAVKTLQSDAGITADGILTVQLMAALFDMSAFVVIHQTKKSELIRSMQQYLNSKYWQELGIMPCDGIYQRDTNTALIYALQKACGVSGANGNYGPGTIAATPTVSVGQKGEVVKIIQYGLFVNGFNKAGDFSGYYSSKIGEEVVAFRKFMKLAPETSTTADLTVIKGLLTSNGNTNRDSIALDTSKQLTDTDIANFKRYGFSVVGRYLTGSVGVGANKRPKNLTTDEIRRITNAGLAIFPIYEDGGYEVSYFNSKQGYSDAVTAIVNARNLGFPAGTTIYFAVDVDIQD…
96144	GC_00001335	Clade_1_specific	GCF022751765	493	47	51	3	0	0.998924	0.896197	0.944776			M	Cell wall/membrane/envelope biogenesis	COG3409	Peptidoglycan-binding (PGRP) domain of peptidoglycan hydrolases (PGRP) (PDB:4FET)	----MDERVKEVQVWLNETYGGVPGFEKAPIDGKTGWPI------------------------------------------------------------------------------------------------------------------------------------------------------------------------------------------------------------------------------------------------------------------------------------------------------------------------------------------------------------------------…
96145	GC_00001335	Clade_1_specific	GCF022752135	1490	47	51	3	0	0.998924	0.896197	0.944776			M	Cell wall/membrane/envelope biogenesis	COG3409	Peptidoglycan-binding (PGRP) domain of peptidoglycan hydrolases (PGRP) (PDB:4FET)	----MDERVKEVQVWLNETYGGVPGFEKAPIDGKTGWPTIYSLREGLQHELGISALGEGFGSSTKAALSNIINKIRPGYSGNIVKLIKGAFWCKGINPTDFSASYGSELTNAVKTLQSDAGITADGILTVQLMAALFDMSAFVVIHQTKKSELIRSMQQYLNSKYWQELGIMPCDGIYQRDTNTALIYALQKACGVSGANGNYGPGTIAATPTVSVGQKGEVVKIIQYGLFVNGFNKAGDFSGYYSSKIGEEVVAFRKFMKLAPETSTTADLTVIKGLLTSNGNTNRDSIALDTSKQLTDTDIANFKRYGFSVVGRYLTGSVGVGANKRPKNLTTDEIRRITNAGLAIFPIYEDGGYEVSYFNSKQGYSDAVTAIVNARNLGFPAGTTIYFAVDVDIQD…
96146	GC_00001335	Clade_1_specific	GCF022753705	714	47	51	3	0	0.998924	0.896197	0.944776			M	Cell wall/membrane/envelope biogenesis	COG3409	Peptidoglycan-binding (PGRP) domain of peptidoglycan hydrolases (PGRP) (PDB:4FET)	----MDERVKEVQVWLNETYGGVPGFEKAPIDGKTGWPTIYSLREGLQHELGISALGEGFGSSTKAALSNIINKIRPGYSGNIVKLIKGAFWCKGINPTDFSASYGSELTNAVKTLQSDAGITADGILTVQLMAALFDMSAFVVIHQTKKSELIRSMQQYLNSKYWQELGIMPCDGIYQRDTNTALIYALQKACGVSGANGNYGPGTIAATPTVSVGQKGEVVKIIQYGLFVNGFNKAGDFSGYYSSKIGEEVVAFRKFMKLAPETSTTADLTVIKGLLTSNGNTNRDSIALDTSKQLTDTDIANFKRYGFSVVGRYLTGSVGVGANKRPKNLTTDEIRRITNAGLAIFPIYEDGGYEVSYFNSKQGYSDAVTAIVNARNLGFPAGTTIYFAVDVDIQD…
96147	GC_00001335	Clade_1_specific	GCF022753825	1217	47	51	3	0	0.998924	0.896197	0.944776			M	Cell wall/membrane/envelope biogenesis	COG3409	Peptidoglycan-binding (PGRP) domain of peptidoglycan hydrolases (PGRP) (PDB:4FET)	----MDERVKEVQVWLNETYGGVPGFEKAPIDGKTGWPTIYSLREGLQHELGISALGEGFGSSTKAALSNIINKIRPGYSGNIVKLIKGAFWCKGINPTDFSASYGSELTNAVKTLQSDAGITADGILTVQLMAALFDMSAFVVIHQTKKSELIRSMQQYLNSKYWQELGIMPCDGIYQRDTNTALIYALQKACGVSGANGNYGPGTIAATPTVSVGQKGEVVKIIQYGLFVNGFNKAGDFSGYYSSKIGEEVVAFRKFMKLAPETSTTADLTVIKGLLTSNGNTNRDSIALDTSKQLTDTDIANFKRYGFSVVGRYLTGSVGVGANKRPKNLTTDEIRRITNAGLAIFPIYEDGGYEVSYFNSKQGYSDAVTAIVNARNLGFPAGTTIYFAVDVDIQD…
96148	GC_00001335	Clade_1_specific	GCF022756825	1202	47	51	3	0	0.998924	0.896197	0.944776			M	Cell wall/membrane/envelope biogenesis	COG3409	Peptidoglycan-binding (PGRP) domain of peptidoglycan hydrolases (PGRP) (PDB:4FET)	----MDERVKEVQVWLNETYGGVPGFEKAPIDGKTGWPTIYSLREGLQHELGISALGEGFGSSTKAALSNIINKIRPGYSGNIVKLIKGAFWCKGINPTDFSASYGSELTNAVKTLQSDAGITADGILTVQLMAALFDMSAFVVIHQTKKSELIRSMQQYLNSKYWQELGIMPCDGIYQRDTNTALIYALQKACGVSGANGNYGPGTIAATPTVSVGQKGEVVKIIQYGLFVNGFNKAGDFSGYYSSKIGEEVVAFRKFMKLAPETSTTADLTVIKGLLTSNGNTNRDSIALDTSKQLTDTDIANFKRYGFSVVGRYLTGSVGVGANKRPKNLTTDEIRRITNAGLAIFPIYEDGGYEVSYFNSKQGYSDAVTAIVNARNLGFPAGTTIYFAVDVDIQD…
96149	GC_00001335	Clade_1_specific	GCF022757825	720	47	51	3	0	0.998924	0.896197	0.944776			M	Cell wall/membrane/envelope biogenesis	COG3409	Peptidoglycan-binding (PGRP) domain of peptidoglycan hydrolases (PGRP) (PDB:4FET)	----MDERVKEVQVWLNETYGGVPGFEKAPIDGKTGWPTIYSLREGLQHELGISALGEGFGSSTKAALSNIINKIRPGYSGNIVKLIKGAFWCKGINPTDFSASYGSELTNAVKTLQSDAGITADGILTVQLMAALFDMSAFVVIHQTKKSELIRSMQQYLNSKYWQELGIMPCDGIYQRDTNTALIYALQKACGVSGANGNYGPGTIAATPTVSVGQKGEVVKIIQYGLFVNGFNKAGDFSGYYSSKIGEEVVAFRKFMKLAPETSTTADLTVIKGLLTSNGNTNRDSIALDTSKQLTDTDIANFKRYGFSVVGRYLTGSVGVGANKRPKNLTTDEIRRITNAGLAIFPIYEDGGYEVSYFNSKQGYSDAVTAIVNARNLGFPAGTTIYFAVDVDIQD…
96150	GC_00001335	Clade_1_specific	GCF030218625	1303	47	51	3	0	0.998924	0.896197	0.944776			M	Cell wall/membrane/envelope biogenesis	COG3409	Peptidoglycan-binding (PGRP) domain of peptidoglycan hydrolases (PGRP) (PDB:4FET)	----MDERVKEVQVWLNETYGGVPGFEKAPIDGKTGWPTIYSLREGLQHELGISALGEGFGSSTKAALSNIINKIRPGYSGNIVKLIKGAFWCKGINPTDFSASYGSELTNAVKTLQSDAGITADGILTVQLMAALFDMSAFVVIHQTKKSELIRSMQQYLNSKYWQELGIMPCDGIYQRDTNTALIYALQKACGVSGANGNYGPGTIAATPTVSVGQKGEVVKIIQYGLFVNGFNKAGDFSGYYSSKIGEEVVAFRKFMKLAPETSTTADLTVIKGLLTSNGNTNRDSIALDTSKQLTDTDIANFKRYGFSVVGRYLTGSVGVGANKRPKNLTTDEIRRITNAGLAIFPIYEDGGYEVSYFNSKQGYSDAVTAIVNARNLGFPAGTTIYFAVDVDIQD…
96151	GC_00001335	Clade_1_specific	GCF030218805	1298	47	51	3	0	0.998924	0.896197	0.944776			M	Cell wall/membrane/envelope biogenesis	COG3409	Peptidoglycan-binding (PGRP) domain of peptidoglycan hydrolases (PGRP) (PDB:4FET)	----MDERVKEVQVWLNETYGGVPGFEKAPIDGKTGWPTIYSLREGLQHELGISALGEGFGSSTKAALSNIINKIRPGYSGNIVKLIKGAFWCKGINPTDFSASYGSELTNAVKTLQSDAGITADGILTVQLMAALFDMSAFVVIHQTKKSELIRSMQQYLNSKYWQELGIMPCDGIYQRDTNTALIYALQKACGVSGANGNYGPGTIAATPTVSVGQKGEVVKIIQYGLFVNGFNKAGDFSGYYSSKIGEEVVAFRKFMKLAPETSTTADLTVIKGLLTSNGNTNRDSIALDTSKQLTDTDIANFKRYGFSVVGRYLTGSVGVGANKRPKNLTTDEIRRITNAGLAIFPIYEDGGYEVSYFNSKQGYSDAVTAIVNARNLGFPAGTTIYFAVDVDIQD…
96152	GC_00001335	Clade_1_specific	GCF902385715	1611	47	51	3	0	0.998924	0.896197	0.944776			M	Cell wall/membrane/envelope biogenesis	COG3409	Peptidoglycan-binding (PGRP) domain of peptidoglycan hydrolases (PGRP) (PDB:4FET)	----MDERVKEVQVWLNETYGGVPGFEKAPIDGKTGWPTIYSLREGLQHELGISALGEGFGSSTKAALSNIINKIRPGYSGNIVKLIKGAFWCKGINPTDFSASYGSELTNAVKTLQSDAGITADGILTVQLMAALFDMSAFVVIHQTKKSELIRSMQQYLNSKYWQELGIMPCDGIYQRDTNTALIYALQKACGVSGANGNYGPGTIAATPTVSVGQKGEVVKIIQYGLFVNGFNKAGDFSGYYSSKIGEEVVAFRKFMKLAPETSTTADLTVIKGLLTSNGNTNRDSIALDTSKQLTDTDIANFKRYGFSVVGRYLTGSVGVGANKRPKNLTTDEIRRITNAGLAIFPIYEDGGYEVSYFNSKQGYSDAVTAIVNARNLGFPAGTTIYFAVDVDIQD…
96153	GC_00001335	Clade_1_specific	K0072	996	47	51	3	0	0.998924	0.896197	0.944776			M	Cell wall/membrane/envelope biogenesis	COG3409	Peptidoglycan-binding (PGRP) domain of peptidoglycan hydrolases (PGRP) (PDB:4FET)	----MDERVKEVQVWLNETYGGVPGFEKAPIDGKTGWPTIYSLREGLQHELGISALGEGFGSSTKAALSNIINKIRPGYSGNIVKLIKGAFWCKGINPTDFSASYGSELTNAVKTLQSDAGITADGILTVQLMAALFDMSAFVVIHQTKKSELIRSMQQYLNSKYWQELGIMPCDGIYQRDTNTALIYALQKACGVSGANGNYGPGTIAATPTVSVGQKGEVVKIIQYGLFVNGFNKAGDFSGYYSSKIGEEVVAFRKFMKLAPETSTTADLTVIKGLLTSNGNTNRDSIALDTSKQLTDTDIANFKRYGFSVVGRYLTGSVGVGANKRPKNLTTDEIRRITNAGLAIFPIYEDGGYEVSYFNSKQGYSDAVTAIVNARNLGFPAGTTIYFAVDVDIQD…
96154	GC_00001335	Clade_1_specific	K0081	841	47	51	3	0	0.998924	0.896197	0.944776			M	Cell wall/membrane/envelope biogenesis	COG3409	Peptidoglycan-binding (PGRP) domain of peptidoglycan hydrolases (PGRP) (PDB:4FET)	----MDERVKEVQVWLNETYGGVPGFEKAPIDGKTGWPTIYSLREGLQHELGISALGEGFGSSTKAALSNIINKIRPGYSGNIVKLIKGAFWCKGINPTDFSASYGSELTNAVKTLQSDAGITADGILTVQLMAALFDMSAFVVIHQTKKSELIRSMQQYLNSKYWQELGIMPCDGIYQRDTNTALIYALQKACGVSGANGNYGPGTIAATPTVSVGQKGEVVKIIQYGLFVNGFNKAGDFSGYYSSKIGEEVVAFRKFMKLAPETSTTADLTVIKGLLTSNGNTNRDSIALDTSKQLTDTDIANFKRYGFSVVGRYLTGSVGVGANKRPKNLTTDEIRRITNAGLAIFPIYEDGGYEVSYFNSKQGYSDAVTAIVNARNLGFPAGTTIYFAVDVDIQD…
96155	GC_00001335	Clade_1_specific	TL2937	1611	47	51	3	0	0.998924	0.896197	0.944776			M	Cell wall/membrane/envelope biogenesis	COG3409	Peptidoglycan-binding (PGRP) domain of peptidoglycan hydrolases (PGRP) (PDB:4FET)	----MDERVKEVQVWLNETYGGVPGFEKAPIDGKTGWPTIYSLREGLQHELGISALGEGFGSSTKAALSNIINKIRPGYSGNIVKLIKGAFWCKGINPTDFSASYGSELTNAVKTLQSDAGITADGILTVQLMAALFDMSAFVVIHQTKKSELIRSMQQYLNSKYWQELGIMPCDGIYQRDTNTALIYALQKACGVSGANGNYGPGTIAATPTVSVGQKGEVVKIIQYGLFVNGFNKAGDFSGYYSSKIGEEVVAFRKFMKLAPETSTTADLTVIKGLLTSNGNTNRDSIALDTSKQLTDTDIANFKRYGFSVVGRYLTGSVGVGANKRPKNLTTDEIRRITNAGLAIFPIYEDGGYEVSYFNSKQGYSDAVTAIVNARNLGFPAGTTIYFAVDVDIQD…
96156	GC_00001335	Clade_1_specific	UMB0007B	1288	47	51	3	0	0.998924	0.896197	0.944776			M	Cell wall/membrane/envelope biogenesis	COG3409	Peptidoglycan-binding (PGRP) domain of peptidoglycan hydrolases (PGRP) (PDB:4FET)	----MDERVKEVQVWLNETYGGVPGFEKAPIDGKTGWPTIYSLREGLQHELGISALGEGFGSSTKAALSNIINKIRPGYSGNIVKLIKGAFWCKGINPTDFSASYGSELTNAVKTLQSDAGITADGILTVQLMAALFDMSAFVVIHQTKKSELIRSMQQYLNSKYWQELGIMPCDGIYQRDTNTALIYALQKACGVSGANGNYGPGTIAATPTVSVGQKGEVVKIIQYGLFVNGFNKAGDFSGYYSSKIGEEVVAFRKFMKLAPETSTTADLTVIKGLLTSNGNTNRDSIALDTSKQLTDTDIANFKRYGFSVVGRYLTGSVGVGANKRPKNLTTDEIRRITNAGLAIFPIYEDGGYEVSYFNSKQGYSDAVTAIVNARNLGFPAGTTIYFAVDVDIQD…
96157	GC_00001335	Clade_1_specific	UMB0007LM	472	47	51	3	0	0.998924	0.896197	0.944776			M	Cell wall/membrane/envelope biogenesis	COG3409	Peptidoglycan-binding (PGRP) domain of peptidoglycan hydrolases (PGRP) (PDB:4FET)	----MDERVKEVQVWLNETYGGVPGFEKAPIDGKTGWPTIYSLREGLQHELGISALGEGFGSSTKAALSNIINKIRPGYSGNIVKLIKGAFWCKGINPTDFSASYGSELTNAVKTLQSDAGITADGILTVQLMAALFDMSAFVVIHQTKKSELIRSMQQYLNSKYWQELGIMPCDGIYQRDTNTALIYALQKACGVSGANGNYGPGTIAATPTVSVGQKGEVVKIIQYGLFVNGFNKAGDFSGYYSSKIGEEVVAFRKFMKLAPETSTTADLTVIKGLLTSNGNTNRDSIALDTSKQLTDTDIANFKRYGFSVVGRYLTGSVGVGANKRPKNLTTDEIRRITNAGLAIFPIYEDGGYEVSYFNSKQGYSDAVTAIVNARNLGFPAGTTIYFAVDVDIQD…
96158	GC_00001335	Clade_1_specific	UMB0021	623	47	51	3	0	0.998924	0.896197	0.944776			M	Cell wall/membrane/envelope biogenesis	COG3409	Peptidoglycan-binding (PGRP) domain of peptidoglycan hydrolases (PGRP) (PDB:4FET)	----MDERVKEVQVWLNETYGGVPGFEKAPIDGKTGWPTIYSLREGLQHELGISALGEGFGSSTKAALSNIINKIRPGYSGNIVKLIKGAFWCKGINPTDFSASYGSELTNAVKTLQSDAGITADGILTVQLMAALFDMSAFVVIHQTKKSELIRSMQQYLNSKYWQELGIMPCDGIYQRDTNTALIYALQKACGVSGANGNYGPGTIAATPTVSVGQKGEVVKIIQYGLFVNGFNKAGDFSGYYSSKIGEEVVAFRKFMKLAPETSTTADLTVIKGLLTSNGNTNRDSIALDTSKQLTDTDIANFKRYGFSVVGRYLTGSVGVGANKRPKNLTTDEIRRITNAGLAIFPIYEDGGYEVSYFNSKQGYSDAVTAIVNARNLGFPAGTTIYFAVDVDIQD…
96159	GC_00001335	Clade_1_specific	UMB0047	866	47	51	3	0	0.998924	0.896197	0.944776			M	Cell wall/membrane/envelope biogenesis	COG3409	Peptidoglycan-binding (PGRP) domain of peptidoglycan hydrolases (PGRP) (PDB:4FET)	----MDERVKEVQVWLNETYGGVPGFEKAPIDGKTGWPTIYSLREGLQHELGISALGEGFGSSTKAALSNIINKIRPGYSGNIVKLIKGAFWCKGINPTDFSASYGSELTNAVKTLQSDAGITADGILTVQLMAALFDMSAFVVIHQTKKSELIRSMQQYLNSKYWQELGIMPCDGIYQRDTNTALIYALQKACGVSGANGNYGPGTIAATPTVSVGQKGEVVKIIQYGLFVNGFNKAGDFSGYYSSKIGEEVVAFRKFMKLAPETSTTADLTVIKGLLTSNGNTNRDSIALDTSKQLTDTDIANFKRYGFSVVGRYLTGSVGVGANKRPKNLTTDEIRRITNAGLAIFPIYEDGGYEVSYFNSKQGYSDAVTAIVNARNLGFPAGTTIYFAVDVDIQD…
96160	GC_00001335	Clade_1_specific	UMB1186	1402	47	51	3	0	0.998924	0.896197	0.944776			M	Cell wall/membrane/envelope biogenesis	COG3409	Peptidoglycan-binding (PGRP) domain of peptidoglycan hydrolases (PGRP) (PDB:4FET)	----MDERVKEVQVWLNETYGGVPGFEKAPIDGKTGWPTIYSLREGLQHELGISALGEGFGSSTKAALSNIINKIRPGYSGNIVKLIKGAFWCKGINPTDFSASYGSELTNAVKTLQSDAGITADGILTVQLMAALFDMSAFVVIHQTKKSELIRSMQQYLNSKYWQELGIMPCDGIYQRDTNTALIYALQKACGVSGANGNYGPGTIAATPTVSVGQKGEVVKIIQYGLFVNGFNKAGDFSGYYSSKIGEEVVAFRKFMKLAPETSTTADLTVIKGLLTSNGNTNRDSIALDTSKQLTDTDIANFKRYGFSVVGRYLTGSVGVGANKRPKNLTTDEIRRITNAGLAIFPIYEDGGYEVSYFNSKQGYSDAVTAIVNARNLGFPAGTTIYFAVDVDIQD…
96161	GC_00001335	Clade_1_specific	UMB8354	1387	47	51	3	0	0.998924	0.896197	0.944776			M	Cell wall/membrane/envelope biogenesis	COG3409	Peptidoglycan-binding (PGRP) domain of peptidoglycan hydrolases (PGRP) (PDB:4FET)	----MDERVKEVQVWLNETYGGVPGFEKAPIDGKTGWPTIYSLREGLQHELGISALGEGFGSSTKAALSNIINKIRPGYSGNIVKLIKGAFWCKGINPTDFSASYGSELTNAVKTLQSDAGITADGILTVQLMAALFDMSAFVVIHQTKKSELIRSMQQYLNSKYWQELGIMPCDGIYQRDTNTALIYALQKACGVSGANGNYGPGTIAATPTVSVGQKGEVVKIIQYGLFVNGFNKAGDFSGYYSSKIGEEVVAFRKFMKLAPETSTTADLTVIKGLLTSNGNTNRDSIALDTSKQLTDTDIANFKRYGFSVVGRYLTGSVGVGANKRPKNLTTDEIRRITNAGLAIFPIYEDGGYEVSYFNSKQGYSDAVTAIVNARNLGFPAGTTIYFAVDVDIQD…
96162	GC_00001335	Clade_1_specific	UMB9245	1418	47	51	3	0	0.998924	0.896197	0.944776			M	Cell wall/membrane/envelope biogenesis	COG3409	Peptidoglycan-binding (PGRP) domain of peptidoglycan hydrolases (PGRP) (PDB:4FET)	----MDERVKEVQVWLNETYGGVPGFEKAPIDGKTGWPTIYSLREGLQHELGISALGEGFGSSTKAALSNIINKIRPGYSGNIVKLIKGAFWCKGINPTDFSASYGSELTNAVKTLQSDAGITADGILTVQLMAALFDMSAFVVIHQTKKSELIRSMQQYLNSKYWQELGIMPCDGIYQRDTNTALIYALQKACGVSGANGNYGPGTIAATPTVSVGQKGEVVKIIQYGLFVNGFNKAGDFSGYYSSKIGEEVVAFRKFMKLAPETSTTADLTVIKGLLTSNGNTNRDSIALDTSKQLTDTDIANFKRYGFSVVGRYLTGSVGVGANKRPKNLTTDEIRRITNAGLAIFPIYEDGGYEVSYFNSKQGYSDAVTAIVNARNLGFPAGTTIYFAVDVDIQD…
96163	GC_00001335	Clade_1_specific	UMB9245B	1471	47	51	3	0	0.998924	0.896197	0.944776			M	Cell wall/membrane/envelope biogenesis	COG3409	Peptidoglycan-binding (PGRP) domain of peptidoglycan hydrolases (PGRP) (PDB:4FET)	----MDERVKEVQVWLNETYGGVPGFEKAPIDGKTGWPTIYSLREGLQHELGISALGEGFGSSTKAALSNIINKIRPGYSGNIVKLIKGAFWCKGINPTDFSASYGSELTNAVKTLQSDAGITADGILTVQLMAALFDMSAFVVIHQTKKSELIRSMQQYLNSKYWQELGIMPCDGIYQRDTNTALIYALQKACGVSGANGNYGPGTIAATPTVSVGQKGEVVKIIQYGLFVNGFNKAGDFSGYYSSKIGEEVVAFRKFMKLAPETSTTADLTVIKGLLTSNGNTNRDSIALDTSKQLTDTDIANFKRYGFSVVGRYLTGSVGVGANKRPKNLTTDEIRRITNAGLAIFPIYEDGGYEVSYFNSKQGYSDAVTAIVNARNLGFPAGTTIYFAVDVDIQD…
96164	GC_00001335	Clade_1_specific	UMB9245C	1493	47	51	3	0	0.998924	0.896197	0.944776			M	Cell wall/membrane/envelope biogenesis	COG3409	Peptidoglycan-binding (PGRP) domain of peptidoglycan hydrolases (PGRP) (PDB:4FET)	----MDERVKEVQVWLNETYGGVPGFEKAPIDGKTGWPTIYSLREGLQHELGISALGEGFGSSTKAALSNIINKIRPGYSGNIVKLIKGAFWCKGINPTDFSASYGSELTNAVKTLQSDAGITADGILTVQLMAALFDMSAFVVIHQTKKSELIRSMQQYLNSKYWQELGIMPCDGIYQRDTNTALIYALQKACGVSGANGNYGPGTIAATPTVSVGQKGEVVKIIQYGLFVNGFNKAGDFSGYYSSKIGEEVVAFRKFMKLAPETSTTADLTVIKGLLTSNGNTNRDSIALDTSKQLTDTDIANFKRYGFSVVGRYLTGSVGVGANKRPKNLTTDEIRRITNAGLAIFPIYEDGGYEVSYFNSKQGYSDAVTAIVNARNLGFPAGTTIYFAVDVDIQD…
96165	GC_00001335	Clade_1_specific	UMB9984	1698	47	51	3	0	0.998924	0.896197	0.944776			M	Cell wall/membrane/envelope biogenesis	COG3409	Peptidoglycan-binding (PGRP) domain of peptidoglycan hydrolases (PGRP) (PDB:4FET)	----MDERVKEVQVWLNETYGGVPGFEKAPIDGKTGWPTIYSLREGLQHELGISALGEGFGSSTKAALSNIINKIRPGYSGNIVKLIKGAFWCKGINPTDFSASYGSELTNAVKTLQSDAGITADGILTVQLMAALFDMSAFVVIHQTKKSELIRSMQQYLNSKYWQELGIMPCDGIYQRDTNTALIYALQKACGVSGANGNYGPGTIAATPTVSVGQKGEVVKIIQYGLFVNGFNKAGDFSGYYSSKIGEEVVAFRKFMKLAPETSTTADLTVIKGLLTSNGNTNRDSIALDTSKQLTDTDIANFKRYGFSVVGRYLTGSVGVGANKRPKNLTTDEIRRITNAGLAIFPIYEDGGYEVSYFNSKQGYSDAVTAIVNARNLGFPAGTTIYFAVDVDIQD…
96166	GC_00001335	Clade_1_specific	VSI18	140	47	51	3	0	0.998924	0.896197	0.944776			M	Cell wall/membrane/envelope biogenesis	COG3409	Peptidoglycan-binding (PGRP) domain of peptidoglycan hydrolases (PGRP) (PDB:4FET)	----MDERVKEVQVWLNETYGGVPGFEKAPIDGKTGWPTIYSLREGLQHELGISALGEGFGSSTKAALSNIINKIRPGYSGNIVKLIKGAFWCKGINPTDFSASYGSELTNAVKTLQSDAGITADGILTVQLMAALFDMSAFVVIHQTKKSELIRSMQQYLNSKYWQELGIMPCDGIYQRDTNTALIYALQKACGVSGANGNYGPGTIAATPTVSVGQKGEVVKIIQYGLFVNGFNKAGDFSGYYSSKIGEEVVAFRKFMKLAPETSTTADLTVIKGLLTSNGNTNRDSIALDTSKQLTDTDIANFKRYGFSVVGRYLTGSVGVGANKRPKNLTTDEIRRITNAGLAIFPIYEDGGYEVSYFNSKQGYSDAVTAIVNARNLGFPAGTTIYFAVDVDIQD…
96167	GC_00001335	Clade_1_specific	c10Ua161M	876	47	51	3	0	0.998924	0.896197	0.944776			M	Cell wall/membrane/envelope biogenesis	COG3409	Peptidoglycan-binding (PGRP) domain of peptidoglycan hydrolases (PGRP) (PDB:4FET)	----MDERVKEVQVWLNETYGGVPGFEKAPIDGKTGWPTIYSLREGLQHELGISALGEGFGSSTKAALSNIINKIRPGYSGNIVKLIKGAFWCKGINPTDFSASYGSELTNAVKTLQSDAGITADGILTVQLMAALFDMSAFVVIHQTKKSELIRSMQQYLNSKYWQELGIMPCDGIYQRDTNTALIYALQKACGVSGANGNYGPGTIAATPTVSVGQKGEVVKIIQYGLFVNGFNKAGDFSGYYSSKIGEEVVAFRKFMKLAPETSTTADLTVIKGLLTSNGNTNRDSIALDTSKQLTDTDIANFKRYGFSVVGRYLTGSVGVGANKRPKNLTTDEIRRITNAGLAIFPIYEDGGYEVSYFNSKQGYSDAVTAIVNARNLGFPAGTTIYFAVDVDIQD…
96168	GC_00001335	Clade_1_specific	c10Ua232AE	896	47	51	3	0	0.998924	0.896197	0.944776			M	Cell wall/membrane/envelope biogenesis	COG3409	Peptidoglycan-binding (PGRP) domain of peptidoglycan hydrolases (PGRP) (PDB:4FET)	----MDERVKEVQVWLNETYGGVPGFEKAPIDGKTGWPTIYSLREGLQHELGISALGEGFGSSTKAALSNIINKIRPGYSGNIVKLIKGAFWCKGINPTDFSASYGSELTNAVKTLQSDAGITADGILTVQLMAALFDMSAFVVIHQTKKSELIRSMQQYLNSKYWQELGIMPCDGIYQRDTNTALIYALQKACGVSGANGNYGPGTIAATPTVSVGQKGEVVKIIQYGLFVNGFNKAGDFSGYYSSKIGEEVVAFRKFMKLAPETSTTADLTVIKGLLTSNGNTNRDSIALDTSKQLTDTDIANFKRYGFSVVGRYLTGSVGVGANKRPKNLTTDEIRRITNAGLAIFPIYEDGGYEVSYFNSKQGYSDAVTAIVNARNLGFPAGTTIYFAVDVDIQD…
96474	GC_00001342	Clade_1_specific	C0022B5	1163	47	50	2	0	0.994917	0.911829	0.951563							MTIGSLLKHQRIAMGLTQKEFSNGIISAAHYSKIENNKHEISATDLFLLLKQNQIDLIDFYNDLYFSNDKVDIINKSILISQAFYKKDKEKVRLLNNLIQNSSVSEEEKLRASLMQAILDGTLADMSNKMKKRIKKSLFEHDYWFQNERYLKLLSNSLIVFDNIEIQYYFNQIYEAYYNEIDIQPYGLLKIIAAISINCLHITYVRHDNIIEKKVVELLDKFPQVPDFFVYQTIKNYYVKLFDGKKEDAETIKQFMKQNGLNGYVENLA
96475	GC_00001342	Clade_1_specific	C0089B2	1496	47	50	2	0	0.994917	0.911829	0.951563							MTIGSLLKHQRIAMGLTQKEFSNGIISAAHYSKIENNKHEISATDLFLLLKQNQIDLIDFYNDLYFSNDKVDIINKSILISQAFYKKDKEKVRLLNNLIQNSSVSEEEKLRASLMQAILDGTLADMSNKMKKRIKKSLFEHDYWFQNERYLKLLSNSLIVFDNIEIQYYFNQIYEAYYNEIDIQPYGLLKIIAAISINCLHITYVRHDNIIEKKVVELLDKFPQVPDFFVYQTIKNYYVKLFDGKKEDAETIKQFMKQNGLNGYVENLA
96476	GC_00001342	Clade_1_specific	C0090C3	788	47	50	2	0	0.994917	0.911829	0.951563							MTIGSLLKHQRIAMGLTQKEFSNGIISAAHYSKIENNKHEISATDLFLLLKQNQIDLIDFYNDLYFSNDKVDIINKSILISQAFYKKDKEKVRLLNNLIQNSSVSEEEKLRASLMQAILDGTLADMSNKMKKRIKKSLFEHDYWFQNERYLKLLSNSLIVFDNIEIQYYFNQIYEAYYNEIDIQPYGLLKIIAAISINCLHITYVRHDNIIEKKVVELLDKFPQVPDFFVYQTIKNYYVKLFDGKKEDAETIKQFMKQNGLNGYVENLA
96477	GC_00001342	Clade_1_specific	C0109C3	1011	47	50	2	0	0.994917	0.911829	0.951563							MTIGSLLKHQRIAMGLTQKEFSNGIISAAHYSKIENNKHEISATDLFLLLKQNQIDLIDFYNDLYFSNDKVDIINKSILISQAFYKKDKEKVRLLNNLIQNSSVSEEEKLRASLMQAILDGTLADMSNKMKKRIKKSLFEHDYWFQNERYLKLLSNSLIVFDNIEIQYYFNQIYEAYYNEIDIQPYGLLKIIAAISINCLHITYVRHDNIIEKKVVELLDKFPQVPDFFVYQTIKNYYVKLFDGKKEDAETIKQFMKQNGLNGYVENLA
96478	GC_00001342	Clade_1_specific	C0127B3	434	47	50	2	0	0.994917	0.911829	0.951563							MTIGSLLKHQRIAMGLTQKEFSNGIISAAHYSKIENNKHEISATDLFLLLKQNQIDLIDFYNDLYFSNDKVDIINKSILISQAFYKKDKEKVRLLNNLIQNSSVSEEEKLRASLMQAILDGTLADMSNKMKKRIKKSLFEHDYWFQNERYLKLLSNSLIVFDNIEIQYYFNQIYEAYYNEIDIQPYGLLKIIAAISINCLHITYVRHDNIIEKKVVELLDKFPQVPDFFVYQTIKNYYVKLFDGKKEDAETIKQFMKQNGLNGYVENLA
96479	GC_00001342	Clade_1_specific	C0127B5	1198	47	50	2	0	0.994917	0.911829	0.951563							MTIGSLLKHQRIAMGLTQKEFSNGIISAAHYSKIENNKHEISATDLFLLLKQNQIDLIDFYNDLYFSNDKVDIINKSILISQAFYKKDKEKVRLLNNLIQNSSVSEEEKLRASLMQAILDGTLADMSNKMKKRIKKSLFEHDYWFQNERYLKLLSNSLIVFDNIEIQYYFNQIYEAYYNEIDIQPYGLLKIIAAISINCLHITYVRHDNIIEKKVVELLDKFPQVPDFFVYQTIKNYYVKLFDGKKEDAETIKQFMKQNGLNGYVENLA
96480	GC_00001342	Clade_1_specific	CMD01S772bin1	112	47	50	2	0	0.994917	0.911829	0.951563							MTIGSLLKHQRIAMGLTQKEFSNGIISAAHYSKIENNKHEISATDLFLLLKQNQIDLIDFYNDLYFSNDKVDIINKSILISQAFYKKDKEKVRLLNNLIQNSSVSEEEKLRASLMQAILDGTLADMSNKMKKRIKKSLFEHDYWFQNERYLKLLSNSLIVFDNIEIQYYFNQIYEAYYNEIDIQPYGLLKIIAAISINCLHITYVRHDNIIEKKVVELLDKFPQVPDFFVYQTIKNYYVKLFDGKKEDAETIKQFMKQNGLNGYVENLA
96481	GC_00001342	Clade_1_specific	CMF05S806bin1	450	47	50	2	0	0.994917	0.911829	0.951563							MTIGSLLKHQRIAMGLTQKEFSNGIISAAHYSKIENNKHEISATDLFLLLKQNQIDLIDFYNDLYFSNDKVDIINKSILISQAFYKKDKEKVRLLNNLIQNSSVSEEEKLRASLMQAILDGTLADMSNKMKKRIKKSLFEHDYWFQNERYLKLLSNSLIVFDNIEIQYYFNQIYEAYYNEIDIQPYGLLKIIAAISINCLHITYVRHDNIIEKKVVELLDKFPQVPDFFVYQTIKNYYVKLFDGKKEDAETIKQFMKQNGLNGYVENLA
96482	GC_00001342	Clade_1_specific	DZDCM06S774bin1	1376	47	50	2	0	0.994917	0.911829	0.951563							MTIGSLLKHQRIAMGLTQKEFSNGIISAAHYSKIENNKHEISATDLFLLLKQNQIDLIDFYNDLYFSNDKVDIINKSILISQAFYKKDKEKVRLLNNLIQNSSVSEEEKLRASLMQAILDGTLADMSNKMKKRIKKSLFEHDYWFQNERYLKLLSNSLIVFDNIEIQYYFNQIYEAYYNEIDIQPYGLLKIIAAISINCLHITYVRHDNIIEKKVVELLDKFPQVPDFFVYQTIKNYYVKLFDGKKEDAETIKQFMKQNGLNGYVENLA
96483	GC_00001342	Clade_1_specific	DZDCM20S788bin1	1446	47	50	2	0	0.994917	0.911829	0.951563							MTIGSLLKHQRIAMGLTQKEFSNGIISAAHYSKIENNKHEISATDLFLLLKQNQIDLIDFYNDLYFSNDKVDIINKSILISQAFYKKDKEKVRLLNNLIQNSSVSEEEKLRASLMQAILDGTLADMSNKMKKRIKKSLFEHDYWFQNERYLKLLSNSLIVFDNIEIQYYFNQIYEAYYNEIDIQPYGLLKIIAAISINCLHITYVRHDNIIEKKVVELLDKFPQVPDFFVYQTIKNYYVKLFDGKKEDAETIKQFMKQNGLNGYVENLA
96484	GC_00001342	Clade_1_specific	GCA000159335	78	47	50	2	0	0.994917	0.911829	0.951563							MTIGSLLKHQRIAMGLTQKEFSNGIISAAHYSKIENNKHEISATDLFLLLKQNQIDLIDFYNDLYFSNDKVDIINKSILISQAFYKKDKEKVRLLNNLIQNSSVSEEEKLRASLMQAILDGTLADMSNKMKKRIKKSLFEHDYWFQNERYLKLLSNSLIVFDNIEIQYYFNQIYEAYYNEIDIQPYGLLKIIAAISINCLHITYVRHDNIIEKKVVELLDKFPQVPDFFVYQTIKNYYVKLFDGKKEDAETIKQFMKQNGLNGYVENLA
96485	GC_00001342	Clade_1_specific	GCA000161895	81	47	50	2	0	0.994917	0.911829	0.951563							MTIGSLLKHQRIAMGLTQKEFSNGIISAAHYSKIENNKHEISATDLFLLLKQNQIDLIDFYNDLYFSNDKVDIINKSILISQAFYKKDKEKVRLLNNLIQNSSVSEEEKLRASLMQAILDGTLADMSNKMKKRIKKSLFEHDYWFQNERYLKLLSNSLIVFDNIEIQYYFNQIYEAYYNEIDIQPYGLLKIIAAISINCLHITYVRHDNIIEKKVVELLDKFPQVPDFFVYQTIKNYYVKLFDGKKEDAETIKQFMKQNGLNGYVENLA
96486	GC_00001342	Clade_1_specific	GCA000162435	562	47	50	2	0	0.994917	0.911829	0.951563							MTIGSLLKHQRIAMGLTQKEFSNGIISAAHYSKIENNKHEISATDLFLLLKQNQIDLIDFYNDLYFSNDKVDIINKSILISQAFYKKDKEKVRLLNNLIQNSSVSEEEKLRASLMQAILDGTLADMSNKMKKRIKKSLFEHDYWFQNERYLKLLSNSLIVFDNIEIQYYFNQIYEAYYNEIDIQPYGLLKIIAAISINCLHITYVRHDNIIEKKVVELLDKFPQVPDFFVYQTIKNYYVKLFDGKKEDAETIKQFMKQNGLNGYVENLA
96487	GC_00001342	Clade_1_specific	GCA001012655	948	47	50	2	0	0.994917	0.911829	0.951563							MTIGSLLKHQRIAMGLTQKEFSNGIISAAHYSKIENNKHEISATDLFLLLKQNQIDLIDFYNDLYFSNDKVDIINKSILISQAFYKKDKEKVRLLNNLIQNSSVSEEEKLRASLMQAILDGTLADMSNKMKKRIKKSLFEHDYWFQNERYLKLLSNSLIVFDNIEIQYYFNQIYEAYYNKIDIQPYGLLKIIAAISINCLHITYVRHDNIIEKKVVELLDKFPQVPDFFVYQTIKNYYVKLFDGKKEDAETIKQFMKQNGLNGYVENLA
96488	GC_00001342	Clade_1_specific	GCA001012675	254	47	50	2	0	0.994917	0.911829	0.951563							MTIGSLLKHQRIAMGLTQKEFSNGIISAAHYSKIENNKHEISATDLFLLLKQNQIDLIDFYNDLYFSNDKVDIINKSILISQAFYKKDKEKVRLLNNLIQNSSVSEEEKLRASLMQAILDGTLADMSNKMKKRIKKSLFEHDYWFQNERYLKLLSNSLIVFDNIEIQYYFNQIYEAYYNEIDIQPYGLLKIIAAISINCLHITYVRHDNIIEKKVVELLDKFPQVPDFFVYQTIKNYYVKLFDGKKEDAETIKQFMKQNGLNGYVENLA
96489	GC_00001342	Clade_1_specific	GCA001012735	604	47	50	2	0	0.994917	0.911829	0.951563							MTIGSLLKHQRIAMGLTQKEFSNGIISAAHYSKIENNKHEISATDLFLLLKQNQIDLIDFYNDLYFSNDKVDIINKSILISQAFYKKDKEKVRLLNNLIQNSSVSEEEKLRASLMQAILDGTLADMSNKMKKRIKKSLFEHDYWFQNERYLKLLSNSLIVFDNIEIQYYFNQIYEAYYNEIDIQPYGLLKIIAAISINCLHITYVRHDNIIEKKVVELLDKFPQVPDFFVYQTIKNYYVKLFDGKKEK---LSNFLCK-----------
96490	GC_00001342	Clade_1_specific	GCA001012735	1418	47	50	2	0	0.994917	0.911829	0.951563							--------------------------------KLRNNS---SLHKLF------------------------------------------------------------------------------------------------------------------------------------------YGL--------------------------------------------------------KKEDAETIKQFMKQNGLNGYVENLA
96491	GC_00001342	Clade_1_specific	GCA001012745	587	47	50	2	0	0.994917	0.911829	0.951563							MTIGSLLKHQRIAMGLTQKEFSNGIISAAHYSKIENNKHEISATDLFLLLKQNQIDLIDFYNDLYFSNDKVDIINKSILISQAFYKKDKEKVRLLNNLIQNSSVSEEEKLRASLMQAILDGTLADMSNKMKKRIKKSLFEHDYWFQNERYLKLLSNSLIVFDNIEIQYYFNQIYEAYYNEIDIQPYGLLKIIAAISINCLHITYVRHDNIIEKKVVELLDKFPQVPDFFVYQTIKNYYVKLFDGKKEDAETIKQFMKQNGLNGYVENLA
96492	GC_00001342	Clade_1_specific	GCA007786095	1613	47	50	2	0	0.994917	0.911829	0.951563							MTIGSLLKHQRIAMGLTQKEFSNGIISAAHYSKIENNKHEISATDLFLLLKQNQIDLIDFYNDLYFSNDKVDIINKSILISQAFYKKDKEKVRLLNNLIQNSSVSEEEKLRASLMQAILDGTLADMSNKMKKRIKKSLFEHDYWFQNERYLKLLSNSLIVFDNIEIQYYFNQIYEAYYNEIDIQPYGLLKIIAAISINCLHITYVRHDNIIEKKVVELLDKFPQVPDFFVYQTIKNYYVKLFDGKKEDAETIKQFMKQNGLNGYVENLA
96493	GC_00001342	Clade_1_specific	GCA008726405	478	47	50	2	0	0.994917	0.911829	0.951563							MTIGSLLKHQRIAMGLTQKEFSNGIISAAHYSKIENNKHEISATDLFLLLKQNQIDLIDFYNDLYFSNDKVDIINKSILISQAFYKKDKEKVRLLNNLIQNSSVSEEEKLRASLMQAILDGTLADMSNKMKKRIKKSLFEHDYWFQNERYLKLLSNSLIVFDNIEIQYYFNQIYEAYYNEIDIQPYGLLKIIAAISINCLHITYVRHDNIIEKKVVELLDKFPQVPDFFVYQTIKNYYVKLFDGKKEDAETIKQFMKQNGLNGYVENLA
96494	GC_00001342	Clade_1_specific	GCA008728065	1086	47	50	2	0	0.994917	0.911829	0.951563							MTIGSLLKHQRIAMGLTQKEFSNGIISAAHYSKIENNKHEISATDLFLLLKQNQIDLIDFYNDLYFSNDKVDIINKSILISQAFYKKDKEKVRLLNNLIQNSSVSEEEKLRASLMQAILDGTLADMSNKMKKRIKKSLFEHDYWFQNERYLKLLSNSLIVFDNIEIQYYFNQIYEAYYNEIDIQPYGLLKIIAAISINCLHITYVRHDNIIEKKVVELLDKFPQVPDFFVYQTIKNYYVKLFDGKKEDAETIKQFMKQNGLNGYVENLA
96495	GC_00001342	Clade_1_specific	GCA008728115	951	47	50	2	0	0.994917	0.911829	0.951563							MTIGSLLKHQRIAMGLTQKEFSNGIISAAHYSKIENNKHEISATDLFLLLKQNQIDLIDFYNDLYFSNDKVDIINKSILISQAFYKKDKEKVRLLNNLIQNSSVSEEEKLRASLMQAILDGTLADMSNKMKKRIKKSLFEHDYWFQNERYLKLLSNSLIVFDNIEIQYYFNQIYEAYYNEIDIQPYGLLKIIAAISINCLHITYVRHDNIIEKKVVELLDKFPQVPDFFVYQTIKNYYVKLFDGKKEDAETIKQFMKQNGLNGYVENLA
96496	GC_00001342	Clade_1_specific	GCA009730255	1187	47	50	2	0	0.994917	0.911829	0.951563							MTIGSLLKHQRIAMGLTQKEFSNGIISAAHYSKIENNKHEISATDLFLLLKQNQIDLIDFYNDLYFSNDKVDIINKSILISQAFYKKDKEKVRLLNNLIQNSSVSEEEKLRASLMQAILDGTLADMSNKMKKRIKKSLFEHDYWFQNERYLKLLSNSLIVFDNIEIQYYFNQIYEAYYNEIDIQPYGLLKIIAAISINCLHITYVRHDNIIEKKVVELLDKFPQVPDFFVYQTIKNYYVKLFDGKKEDAETIKQFMKQNGLNGYVENLA
96497	GC_00001342	Clade_1_specific	GCF022751765	60	47	50	2	0	0.994917	0.911829	0.951563							MTIGSLLKHQRIAMGLTQKEFSNGIISAAHYSKIENNKHEISATDLFLLLKQNQIDLIDFYNDLYFSNDKVDIINKSILISQAFYKKDKEKVRLLNNLIQNSSVSEEEKLRASLMQAILDGTLADMSNKMKKRIKKSLFEHDYWFQNERYLKLLSNSLIVFDNIEIQYYFNQIYEAYYNEIDIQPYGLLKIIAAISINCLHITYVRHDNIIEKKVVELLDKFPQVPDFFVYQTIKNYYVKLFDGKKEDAETIKQFMKQNGLNGYVENLA
96498	GC_00001342	Clade_1_specific	GCF022752135	1158	47	50	2	0	0.994917	0.911829	0.951563							MTIGSLLKHQRIAMGLTQKEFSNGIISAAHYSKIENNKHEISATDLFLLLKQNQIDLIDFYNDLYFSNDKVDIINKSILISQAFYKKDKEKVRLLNNLIQNSSVSEEEKLRASLMQAILDGTLADMSNKMKKRIKKSLFEHDYWFQNERYLKLLSNSLIVFDNIEIQYYFNQIYEAYYNEIDIQPYGLLKIIAAISINCLHITYVRHDNIIEKKVVELLDKFPQVPDFFVYQTIKNYYVKLFDGKKEDAETIKQFMKQNGLNGYVENLA
96499	GC_00001342	Clade_1_specific	GCF022753705	116	47	50	2	0	0.994917	0.911829	0.951563							MTIGSLLKHQRIAMGLTQKEFSNGIISAAHYSKIENNKHEISATDLFLLLKQNQIDLIDFYNDLYFSNDKVDIINKSILISQAFYKKDKEKVRLLNNLIQNSSVSEEEKLRASLMQAILDGTLADMSNKMKKRIKKSLFEHDYWFQNERYLKLLSNSLIVFDNIEIQYYFNQIYEAYYNEIDIQPYGLLKIIAAISINCLHITYVRHDNIIEKKVVELLDKFPQVPDFFVYQTIKNYYVKLFDGKKEDAETIKQFMKQNGLNGYVENLA
96500	GC_00001342	Clade_1_specific	GCF022753825	274	47	50	2	0	0.994917	0.911829	0.951563							MTIGSLLKHQRIAMGLTQKEFSNGIISAAHYSKIENNKHEISATDLFLLLKQNQIDLIDFYNDLYFSNDKVDIINKSILISQAFYKKDKEKVRLLNNLIQNSSVSEEEKLRASLMQAILDGTLADMSNKMKKRIKKSLFEHDYWFQNERYLKLLSNSLIVFDNIEIQYYFNQIYEAYYNEIDIQPYGLLKIIAAISINCLHITYVRHDNIIEKKVVELLDKFPQVPDFFVYQTIKNYYVKLFDGKKEDAETIKQFMKQNGLNGYVENLA
96501	GC_00001342	Clade_1_specific	GCF022756825	1209	47	50	2	0	0.994917	0.911829	0.951563							MTIGSLLKHQRIAMGLTQKEFSNGIISAAHYSKIENNKHEISATDLFLLLKQNQIDLIDFYNDLYFSNDKVDIINKSILISQAFYKKDKEKVRLLNNLIQNSSVSEEEKLRASLMQAILDGTLADMSNKMKKRIKKSLFEHDYWFQNERYLKLLSNSLL---------------------------SLIHI------------------------------------------------------------------------------
96502	GC_00001342	Clade_1_specific	GCF022756825	103	47	50	2	0	0.994917	0.911829	0.951563							-------------------------------HRLIRRQRQMCIRD------------------------------------------------------------------------------------------------------------------------------RIYEAYYNEIDIQPYGLLKIIAAISINCLHITYVRHDNIIEKKVVELLDKFPQVPDFFVYQTIKNYYVKLFDGKKEDAETIKQFMKQNGLNGYVENLA
96503	GC_00001342	Clade_1_specific	GCF022757825	1296	47	50	2	0	0.994917	0.911829	0.951563							MTIGSLLKHQRIAMGLTQKEFSNGIISAAHYSKIENNKHEISATDLFLLLKQNQIDLIDFYNDLYFSNDKVDIINKSILISQAFYKKDKEKVRLLNNLIQNSSVSEEEKLRASLMQAILDGTLADMSNKMKKRIKKSLFEHDYWFQNERYLKLLSNSLIVFDNIEIQYYFNQIYEAYYNEIDIQPYGLLKIIAAISINCLHITYVRHDNIIEKKVVELLDKFPQVPDFFVYQTIKNYYVKLFDGKKEDAETIKQFMKQNGLNGYVENLA
96504	GC_00001342	Clade_1_specific	GCF030218625	1109	47	50	2	0	0.994917	0.911829	0.951563							MTIGSLLKHQRIAMGLTQKEFSNGIISAAHYSKIENNKHEISATDLFLLLKQNQIDLIDFYNDLYFSNDKVDIINKSILISQAFYKKDKEKVRLLNNLIQNSSVSEEEKLRASLMQAILDGTLADMSNKMKKRIKKSLFEHDYWFQNERYLKLLSNSLIVFDNIEIQYYFNQIYEAYYNEIDIQPYGLLKIIAAISINCLHITYVRHDNIIEKKVVELLDKFPQVPDFFVYQTIKNYYVKLFDGKKEDAETIKQFMKQNGLNGYVENLA
96505	GC_00001342	Clade_1_specific	GCF030218805	1030	47	50	2	0	0.994917	0.911829	0.951563							MTIGSLLKHQRIAMGLTQKEFSNGIISAAHYSKIENNKHEISATDLFLLLKQNQIDLIDFYNDLYFSNDKVDIINKSILISQAFYKKDKEKVRLLNNLIQNSSVSEEEKLRASLMQAILDGTLADMSNKMKKRIKKSLFEHDYWFQNERYLKLLSNSLIVFDNIEIQYYFNQIYEAYYNEIDIQPYGLLKIIAAISINCLHITYVRHDNIIEKKVVELLDKFPQVPDFFVYQTIKNYYVKLFDGKKEDAETIKQFMKQNGLNGYVENLA
96506	GC_00001342	Clade_1_specific	GCF902385715	720	47	50	2	0	0.994917	0.911829	0.951563							MTIGSLLKHQRIAMGLTQKEFSNGIISAAHYSKIENNKHEISATDLFLLLKQNQIDLIDFYNDLYFSNDKVDIINKSILISQAFYKKDKEKVRLLNNLIQNSSVSEEEKLRASLMQAILDGTLADMSNKMKKRIKKSLFEHDYWFQNERYLKLLSNSLIVFDNIEIQYYFNQIYEAYYNEIDIQPYGLLKIIAAISINCLHITYVRHDNIIEKKVVELLDKFPQVPDFFVYQTIKNYYVKLFDGKKEDAETIKQFMKQNGLNGYVENLA
96507	GC_00001342	Clade_1_specific	K0072	1444	47	50	2	0	0.994917	0.911829	0.951563							MTIGSLLKHQRIAMGLTQKEFSNGIISAAHYSKIENNKHEISATDLFLLLKQNQIDLIDFYNDLYFSNDKVDIINKSILISQAFYKKDKEKVRLLNNLIQNSSVSEEEKLRASLMQAILDGTLADMSNKMKKRIKKSLFEHDYWFQNERYLKLLSNSLIVFDNIEIQYYFNQIYEAYYNEIDIQPYGLLKIIAAISINCLHITYVRHDNIIEKKVVELLDKFPQVPDFFVYQTIKNYYVKLFDGKKEDAETIKQFMKQNGLNGYVENLA
96508	GC_00001342	Clade_1_specific	K0081	232	47	50	2	0	0.994917	0.911829	0.951563							MTIGSLLKHQRIAMGLTQKEFSNGIISAAHYSKIENNKHEISATDLFLLLKQNQIDLIDFYNDLYFSNDKVDIINKSILISQAFYKKDKEKVRLLNNLIQNSSVSEEEKLRASLMQAILDGTLADMSNKMKKRIKKSLFEHDYWFQNERYLKLLSNSLIVFDNIEIQYYFNQIYEAYYNEIDIQPYGLLKIIAAISINCLHITYVRHDNIIEKKVVELLDKFPQVPDFFVYQTIKNYYVKLFDGKKEDAETIKQFMKQNGLNGYVENLA
96509	GC_00001342	Clade_1_specific	TL2937	720	47	50	2	0	0.994917	0.911829	0.951563							MTIGSLLKHQRIAMGLTQKEFSNGIISAAHYSKIENNKHEISATDLFLLLKQNQIDLIDFYNDLYFSNDKVDIINKSILISQAFYKKDKEKVRLLNNLIQNSSVSEEEKLRASLMQAILDGTLADMSNKMKKRIKKSLFEHDYWFQNERYLKLLSNSLIVFDNIEIQYYFNQIYEAYYNEIDIQPYGLLKIIAAISINCLHITYVRHDNIIEKKVVELLDKFPQVPDFFVYQTIKNYYVKLFDGKKEDAETIKQFMKQNGLNGYVENLA
96510	GC_00001342	Clade_1_specific	UMB0007B	521	47	50	2	0	0.994917	0.911829	0.951563							MTIGSLLKHQRIAMGLTQKEFSNGIISAAHYSKIENNKHEISATDLFLLLKQNQIDLIDFYNDLYFSNDKVDIINKSILISQAFYKKDKEKVRLLNNLIQNSSVSEEEKLRASLMQAILDGTLADMSNKMKKRIKKSLFEHDYWFQNERYLKLLSNSLIVFDNIEIQYYFNQIYEAYYNEIDIQPYGLLKIIAAISINCLHITYVRHDNIIEKKVVELLDKFPQVPDFFVYQTIKNYYVKLFDGKKEDAETIKQFMKQNGLNGYVENLA
96511	GC_00001342	Clade_1_specific	UMB0007LM	95	47	50	2	0	0.994917	0.911829	0.951563							MTIGSLLKHQRIAMGLTQKEFSNGIISAAHYSKIENNKHEISATDLFLLLKQNQIDLIDFYNDLYFSNDKVDIINKSILISQAFYKKDKEKVRLLNNLIQNSSVSEEEKLRASLMQAILDGTLADMSNKMKKRIKKSLFEHDYWFQNERYLKLLSNSLIVFDNIEIQYYFNQIYEAYYNEIDIQPYGLLKIIAAISINCLHITYVRHDNIIEKKVVELLDKFPQVPDFFVYQTIKNYYVKLFDGKKEDAETIKQFMKQNGLNGYVENLA
96512	GC_00001342	Clade_1_specific	UMB0021	506	47	50	2	0	0.994917	0.911829	0.951563							MTIGSLLKHQRIAMGLTQKEFSNGIISAAHYSKIENNKHEISATDLFLLLKQNQIDLIDFYNDLYFSNDKVDIINKSILISQAFYKKDKEKVRLLNNLIQNSSVSEEEKLRASLMQAILDGTLADMSNKMKKRIKKSLFEHDYWFQNERYLKLLSNSLIVFDNIEIQYYFNQIYEAYYNEIDIQPYGLLKIIAAISINCLHITYVRHDNIIEKKVVELLDKFPQVPDFFVYQTIKNYYVKLFDGKKEDAETIKQFMKQNGLNGYVENLA
96513	GC_00001342	Clade_1_specific	UMB0047	1020	47	50	2	0	0.994917	0.911829	0.951563							MTIGSLLKHQRIAMGLTQKEFSNGIISAAHYSKIENNKHEISATDLFLLLKQNQIDLIDFYNDLYFSNDKVDIINKSILISQAFYKKDKEKVRLLNNLIQNSSVSEEEKLRASLMQAILDGTLADMSNKMKKRIKKSLFEHDYWFQNERYLKLLSNSLIVFDNIEIQYYFNQIYEAYYNEIDIQPYGLLKIIAAISINCLHITYVRHDNIIEKKVVELLDKFPQVPDFFVYQTIKNYYVKLFDGKKEDAETIKQFMKQNGLNGYVENLA
96514	GC_00001342	Clade_1_specific	UMB1186	47	47	50	2	0	0.994917	0.911829	0.951563							MTIGSLLKHQRIAMGLTQKEFSNGIISAAHYSKIENNKHEISATDLFLLLKQNQIDLIDFYNDLYFSNDKVDIINKSILISQAFYKKDKEKVRLLNNLIQNSSVSEEEKLRASLMQAILDGTLADMSNKMKKRIKKSLFEHDYWFQNERYLKLLSNSLIVFDNIEIQYYFNQIYEAYYNEIDIQPYGLLKIIAAISINCLHITYVRHDNIIEKKVVELLDKFPQVPDFFVYQTIKNYYVKLFDGKKEDAETIKQFMKQNGLNGYVENLA
96515	GC_00001342	Clade_1_specific	UMB8354	621	47	50	2	0	0.994917	0.911829	0.951563							MTIGSLLKHQRIAMGLTQKEFSNGIISAAHYSKIENNKHEISATDLFLLLKQNQIDLIDFYNDLYFSNDKVDIINKSILISQAFYKKDKEKVRLLNNLIQNSSVSEEEKLRASLMQAILDGTLADMSNKMKKRIKKSLFEHDYWFQNERYLKLLSNSLIVFDNIEIQYYFNQIYEAYYNEIDIQPYGLLKII---------------------------------------------------------ETVK----------------
96516	GC_00001342	Clade_1_specific	UMB9245	958	47	50	2	0	0.994917	0.911829	0.951563							MTIGSLLKHQRIAMGLTQKEFSNGIISAAHYSKIENNKHEISATDLFLLLKQNQIDLIDFYNDLYFSNDKVDIINKSILISQAFYKKDKEKVRLLNNLIQNSSVSEEEKLRASLMQAILDGTLADMSNKMKKRIKKNLFEHDYWFQNERYLKLLSNSLIVFDNIEIQYYFNQIYEAYYNEIDIQPYGLLKIIAAISINCLHITYVRHDNIIEKKVVELLDKFPQVPDFFVYQTIKNYYVKLFDGKKEDAETIKQFMKQNGLNGYVENLA
96517	GC_00001342	Clade_1_specific	UMB9245B	960	47	50	2	0	0.994917	0.911829	0.951563							MTIGSLLKHQRIAMGLTQKEFSNGIISAAHYSKIENNKHEISATDLFLLLKQNQIDLIDFYNDLYFSNDKVDIINKSILISQAFYKKDKEKVRLLNNLIQNSSVSEEEKLRASLMQAILDGTLADMSNKMKKRIKKNLFEHDYWFQNERYLKLLSNSLIVFDNIEIQYYFNQIYEAYYNEIDIQPYGLLKIIAAISINCLHITYVRHDNIIEKKVVELLDKFPQVPDFFVYQTIKNYYVKLFDGKKEDAETIKQFMKQNGLNGYVENLA
96518	GC_00001342	Clade_1_specific	UMB9245C	949	47	50	2	0	0.994917	0.911829	0.951563							MTIGSLLKHQRIAMGLTQKEFSNGIISAAHYSKIENNKHEISATDLFLLLKQNQIDLIDFYNDLYFSNDKVDIINKSILISQAFYKKDKEKVRLLNNLIQNSSVSEEEKLRASLMQAILDGTLADMSNKMKKRIKKNLFEHDYWFQNERYLKLLSNSLIVFDNIEIQYYFNQIYEAYYNEIDIQPYGLLKIIAAISINCLHITYVRHDNIIEKKVVELLDKFPQVPDFFVYQTIKNYYVKLFDGKKEDAETIKQFMKQNGLNGYVENLA
96519	GC_00001342	Clade_1_specific	UMB9984	1413	47	50	2	0	0.994917	0.911829	0.951563							------------------------------------------------------------------------------------------------------------------MQAILDGTLADMSNKMKKRIKKSLFEHDYWFQNERYLKLLSNSLIVFDNIEIQYYFNQIYEAYYNEIDIQPYGLLKIIAAISINCLHITYVRHDNIIEKKVVELLDKFPQVPDFFVYQTIKNYYVKLFDGKKEDAETIKQFMKQNGLNGYVENLA
96520	GC_00001342	Clade_1_specific	UMB9984	1136	47	50	2	0	0.994917	0.911829	0.951563							MTIGSLLKHQRIAMGLTQKEFSNGIISAAHYSKIENNKHEISATDLFLLLKQNQIDLIDFYNDLYFSNDKVDIINKSILIRVVL-----------------------------------------------------------------------------------------------------------------------------------------------------------------------VKSF--------------
96521	GC_00001342	Clade_1_specific	VSI18	1609	47	50	2	0	0.994917	0.911829	0.951563							MTIGSLLKHQRIAMGLTQKEFSNGIISAAHYSKIENNKHEISATDLFLLLKQNQIDLIDFYNDLYFSNDKVDIINKSILISQAFYKKDKEKVRLLNNLIQNSSVSEEEKLRASLMQAILDGTLADMSNKMKKRIKKSLFEHDYWFQNERYLKLLSNSLIVFDNIEIQYYFNQIYEAYYNEIDIQPYGLLKIIAAISINCLHITYVRHDNIIEKKVVELLDKFPQVPDFFVYQTIKNYYVKLFDGKKEDAETIKQFMKQNGLNGYVENLA
96522	GC_00001342	Clade_1_specific	c10Ua161M	396	47	50	2	0	0.994917	0.911829	0.951563							MTIGSLLKHQRIAMGLTQKEFSNGIISAAHYSKIENNKHEISATDLFLLLKQNQIDLIDFYNDLYFSNDKVDIINKSILISQAFYKKDKEKVRLLNNLIQNSSVSEEEKLRASLMQAILDGTLADMSNKMKKRIKKSLFEHDYWFQNERYLKLLSNSLIVFDNIEIQYYFNQIYEAYYNEIDIQPYGLLKIIAAISINCLHITYVRHDNIIEKKVVELLDKFPQVPDFFVYQTIKNYYVKLFDGKKEDAETIKQFMKQNGLNGYVENLA
96523	GC_00001342	Clade_1_specific	c10Ua232AE	386	47	50	2	0	0.994917	0.911829	0.951563							MTIGSLLKHQRIAMGLTQKEFSNGIISAAHYSKIENNKHEISATDLFLLLKQNQIDLIDFYNDLYFSNDKVDIINKSILISQAFYKKDKEKVRLLNNLIQNSSVSEEEKLRASLMQAILDGTLADMSNKMKKRIKKSLFEHDYWFQNERYLKLLSNSLIVFDNIEIQYYFNQIYEAYYNEIDIQPYGLLKIIAAISINCLHITYVRHDNIIEKKVVELLDKFPQVPDFFVYQTIKNYYVKLFDGKKEDAETIKQFMKQNGLNGYVENLA
96574	GC_00001344	Clade_1_specific	C0022B5	971	47	50	2	0	0.973494	0.796987	0.876442							MIVGIVLLVVSGLLSSLFYSKKKYIWFLLCLIFALCCFLGFTADITNILLFQVIMGVTTLGALGIFAYLVLLNKKGKKPRYNKTIFAITILALLFAVMGISSPKDFMLHTDEVIAKDKGNHTNSKYFEVLTSKDNWDTENKMFSIDTNSKGKVSLKLKGLRDCTVTIKNSPDFDKDTDQSVKTRKIELRAGETKTLSFAMKNSDYVEIELVIVDPDGKKTYVEFNNEMEDNSSDSDSDTDSDSDTNDSDDKDSDDDNTLGKQLIKHLVKEESNGFYYEDKTDSRIRYFVDSDNKITAIKVVLRDGGNFVTVQGYLSERILHDEHLKYGNDKEDENGTILDNDGKYNVYSPKNKKWYHISLQAGNGENAVSEFSAWPGKSSDAK
96575	GC_00001344	Clade_1_specific	C0089B2	1006	47	50	2	0	0.973494	0.796987	0.876442							MIVGIVLLVVSGLLSSLFYSKKKYIWFLLCLIFALCCFLGFTADITNILLFQVIMGVTTLGALGIFAYLVLLNKKGKKPRYNKTIFAITILALLFAVMGISSPKDFMLHTDEVIAKDKGNHTNSKYFEVLTSKDNWDTENKMFSIDTNSKGKVSLKLKGLRDCTVTIKNSPDFDKDTDQSVKTRKIELRAGETKTLSFAMKNSDYVEIELVIVDPDGKKTYVEFNNEMEDNSSDSDSDTDSDSDTNDSDDKDSDDDNTLGKQLIKHLVKEESNGFYYEDKTDSRIRYFVDSDNKITAIKVVLRDGGNFVTVQGYLSERILHDEHLKYGNDKEDENGTILDNDGKYNVYSPKNKKWYHISLQAGNGENAVSEFSAWPGKSSDAK
96576	GC_00001344	Clade_1_specific	C0090C3	143	47	50	2	0	0.973494	0.796987	0.876442							MIVGIVLLVVSGLLSSLFYSKKKYIWFLLCLIFALCCFLGFTADITNILLFQVIMGVTTLGALGIFAYLVLLNKKGKKPRYNKTIFAITILALLFAVMGISSPKDFMLHTDEVIAKDKGNHTNSKYFEVLTSKDNWDTENKMFSIDTNSKGKVSLKLKGLRDCTVTIKNSPDFDKDTDQSVKTRKIELRAGETKTLSFAMKNSDYVEIELVIVDPDGKKTYVEFNNEMEDNSSDSDSDTDSDSDTNDSDDKDSDDDNTLGKQLIKHLVKEESNGFYYEDKTDSRIRYFVDSDNKITAIKVVLRDGGNFVTVQGYLSERILHDEHLKYGNDKEDENGTILDNDGKYNVYSPKNKKWYHISLQAGNGENAVSEFSAWPGKSSDAK
96577	GC_00001344	Clade_1_specific	C0109C3	1586	47	50	2	0	0.973494	0.796987	0.876442							MIVGIVLLVVSGLLSSLFYSKKKYIWFLLCLIFALCCFLGFTADITNILLFQVIMGVTTLGALGIFAYLVLLNKKGKKPRYNKTIFAITILALLFAVMGISSPKDFMLHTDEVIAKDKGNHTNSKYFEVLTSKDNWDTENKMFSIDTNSKGKVSLKLKGLRDCTVTIKNSPDFDKDTDQSVKTRKIELRAGETKTLSFAMKNSDYVEIELVIVDPDGKKTYVEFNNEMEDNSSDSDSDTDSDSDTNDSDDKDSDDDNTLGKQLIKHLVKEESNGFYYEDKTDSRIRYFVDSDNKITAIKVVLRDGGNFVTVQGYLSERILHDEHLKYGNDKEDENGTILDNDGKYNVYSPKNKKWYHISLQAGNGENAVSEFSAWPGKSSDAK
96578	GC_00001344	Clade_1_specific	C0127B3	1307	47	50	2	0	0.973494	0.796987	0.876442							MIVGIVLLVVSGLLSSLFYSKKKYIWFLLCLIFALCCFLGFTADITNILLFQVIMGVTTLGALGIFAYLVLLNKKGKKPRYNKTIFAITILALLFAVMGISSPKDFMLHTDEVIAKDKGNHTNSKYFEVLTSKDNWDTENKMFSIDTNSKGKVSLKLKGLRDCTVTIKNSPDFDKDTDQSVKTRKIELRAGETKTLSFAMKNSDYVEIELVIVDPDGKKTYVEFNNEMEDNSSDSDSDTDSDSDTNDSDDKDSDDDNTLGKQLIKHLVKEESNGFYYEDKTDSRIRYFVDSDNKITAIKVVLRDGGNFVTVQGYLSERILHDEHLKYGNDKEDENGTILDNDGKYNVYSPKNKKWYHISLQAGNGENAVSEFSAWPGKSSDAK
96579	GC_00001344	Clade_1_specific	C0127B5	1390	47	50	2	0	0.973494	0.796987	0.876442							MIVGIVLLVVSGLLSSLFYSKKKYIWFLLCLIFALCCFLGFTADITNILLFQVIMGVTTLGALGIFAYLVLLNKKGKKPRYNKTIFAITILALLFAVMGISSPKDFMLHTDEVIAKDKGNHTNSKYFEVLTSKDNWDTENKMFSIDTNSKGKVSLKLKGLRDCTVTIKNSPDFDKDTDQSVKTRKIELRAGETKTLSFAMKNSDYVEIELVIVDPDGKKTYVEFNNEMEDNSSDSDSDTDSDSDTNDSDDKDSDDDNTLGKQLIKHLVKEESNGFYYEDKTDSRIRYFVDSDNKITAIKVVLRDGGNFVTVQGYLSERILHDEHLKYGNDKEDENGTILDNDGKYNVYSPKNKKWYHISLQAGNGENAVSEFSAWPGKSSDAK
96580	GC_00001344	Clade_1_specific	CMD01S772bin1	1472	47	50	2	0	0.973494	0.796987	0.876442							MIVGIVLLVVSGLLSSLFYSKKKYIWFLLCLIFALCCFLGFTADITNILLFQVIMGVTTLGALGIFAYLVLLNKKGKKPRYNKTIFAITILALLFAVMGISSPKDFMLHTDEVIAKDKGNHTNSKYFEVLTSKDNWDTENKMFSIDTNSKGKVSLKLKGLRDCTVTIKNSPDFDKDTDQSVKTRKIELRAGETKTLSFAMKNSDYVEIELVIVDPDGKKTYVEFNNEMEDNSSDSDSDTDSDSDTNDSDDKDSDDDNTLGKQLIKHLPKKQLMQL-----------------KKVTLIKQKLR-----------LRQQMKR--------------------------------------------------------------
96581	GC_00001344	Clade_1_specific	CMF05S806bin1	1180	47	50	2	0	0.973494	0.796987	0.876442							MIVGIVLLVVSGLLSSLFYSKKKYIWFLLCLIFALCCFLGFTADITNILLFQVIMGVTTLGALGIFAYLVLLNKKGKKPRYNKTIFAITILALLFAVMGISSPKDFMLHTDEVIAKDKGNHTNSKYFEVLTSKDNWDTENKMFSIDTNSKGKVSLKLKGLRDCTVTIKNSPDFDKDTDQSVKTRKIELRAGETKTLSFAMKNSDYVEIELVIVDPDGKKTYVEFNNEMEDNSSDSDSDTDSDSDTNDSDDKDSDDDNTLGKQLIKHLPKKQLMQL-----------------KKVTLIKQKLR-----------LRQQMKR--------------------------------------------------------------
96582	GC_00001344	Clade_1_specific	DZDCM06S774bin1	639	47	50	2	0	0.973494	0.796987	0.876442							MIVGIVLLVVSGLLSSLFYSKKKYIWFLLCLIFALCCFLGFTADITNILLFQVIMGVTTLGALGIFAYLVLLNKKGKKPRYNKTIFAITILALLFAVMGISSPKDFMLHTDEVIAKDKGNHTNSKYFEVLTSKDNWDTENKMFSIDTNSKGKVSLKLKGLRDCTVTIKNSPDFDKDTDQSVKTRKIELRAGETKTLSFAMKNSDYVEIELVIVDPDGKKTYVEFNNEMEDNSSDSDSDTDSDSDTNDSDDKDSDDDNTLGKQLIKHLVKEESNGFYYEDKTDSRIRYFVDSDNKITAIKVVLRDGGNFVTVQGYLSERILHDEHLKYGNDKEDENGTILDNDGKYNVYSPKNKKWYHISLQAGNGENAVSEFSAWPGKSSDAK
96583	GC_00001344	Clade_1_specific	DZDCM20S788bin1	293	47	50	2	0	0.973494	0.796987	0.876442							MIVGIVLLVVSGLLSSLFYSKKKYIWFLLCLIFALCCFLGFTADITNILLFQVIMGVTTLGALGIFAYLVLLNKKGKKPRYNKTIFAITILALLFAVMGISSPKDFMLHTDEVIAKDKGNHTNSKYFEVLTSKD-----------------------------------------------------------ETVKFFV---------------------------------------------------------------------------------------------------------------------------------------------------------------------------------------
96584	GC_00001344	Clade_1_specific	DZDCM20S788bin1	1111	47	50	2	0	0.973494	0.796987	0.876442							---------------------------------------------------------------------------------------------------------------------------------------------MFSIDTNSKGKVSLKLKGLRDCTVTIKNSPDFDKDTDQSVKTRKIELRAGETKTLSFAMKNSDYVEIELVIVDPDGKKTYVEFNNEMEDNSSDSDSDTDSDSDTNDSDDKDSDDDNTLGKQLIKHLPKKQLMQL-----------------KKVTLIKQKLR-----------LRQQMKR--------------------------------------------------------------
96585	GC_00001344	Clade_1_specific	GCA000159335	320	47	50	2	0	0.973494	0.796987	0.876442							MIVGIVLLVVSGLLSSLFYSKKKYIWFLLCLIFALCCFLGFTADITNILLFQVIMGVTTLGALGIFAYLVLLNKKGKKPRYNKTIFAITILALLFAVMGISSPKDFMLHTDEVIAKDKGNHTNSKYFEVLTSKDNWDTENKMFSIDTNSKGKVSLKLKGLRDCTVTIKNSPDFDKDTDQSVKTRKIELRAGETKTLSFAMKNSDYVEIELVIVDPDGKKTYVEFNNEMEDNSSDSDSDTDSDSDTNDSDDKDSDDDNTLGKQLIKHLVKEESNGFYYEDKTDSRIRYFVDSDNKITAIKVVLRDGGNFVTVQGYLSERILHDEHLKYGNDKEDENGTILDNDGKYNVYSPKNKKWYHISLQAGNGENAVSEFSAWPGKSSDAK
96586	GC_00001344	Clade_1_specific	GCA000161895	1293	47	50	2	0	0.973494	0.796987	0.876442							MIVGIVLLVVSGLLSSLFYSKKKYIWFLLCLIFALCCFLGFTADITNILLFQVIMGVTTLGALGIFAYLVLLNKKGKKPRYNKTIFAITILALLFAVMGISSPKDFMLHTDEVIAKDKGNHTNSKYFEVLTSKDNWDTENKMFSIDTNSKGKVSLKLKGLRDCTVTIKNSPDFDKDTDQSVKTRKIELRAGETKTLSFAMKNSDYVEIELVIVDPDGKKTYVEFNNEMEDNSSDSDSDTDSDSDTNDSDDKDSDDDNTLGKQLIKHLPKKQLMQL-----------------KKVTLIKQKLR-----------LRQQMKR--------------------------------------------------------------
96587	GC_00001344	Clade_1_specific	GCA000162435	393	47	50	2	0	0.973494	0.796987	0.876442							MIVGIVLLVVSGLLSSLFYSKKKYIWFLLCLIFALCCFLGFTADITNILLFQVIMGVTTLGALGIFAYLVLLNKKGKKPRYNKTIFAITILALLFAVMGISSPKDFMLHTDEVIAKDKGNHTNSKYFEVLTSKDNWDTENKMFSIDTNSKGKVSLKLKGLRDCTVTIKNSPDFDKDTDQSVKTRKIELRAGETKTLSFAMKNSDYVEIELVIVDPDGKKTYVEFNNEMEDNSSDSDSDTDSDSDTNDSDDKDSDDDNTLGKQLIKHLPKKQLMQL-----------------KKVTLIKQKLR-----------LRQQMKR--------------------------------------------------------------
96588	GC_00001344	Clade_1_specific	GCA001012655	1141	47	50	2	0	0.973494	0.796987	0.876442							MIVGIVLLVVSGLLSSLFYSKKKYIWFLLCLIFALCCFLGFTADITNILLFQVIMGVTTLGALGIFAYLVLLNKKGKKPRYNKTIFAITILALLFAVMGISSPKDFMLHTDEVIAKDKGNHTNSKYFEVLTSKDNWDTENKMFSIDTNSKGKVSLKLKGLRDCTVTIKNSPDFDKDTDQSVKTRKIELRAGETKTLSFAMKNSDYVEIELVIVDPDGKKTYVEFNNEMEDNSSDSDSDTDSDSDTNDSDDKDSDDDNTLGKQLIKHLPKKQLMQL-----------------KKVTLIKQKLR-----------LRQQMKR--------------------------------------------------------------
96589	GC_00001344	Clade_1_specific	GCA001012675	94	47	50	2	0	0.973494	0.796987	0.876442							MIVGIVLLVVSGLLSSLFYSKKKYIWFLLCLIFALCCFLGFTADITNILLFQVIMGVTTLGALGIFAYLVLLNKKGKKPRYNKTIFAITILALLFAVMGISSPKDFMLHTDEVIAKDKGNHTNSKYFEVLTSKDNWDTENKMFSIDTNSKGKVSLKLKGLRDCTVTIKNSPDFDKDTDQSVKTRKIELRAGETKTLSFAMKNSDYVEIELVIVDPDGKKTYVEFNNEMEDNSSDSDSDTDSDSDTNDSDDKDSDDDNTLGKQLIKHLPKKQLMQL-----------------KKVTLIKQKLR-----------LRQQMKR--------------------------------------------------------------
96590	GC_00001344	Clade_1_specific	GCA001012735	936	47	50	2	0	0.973494	0.796987	0.876442							MIVGIVLLVVSGLLSSLFYSKKKYIWFLLCLIFALCCFLGFTADITNILLFQVIMGVTTLGALGIFAYLVLLNKKGKKPRYNKTIFAITILALLFAVMGISSPKDFMLHTDEVIAKDKGNHTNSKYFEVLTSKDNWDTENKMFSIDTNSKGKVSLKLKGLRDCTVTIKNSPDFDKDTDQSVKTRKIELRAGETKTLSFAMKNSDYVEIELVIVDPDGKKTYVEFNNEMEDNSSDSDSDTDSDSDTNDSDDKDSDDDNTLGKQLIKHLVKEESNGFYYEDKTDSRIRYFVDSDNKITAIKVVLRDGGNFVTVQGYLSERILHDEHLKYGNDKEDENGTILDNDGKYNVYSPKNKKWYHISLQAGNGENAVSEFSAWPGKSSDAK
96591	GC_00001344	Clade_1_specific	GCA001012745	139	47	50	2	0	0.973494	0.796987	0.876442							MIVGIVLLVVSGLLSSLFYSKKKYIWFLLCLIFALCCFLGFTADITNILLFQVIMGVTTLGALGIFAYLVLLNKKGKKPRYNKTIFAITILALLFAVMGISSPKDFMLHTDEVIAKDKGNHTNSKYFEVLTSKDNWDTENKMFSIDTNSKGKVSLKLKGLRDCTVTIKNSPDFDKDTDQSVKTRKIELRAGETKTLSFAMKNSDYVEIELVIVDPDGKKTYVEFNNEMEDNSSDSDSDTDSDSDTNDSDDKDSDDDNTLGKQLIKHLPKKQLMQL-----------------KKVTLIKQKLR-----------LRQQMKR--------------------------------------------------------------
96592	GC_00001344	Clade_1_specific	GCA007786095	677	47	50	2	0	0.973494	0.796987	0.876442							MIVGIVLLVVSGLLSSLFYSKKKYIWFLLCLIFALCCFLGFTADITNILLFQVIMGVTTLGALGIFAYLVLLNKKGKKPRYNKTIFAITILALLFAVMGISSPKDFMLHTDEVIAKDKGNHTNSKYFEVLTSKDNWDTENKMFSIDTNSKGKVSLKLKGLRDCTVTIKNSPDFDKDTDQSVKTRKIELRAGETKTLSFAMKNSDYVEIELVIVDPDGKKTYVEFNNEMEDNSSDSDSDTDSDSDTNDSDDKDSDDDNTLGKQLIKHLPKKQLMQL-----------------KKVTLIKQKLR-----------LRQQMKR--------------------------------------------------------------
96593	GC_00001344	Clade_1_specific	GCA008726405	22	47	50	2	0	0.973494	0.796987	0.876442							MIVGIVLLVVSGLLSSLFYSKKKYIWFLLCLIFALCCFLGFTADITNILLFQVIMGVTTLGALGIFAYLVLLNKKGKKPRYNKTIFAITILALLFAVMGISSPKDFMLHTDEVIAKDKGNHTNSKYFEVLTSKDNWDTENKMFSIDTNSKGKVSLKLKGLRDCTVTIKNSPDFDKDTDQSVKTRKIELRAGETKTLSFAMKNSDYVEIELVIVDPDGKKTYVEFNNEMEDNSSDSDSDTDSDSDTNDSDDKDSDDDNTLGKQLIKHLVKEESNGFYYEDKTDSRIRYFVDSDNKITAIKVVLRDGGNFVTVQGYLSERILHDEHLKYGNDKEDENGTILDNDGKYNVYSPKNKKWYHISLQAGNGENAVSEFSAWPGKSSDAK
96594	GC_00001344	Clade_1_specific	GCA008728065	1250	47	50	2	0	0.973494	0.796987	0.876442							MIVGIVLLVVSGLLSSLFYSKKKYIWFLLCLIFALCCFLGFTADITNILLFQVIMGVTTLGALGIFAYLVLLNKKGKKPRYNKTIFAITILALLFAVMGISSPKDFMLHTDEVIAKDKGNHTNSKYFEVLTSKDNWDTENKMFSIDTNSKGKVSLKLKGLRDCTVTIKNSPDFDKDTDQSVKTRKIELRAGETKTLSFAMKNSDYVEIELVIVDPDGKKTYVEFNNEMEDNSSDSDSDTDSDSDTNDSDDKDSDDDNTLGKQLIKHLPKKQLMQL-----------------KKVTLIKQKLR-----------LRQQMKR--------------------------------------------------------------
96595	GC_00001344	Clade_1_specific	GCA008728115	64	47	50	2	0	0.973494	0.796987	0.876442							MIVGIVLLVVSGLLSSLFYSKKKYIWFLLCLIFALCCFLGFTADITNILLFQVIMGVTTLGALGIFAYLVLLNKKGKKPRYNKTIFAITILALLFAVMGISSPKDFMLHTDEVIAKDKGNHTNSKYFEVLTSKDNWDTENKMFSIDTNSKGKVSLKLKGLRDCTVTIKNSPDFDKDTDQSVKTRKIELRAGETKTLSFAMKNSDYVEIELVIVDPDGKKTYVEFNNEMEDNSSDSDSDTDSDSDTNDSDDKDSDDDNTLGKQLIKHLPKKQLMQL-----------------KKVTLIKQKLR-----------LRQQMKR--------------------------------------------------------------
96596	GC_00001344	Clade_1_specific	GCA009730255	947	47	50	2	0	0.973494	0.796987	0.876442							MIVGIVLLVVSGLLSSLFYSKKKYIWFLLCLIFALCCFLGFTADITNILLFQVIMGVTTLGALGIFAYLVLLNKKGKKPRYNKTIFAITILALLFAVMGISSPKDFMLHTDEVIAKDKGNHTNSKYFEVLTSKDNWDTENKMFSIDTNSKGKVSLKLKGLRDCTVTIKNSPDFDKDTDQSVKTRKIELRAGETKTLSFAMKNSDYVEIELVIVDPDGKKTYVEFNNEMEDNSSDSDSDTDSDSDTNDSDDKDSDDDNTLGKQLIKHLVKEESNGFYYEDKTDSRIRYFVDSDNKITAIKVVLRDGGNFVTVQGYLSERILHDEHLKYGNDKEDENGTILDNDGKYNVYSPKNKKWYHISLQAGNGENAVSEFSAWPGKSSDAK
96597	GC_00001344	Clade_1_specific	GCF022751765	356	47	50	2	0	0.973494	0.796987	0.876442							MIVGIVLLVVSGLLSSLFYSKKKYIWFLLCLIFALCCFLGFTADITNILLFQVIMGVTTLGALGIFAYLVLLNKKGKKPRYNKTIFAITILALLFAVMGISSPKDFMLHTDEVIAKDKGNHTNSKYFEVLTSKDNWDTENKMFSIDTNSKGKVSLKLKGLRDCTVTIKNSPDFDKDTDQSVKTRKIELRAGETKTLSFAMKNSDYVEIELVIVDPDGKKTYVEFNNEMEDNSSDSDSDTDSDSDTNDSDDKDSDDDNTLGKQLIKHLVKEESNGFYYEDKTDSRIRYFVDSDNKITAIKVVLRDGGNFVTVQGYLSERILHDEHLKYGNDKEDENGTILDNDGKYNVYSPKNKKWYHISLQAGNGENAVSEFSAWPGKSSDAK
96598	GC_00001344	Clade_1_specific	GCF022752135	306	47	50	2	0	0.973494	0.796987	0.876442							MIVGIVLLVVSGLLSSLFYSKKKYIWFLLCLIFALCCFLGFTADITNILLFQVIMGVTTLGALGIFAYLVLLNKKGKKPRYNKTIFAITILALLFAVMGISSPKDFMLHTDEVIAKDKGNHTNSKYFEVLTSKDNWDTENKMFSIDTNSKGKVSLKLKGLRDCTVTIKNSPDFDKDTDQSVKTRKIELRAGETKTLSFAMKNSDYVEIELVIVDPDGKKTYVEFNNEMEDNSSDSDSDTDSDSDTNDSDDKDSDDDNTLGKQLIKHLPKKQLMQL-----------------KKVTLIKQKLR-----------LRQQMKR--------------------------------------------------------------
96599	GC_00001344	Clade_1_specific	GCF022753705	685	47	50	2	0	0.973494	0.796987	0.876442							MIVGIVLLVVSGLLSSLFYSKKKYIWFLLCLIFALCCFLGFTADITNILLFQVIMGVTTLGALGIFAYLVLLNKKGKKPRYNKTIFAITILALLFAVMGISSPKDFMLHTDEVIAKDKGNHTNSKYFEVLTSKDNWDTENKMFSIDTNSKGKVSLKLKGLRDCTVTIKNSPDFDKDTDQSVKTRKIELRAGETKTLSFAMKNSDYVEIELVIVDPDGKKTYVEFNNEMEDNSSDSDSDTDSDSDTNDSDDKDSDDDNTLGKQLIKHLVKEESNGFYYEDKTDSRIRYFVDSDNKITAIKVVLRDGGNFVTVQGYLSERILHDEHLKYGNDKEDENGTILDNDGKYNVYSPKNKKWYHISLQAGNGENAVSEFSAWPGKSSDAK
96600	GC_00001344	Clade_1_specific	GCF022753825	150	47	50	2	0	0.973494	0.796987	0.876442							MIVGIVLLVVSGLLSSLFYSKKKYIWFLLCLIFALCCFLGFTADITNILLFQVIMGVTTLGALGIFAYLVLLNKKGKKPRYNKTIFAITILALLFAVMGISSPKDFMLHTDEVIAKDKGNHTNSKYFEVLTSKDNWDTENKMFSIDTNSKGKVSLKLKGLRDCTVTIKNSPDFDKDTDQSVKTRKIELRAGETKTLSFAMKNSDYVEIELVIVDPDGKKTYVEFNNEMEDNSSDSDSDTDSDSDTNDSDDKDSDDDNTLGKQLIKHLPKKQLMQL-----------------KKVTLIKQKLR-----------LRQQMKR--------------------------------------------------------------
96601	GC_00001344	Clade_1_specific	GCF022756825	311	47	50	2	0	0.973494	0.796987	0.876442							MIVGIVLLVVSGLLSSLFYSKKKYIWFLLCLIFALCCFLGFTADITNILLFQVIMGVTTLGALGIFAYLVLLNKKGKKPRYNKTIFAITILALLFAVMGISSPKDFMLHTDEVIAKDKGNHTNSKYFEVLTSKDNWDTENKMFSIDTNSKGKVSLKLKGLRDCTVTIKNSPDFDKDTDQSVKTRKIELRAGETKTLSFAMKNSDYVEIELVIVDPDGKKTYVEFNNEMEDNSSDSDSDTDSDSDTNDSDDKDSDDDNTLGKQLIKHLVKEESNGFYYEDKTDSRIRYFVDSDNKITAIKVVLRDGGNFVTVQGYLSERILHDEHLKYGNDKEDENGTILDNDGKYNVYSPKNKKWYHISLQAGNGENAVSEFSAWPGKSSDAK
96602	GC_00001344	Clade_1_specific	GCF022757825	571	47	50	2	0	0.973494	0.796987	0.876442							MIVGIVLLVVSGLLSSLFYSKKKYIWFLLCLIFALCCFLGFTADITNILLFQVIMGVTTLGALGIFAYLVLLNKKGKKPRYNKTIFAITILALLFAVMGISSPKDFMLHTDEVIAKDKGNHTNSKYFEVLTSKDNWDTENKMFSIDTNSKGKVSLKLKGLRDCTVTIKNSPDFDKDTDQSVKTRKIELRAGETKTLSFAMKNSDYVEIELVIVDPDGKKTYVEFNNEMEDNSSDSDSDTDSDSDTNDSDDKDSDDDNTLGKQLIKHLVKEESNGFYYEDKTDSRIRYFVDSDNKITAIKVVLRDGGNFVTVQGYLSERILHDEHLKYGNDKEDENGTILDNDGKYNVYSPKNKKWYHISLQAGNGENAVSEFSAWPGKSSDAK
96603	GC_00001344	Clade_1_specific	GCF030218625	356	47	50	2	0	0.973494	0.796987	0.876442							MIVGIVLLVVSGLLSSLFYSKKKYIWFLLCLIFALCCFLGFTADITNILLFQVIMGVTTLGALGIFAYLVLLNKKGKKPRYNKTIFAITILALLFAVMGISSPKDFMLHTDEVIAKDKGNHTNSKYFEVLTSKDNWDTENKMFSIDTNSKGKVSLKLKGLRDCTVTIKNSPDFDKDTDQSVKTRKIELRAGETKTLSFAMKNSDYVEIELVIVDPDGKKTYVEFNNEMEDNSSDSDSDTDSDSDTNDSDDKDSDDDNTLGKQLIKHLVKEESNGFYYEDKTDSRIRYFVDSDNKITAIKVVLRDGGNFVTVQGYLSERILHDEHLKYGNDKEDENGTILDNDGKYNVYSPKNKKWYHISLQAGNGENAVSEFSAWPGKSSDAK
96604	GC_00001344	Clade_1_specific	GCF030218805	1440	47	50	2	0	0.973494	0.796987	0.876442							MIVGIVLLVVSGLLSSLFYSKKKYIWFLLCLIFALCCFLGFTADITNILLFQVIMGVTTLGALGIFAYLVLLNKKGKKPRYNKTIFAITILALLFAVMGISSPKDFMLHTDEVIAKDKGNHTNSKYFEVLTSKDNWDTENKMFSIDTNSKGKVSLKLKGLRDCTVTIKNSPDFDKDTDQSVKTRKIELRAGETKTLSFAMKNSDYVEIELVIVDPDGKKTYVEFNNEMEDNSSDSDSDTDSDSDTNDSDDKDSDDDNTLGKQLIKHLVKEESNGFYYEDKTDSRIRYFVDSDNKITAIKVVLRDGGNFVTVQGYLSERILHDEHLKYGNDKEDENGTILDNDGKYNVYSPKNKKWYHISLQAGNGENAVSEFSAWPGKSSDAK
96605	GC_00001344	Clade_1_specific	GCF902385715	608	47	50	2	0	0.973494	0.796987	0.876442							------------------------------------------------------MGVTTLGALGIFAYLVLLNKKGKKPRYNKTIFAITILALLFAVMGISSPKDFMLHTDEVIAKDKGNHTNSKYFEVLTSKDNWDTENKMFSIDTNSKGKVSLKLKGLRDCTVTIKNSPDFDKDTDQSVKTRKIELRAGETKTLSFAMKNSDYVEIELVIVDPDGKKTYVEFNNEMEDNSSDSDSDTDSDSDTNDSDDKDSDDDNTLGKQLIKHLPKKQLMQL-----------------KKVTLIKQKLR-----------LRQQMKR--------------------------------------------------------------
96606	GC_00001344	Clade_1_specific	GCF902385715	602	47	50	2	0	0.973494	0.796987	0.876442							MIVGIVLLVVSGLLSSLFYSKKKYIWFLLCLIFALCCFL----------------------------------------------------------------------------------------------------------------------------------------------------------ETVKFFV---------------------------------------------------------------------------------------------------------------------------------------------------------------------------------------
96607	GC_00001344	Clade_1_specific	K0072	845	47	50	2	0	0.973494	0.796987	0.876442							MIVGIVLLVVSGLLSSLFYSKKKYIWFLLCLIFALCCFLGFTADITNILLFQVIMGVTTLGALGIFAYLVLLNKKGKKPRYNKTIFAITILALLFAVMGISSPKDFMLHTDEVIAKDKGNHTNSKYFEVLTSKDNWDTENKMFSIDTNSKGKVSLKLKGLRDCTVTIKNSPDFDKDTDQSVKTRKIELRAGETKTLSFAMKNSDYVEIELVIVDPDGKKTYVEFNNEMEDNSSDSDSDTDSDSDTNDSDDKDSDDDNTLGKQLIKHLVKEESNGFYYEDKTDSRIRYFVDSDNKITAIKVVLRDGGNFVTVQGYLSERILHDEHLKYGNDKEDENGTILDNDGKYNVYSPKNKKWYHISLQAGNGENAVSEFSAWPGKSSDAK
96608	GC_00001344	Clade_1_specific	K0081	834	47	50	2	0	0.973494	0.796987	0.876442							MIVGIVLLVVSGLLSSLFYSKKKYIWFLLCLIFALCCFLGFTADITNILLFQVIMGVTTLGALGIFAYLVLLNKKGKKPRYNKTIFAITILALLFAVMGISSPKDFMLHTDEVIAKDKGNHTNSKYFEVLTSKDNWDTENKMFSIDTNSKGKVSLKLKGLRDCTVTIKNSPDFDKDTDQSVKTRKIELRAGETKTLSFAMKNSDYVEIELVIVDPDGKKTYVEFNNEMEDNSSDSDSDTDSDSDTNDSDDKDSDDDNTLGKQLIKHLPKKQLMQL-----------------KKVTLIKQKLR-----------LRQQMKR--------------------------------------------------------------
96609	GC_00001344	Clade_1_specific	TL2937	608	47	50	2	0	0.973494	0.796987	0.876442							------------------------------------------------------MGVTTLGALGIFAYLVLLNKKGKKPRYNKTIFAITILALLFAVMGISSPKDFMLHTDEVIAKDKGNHTNSKYFEVLTSKDNWDTENKMFSIDTNSKGKVSLKLKGLRDCTVTIKNSPDFDKDTDQSVKTRKIELRAGETKTLSFAMKNSDYVEIELVIVDPDGKKTYVEFNNEMEDNSSDSDSDTDSDSDTNDSDDKDSDDDNTLGKQLIKHLPKKQLMQL-----------------KKVTLIKQKLR-----------LRQQMKR--------------------------------------------------------------
96610	GC_00001344	Clade_1_specific	TL2937	602	47	50	2	0	0.973494	0.796987	0.876442							MIVGIVLLVVSGLLSSLFYSKKKYIWFLLCLIFALCCFL----------------------------------------------------------------------------------------------------------------------------------------------------------ETVKFFV---------------------------------------------------------------------------------------------------------------------------------------------------------------------------------------
96611	GC_00001344	Clade_1_specific	UMB0007B	1574	47	50	2	0	0.973494	0.796987	0.876442							MIVGIVLLVVSGLLSSLFYSKKKYIWFLLCLIFALCCFLGFTADITNILLFQVIMGVTTLGALGIFAYLVLLNKKGKKPRYNKTIFAITILALLFAVMGISSPKDFMLHTDEVIAKDKGNHTNSKYFEVLTSKDNWDTENKMFSIDTNSKGKVSLKLKGLRDCTVTIKNSPDFDKDTDQSVKTRKIELRAGETKTLSFAMKNSDYVEIELVIVDPDGKKTYVEFNNEMEDNSSDSDSDTDSDSDTNDSDDKDSDDDNTLGKQLIKHLPKKQLMQL-----------------KKVTLIKQKLR-----------LRQQMKR--------------------------------------------------------------
96612	GC_00001344	Clade_1_specific	UMB0007LM	598	47	50	2	0	0.973494	0.796987	0.876442							MIVGIVLLVVSGLLSSLFYSKKKYIWFLLCLIFALCCFLGFTADITNILLFQVIMGVTTLGALGIFAYLVLLNKKGKKPRYNKTIFAITILALLFAVMGISSPKDFMLHTDEVIAKDKGNHTNSKYFEVLTSKDNWDTENKMFSIDTNSKGKVSLKLKGLRDCTVTIKNSPDFDKDTDQSVKTRKIELRAGETKTLSFAMKNSDYVEIELVIVDPDGKKTYVEFNNEMEDNSSDSDSDTDSDSDTNDSDDKDSDDDNTLGKQLIKHLPKKQLMQL-----------------KKVTLIKQKLR-----------LRQQMKR--------------------------------------------------------------
96613	GC_00001344	Clade_1_specific	UMB0021	882	47	50	2	0	0.973494	0.796987	0.876442							MIVGIVLLVVSGLLSSLFYSKKKYIWFLLCLIFALCCFLGFTADITNILLFQVIMGVTTLGALGIFAYLVLLNKKGKKPRYNKTIFAITILALLFAVMGISSPKDFMLHTDEVIAKDKGNHTNSKYFEVLTSKDNWDTENKMFSIDTNSKGKVSLKLKGLRDCTVTIKNSPDFDKDTDQSVKTRKIELRAGETKTLSFAMKNSDYVEIELVIVDPDGKKTYVEFNNEMEDNSSDSDSDTDSDSDTNDSDDKDSDDDNTLGKQLIKHLVKEESNGFYYEDKTDSRIRYFVDSDNKITAIKVVLRDGGNFVTVQGYLSERILHDEHLKYGNDKEDENGTILDNDGKYNVYSPKNKKWYHISLQAGNGENAVSEFSAWPGKSSDAK
96614	GC_00001344	Clade_1_specific	UMB0047	356	47	50	2	0	0.973494	0.796987	0.876442							MIVGIVLLVVSGLLSSLFYSKKKYIWFLLCLIFALCCFLGFTADITNILLFQVIMGVTTLGALGIFAYLVLLNKKGKKPRYNKTIFAITILALLFAVMGISSPKDFMLHTDEVIAKDKGNHTNSKYFEVLTSKDNWDTENKMFSIDTNSKGKVSLKLKGLRDCTVTIKNSPDFDKDTDQSVKTRKIELRAGETKTLSFAMKNSDYVEIELVIVDPDGKKTYVEFNNEMEDNSSDSDSDTDSDSDTNDSDDKDSDDDNTLGKQLIKHLVKEESNGFYYEDKTDSRIRYFVDSDNKITAIKVVLRDGGNFVTVQGYLSERILHDEHLKYGNDKEDENGTILDNDGKYNVYSPKNKKWYHISLQAGNGENAVSEFSAWPGKSSDAK
96615	GC_00001344	Clade_1_specific	UMB1186	864	47	50	2	0	0.973494	0.796987	0.876442							MIVGIVLLVVSGLLSSLFYSKKKYIWFLLCLIFALCCFLGFTADITNILLFQVIMGVTTLGALGIFAYLVLLNKKGKKPRYNKTIFAITILALLFAVMGISSPKDFMLHTDEVIAKDKGNHTNSKYFEVLTSKDNWDTENKMFSIDTNSKGKVSLKLKGLRDCTVTIKNSPDFDKDTDQSVKTRKIELRAGETKTLSFAMKNSDYVEIELVIVDPDGKKTYVEFNNEMEDNSSDSDSDTDSDSDTNDSDDKDSDDDNTLGKQLIKHLVKEESNGFYYEDKTDSRIRYFVDSDNKITAIKVVLRDGGNFVTVQGYLSERILHDEHLKYGNDKEDENGTILDNDGKYNVYSPKNKKWYHISLQAGNGENAVSEFSAWPGKSSDAK
96616	GC_00001344	Clade_1_specific	UMB8354	679	47	50	2	0	0.973494	0.796987	0.876442							MIVGIVLLVVSGLLSSLFYSKKKYIWFLLCLIFALCCFLGFTADITNILLFQVIMGVTTLGALGIFAYLVLLNKKGKKPRYNKTIFAITILALLFAVMGISSPKDFMLHTDEVIAKDKGNHTNSKYFEVLTSKDNWDTENKMFSIDTNSKGKVSLKLKGLRDCTVTIKNSPDFDKDTDQSVKTRKIELRAGETKTLSFAMKNSDYVEIELVIVDPDGKKTYVEFNNEMEDNSSDSDSDTDSDSDTNDSDDKDSDDDNTLGKQLIKHLPKKQLMQL-----------------KKVTLIKQKLR-----------LRQQMKR--------------------------------------------------------------
96617	GC_00001344	Clade_1_specific	UMB9245	1514	47	50	2	0	0.973494	0.796987	0.876442							MIVGIVLLVVSGLLSSLFYSKKKYIWFLLCLIFALCCFLGFTADITNILLFQVIMGVTTLGALGIFAYLVLLNKKGKKPRYNKTIFAITILALLFAVMGISSPKDFMLHTDEVIAKDKGNHTNSKYFEVLTSKDNWDTENKMFSIDTNSKGKVSLKLKGLRDCTVTIKNSPDFDKDTDQSVKTRKIELRAGETKTLSFAMKNSDYVEIELVIVDPDGKKTYVEFNNEMEDNSSDSDSDTDSDSDTNDSDDKDSDDDNTLGKQLIKHLPKKQLMQL-----------------KKVTLIKQKLR-----------LRQQMKR--------------------------------------------------------------
96618	GC_00001344	Clade_1_specific	UMB9245B	1505	47	50	2	0	0.973494	0.796987	0.876442							MIVGIVLLVVSGLLSSLFYSKKKYIWFLLCLIFALCCFLGFTADITNILLFQVIMGVTTLGALGIFAYLVLLNKKGKKPRYNKTIFAITILALLFAVMGISSPKDFMLHTDEVIAKDKGNHTNSKYFEVLTSKDNWDTENKMFSIDTNSKGKVSLKLKGLRDCTVTIKNSPDFDKDTDQSVKTRKIELRAGETKTLSFAMKNSDYVEIELVIVDPDGKKTYVEFNNEMEDNSSDSDSDTDSDSDTNDSDDKDSDDDNTLGKQLIKHLPKKQLMQL-----------------KKVTLIKQKLR-----------LRQQMKR--------------------------------------------------------------
96619	GC_00001344	Clade_1_specific	UMB9245C	1533	47	50	2	0	0.973494	0.796987	0.876442							MIVGIVLLVVSGLLSSLFYSKKKYIWFLLCLIFALCCFLGFTADITNILLFQVIMGVTTLGALGIFAYLVLLNKKGKKPRYNKTIFAITILALLFAVMGISSPKDFMLHTDEVIAKDKGNHTNSKYFEVLTSKDNWDTENKMFSIDTNSKGKVSLKLKGLRDCTVTIKNSPDFDKDTDQSVKTRKIELRAGETKTLSFAMKNSDYVEIELVIVDPDGKKTYVEFNNEMEDNSSDSDSDTDSDSDTNDSDDKDSDDDNTLGKQLIKHLPKKQLMQL-----------------KKVTLIKQKLR-----------LRQQMKR--------------------------------------------------------------
96620	GC_00001344	Clade_1_specific	UMB9984	375	47	50	2	0	0.973494	0.796987	0.876442							MIVGIVLLVVSGLLSSLFYSKKKYIWFLLCLIFALCCFLGFTADITNILLFQVIMGVTTLGALGIFAYLVLLNKKGKKPRYNKTIFAITILALLFAVMGISSPKDFMLHTDEVIAKDKGNHTNSKYFEVLTSKDNWDTENKMFSIDTNSKGKVSLKLKGLRDCTVTIKNSPDFDKDTDQSVKTRKIELRAGETKTLSFAMKNSDYVEIELVIVDPDGKKTYVEFNNEMEDNSSDSDSDTDSDSDTNDSDDKDSDDDNTLGKQLIKHLPKKQLMQL-----------------KKVTLIKQKLR-----------LRQQMKR--------------------------------------------------------------
96621	GC_00001344	Clade_1_specific	VSI18	28	47	50	2	0	0.973494	0.796987	0.876442							MIVGIVLLVVSGLLSSLFYSKKKYIWFLLCLIFALCCFLGFTADITNILLFQVIMGVTTLGALGIFAYLVLLNKKGKKPRYNKTIFAITILALLFAVMGISSPKDFMLHTDEVIAKDKGNHTNSKYFEVLTSKDNWDTENKMFSIDTNSKGKVSLKLKGLRDCTVTIKNSPDFDKDTDQSVKTRKIELRAGETKTLSFAMKNSDYVEIELVIVDPDGKKTYVEFNNEMEDNSSDSDSDTDSDSDTNDSDDKDSDDDNTLGKQLIKHLPKKQLMQL-----------------KKVTLIKQKLR-----------LRQQMKR--------------------------------------------------------------
96622	GC_00001344	Clade_1_specific	c10Ua161M	592	47	50	2	0	0.973494	0.796987	0.876442							MIVGIVLLVVSGLLSSLFYSKKKYIWFLLCLIFALCCFLGFTADITNILLFQVIMGVTTLGALGIFAYLVLLNKKGKKPRYNKTIFAITILALLFAVMGISSPKDFMLHTDEVIAKDKGNHTNSKYFEVLTSKDNWDTENKMFSIDTNSKGKVSLKLKGLRDCTVTIKNSPDFDKDTDQSVKTRKIELRAGETKTLSFAMKNSDYVEIELVIVDPDGKKTYVEFNNEMEDNSSDSDSDTDSDSDTNDSDDKDSDDDNTLGKQLIKHLVKEESNGFYYEDKTDSRIRYFVDSDNKITAIKVVLRDGGNFVTVQGYLSERILHDEHLKYGNDKEDENGTILDNDGKYNVYSPKNKKWYHISLQAGNGENAVSEFSAWPGKSSDAK
96623	GC_00001344	Clade_1_specific	c10Ua232AE	63	47	50	2	0	0.973494	0.796987	0.876442							MIVGIVLLVVSGLLSSLFYSKKKYIWFLLCLIFALCCFLGFTADITNILLFQVIMGVTTLGALGIFAYLVLLNKKGKKPRYNKTIFAITILALLFAVMGISSPKDFMLHTDEVIAKDKGNHTNSKYFEVLTSKDNWDTENKMFSIDTNSKGKVSLKLKGLRDCTVTIKNSPDFDKDTDQSVKTRKIELRAGETKTLSFAMKNSDYVEIELVIVDPDGKKTYVEFNNEMEDNSSDSDSDTDSDSDTNDSDDKDSDDDNTLGKQLIKHLVKEESNGFYYEDKTDSRIRYFVDSDNKITAIKVVLRDGGNFVTVQGYLSERILHDEHLKYGNDKEDENGTILDNDGKYNVYSPKNKKWYHISLQAGNGENAVSEFSAWPGKSSDAK
96873	GC_00001350	Clade_1_specific	C0022B5	1312	47	49	2	0	0.999963	0.932596	0.965105			G	Carbohydrate transport and metabolism	COG2814	Predicted arabinose efflux permease AraJ, MFS family (AraJ) (PDB:4LDS)	MASKKINNLKITASILYLSYFMMGLRLSMVAQYKPEFATIWHTDVSGVLQVVAAIGLGGIISILITGPVSDYFGRKFCAVIGHLIWASYFIGLLYAPNLTVAYIIATTSGIGQSFVNSSNFPSLMEIFPKNASIAGIMTKFAINIGQFALPIFAFVVSLLGANYRIVFWGTGLVYLALAFLLICLPFPQHHSKKQLVKQSFAFTDRLPISVIALALIGYTSTAVFLLWVNTYQELAKSYGVSNPIYLQTIYAFGASIAVVFNSFIIKKGIKEVDLLLYYPLFTALSLILTVLIKASWIVSFANLAVGFFAAGGLYQLALTVLGNSYPTIKATAQSWAAFFSALSNLTIFSIASWITGFSGANSAKYIVIMNIFLSLLGSVLALIVKVCNKKG
96874	GC_00001350	Clade_1_specific	C0089B2	299	47	49	2	0	0.999963	0.932596	0.965105			G	Carbohydrate transport and metabolism	COG2814	Predicted arabinose efflux permease AraJ, MFS family (AraJ) (PDB:4LDS)	MASKKINNLKITASILYLSYFMMGLRLSMVAQYKPEFATIWHTDVSGVLQVVAAIGLGGIISILITGPVSDYFGRKFCAVIGHLIWASYFIGLLYAPNLTVAYIIATTSGIGQSFVNSSNFPSLMEIFPKNASIAGIMTKFAINIGQFALPIFAFVVSLLGANYRIVFWGTGLVYLALAFLLICLPFPQHHSKKQLVKQSFAFTDRLPISVIALALIGYTSTAVFLLWVNTYQELAKSYGVSNPIYLQTIYAFGASIAVVFNSFIIKKGIKEVDLLLYYPLFTALSLILTVLIKASWIVSFANLAVGFFAAGGLYQLALTVLGNSYPTIKATAQSWAAFFSALSNLTIFSIASWITGFSGANSAKYIVIMNIFLSLLGSVLALIVKVCNKKG
96875	GC_00001350	Clade_1_specific	C0090C3	1374	47	49	2	0	0.999963	0.932596	0.965105			G	Carbohydrate transport and metabolism	COG2814	Predicted arabinose efflux permease AraJ, MFS family (AraJ) (PDB:4LDS)	MASKKINNLKITASILYLSYFMMGLRLSMVAQYKPEFATIWHTDVSGVLQVVAAIGLGGIISILITGPVSDYFGRKFCAVIGHLIWASYFIGLLYAPNLTVAYIIATTSGIGQSFVNSSNFPSLMEIFPKNASIAGIMTKFAINIGQFALPIFAFVVSLLGANYRIVFWGTGLVYLALAFLLICLPFPQHHSKKQLVKQSFAFTDRLPISVIALALIGYTSTAVFLLWVNTYQELAKSYGVSNPIYLQTIYAFGASIAVVFNSFIIKKGIKEVDLLLYYPLFTALSLILTVLIKASWIVSFANLAVGFFAAGGLYQLALTVLGNSYPTIKATAQSWAAFFSALSNLTIFSIASWITGFSGANSAKYIVIMNIFLSLLGSVLALIVKVCNKKG
96876	GC_00001350	Clade_1_specific	C0109C3	1098	47	49	2	0	0.999963	0.932596	0.965105			G	Carbohydrate transport and metabolism	COG2814	Predicted arabinose efflux permease AraJ, MFS family (AraJ) (PDB:4LDS)	MASKKINNLKITASILYLSYFMMGLRLSMVAQYKPEFATIWHTDVSGVLQVVAAIGLGGIISILITGPVSDYFGRKFCAVIGHLIWASYFIGLLYAPNLTVAYIIATTSGIGQSFVNSSNFPSLMEIFPKNASIAGIMTKFAINIGQFALPIFAFVVSLLGANYRIVFWGTGLVYLALAFLLICLPFPQHHSKKQLVKQSFAFTDRLPISVIALALIGYTSTAVFLLWVNTYQELAKSYGVSNPIYLQTIYAFGASIAVVFNSFIIKKGIKEVDLLLYYPLFTALSLILTVLIKASWIVSFANLAVGFFAAGGLYQLALTVLGNSYPTIKATAQSWAAFFSALSNLTIFSIASWITGFSGANSAKYIVIMNIFLSLLGSVLALIVKVCNKKG
96877	GC_00001350	Clade_1_specific	C0127B3	992	47	49	2	0	0.999963	0.932596	0.965105			G	Carbohydrate transport and metabolism	COG2814	Predicted arabinose efflux permease AraJ, MFS family (AraJ) (PDB:4LDS)	MASKKINNLKITASILYLSYFMMGLRLSMVAQYKPEFATIWHTDVSGVLQVVAAIGLGGIISILITGPVSDYFGRKFCAVIGHLIWASYFIGLLYAPNLTVAYIIATTSGIGQSFVNSSNFPSLMEIFPKNASIAGIMTKFAINIGQFALPIFAFVVSLLGANYRIVFWGTGLVYLALAFLLICLPFPQHHSKKQLVKQSFAFTDRLPISVIALALIGYTSTAVFLLWVNTYQELAKSYGVSNPIYLQTIYAFGASIAVVFNSFIIKKGIKEVDLLLYYPLFTALSLILTVLIKASWIVSFANLAVGFFAAGGLYQLALTVLGNSYPTIKATAQSWAAFFSALSNLTIFSIASWITGFSGANSAKYIVIMNIFLSLLGSVLALIVKVCNKKG
96878	GC_00001350	Clade_1_specific	C0127B5	1148	47	49	2	0	0.999963	0.932596	0.965105			G	Carbohydrate transport and metabolism	COG2814	Predicted arabinose efflux permease AraJ, MFS family (AraJ) (PDB:4LDS)	MASKKINNLKITASILYLSYFMMGLRLSMVAQYKPEFATIWHTDVSGVLQVVAAIGLGGIISILITGPVSDYFGRKFCAVIGHLIWASYFIGLLYAPNLTVAYIIATTSGIGQSFVNSSNFPSLMEIFPKNASIAGIMTKFAINIGQFALPIFAFVVSLLGANYRIVFWGTGLVYLALAFLLICLPFPQHHSKKQLVKQSFAFTDRLPISVIALALIGYTSTAVFLLWVNTYQELAKSYGVSNPIYLQTIYAFGASIAVVFNSFIIKKGIKEVDLLLYYPLFTALSLILTVLIKASWIVSFANLAVGFFAAGGLYQLALTVLGNSYPTIKATAQSWAAFFSALSNLTIFSIASWITGFSGANSAKYIVIMNIFLSLLGSVLALIVKVCNKKG
96879	GC_00001350	Clade_1_specific	CMD01S772bin1	569	47	49	2	0	0.999963	0.932596	0.965105			G	Carbohydrate transport and metabolism	COG2814	Predicted arabinose efflux permease AraJ, MFS family (AraJ) (PDB:4LDS)	MASKKINNLKITASILYLSYFMMGLRLSMVAQYKPEFATIWHTDVSGVLQVVAAIGLGGIISILITGPVSDYFGRKFCAVIGHLIWASYFIGLLYAPNLTVAYIIATTSGIGQSFVNSSNFPSLMEIFPKNASIAGIMTKFAINIGQFALPIFAFVVSLLGANYRIVFWGTGLVYLALAFLLICLPFPQHHSKKQLVKQSFAFTDRLPISVIALALIGYTSTAVFLLWVNTYQELAKSYGVSNPIYLQTIYAFGASIAVVFNSFIIKKGIKEVDLLLYYPLFTALSLILTVLIKASWIVSFANLAVGFFAAGGLYQLALTVLGNSYPTIKATAQSWAAFFSALSNLTIFSIASWITGFSGANSAKYIVIMNIFLSLLGSVLALIVKVCNKKG
96880	GC_00001350	Clade_1_specific	CMF05S806bin1	1042	47	49	2	0	0.999963	0.932596	0.965105			G	Carbohydrate transport and metabolism	COG2814	Predicted arabinose efflux permease AraJ, MFS family (AraJ) (PDB:4LDS)	MASKKINNLKITASILYLSYFMMGLRLSMVAQYKPEFATIWHTDVSGVLQVVAAIGLGGIISILITGPVSDYFGRKFCAVIGHLIWASYFIGLLYAPNLTVAYIIATTSGIGQSFVNSSNFPSLMEIFPKNASIAGIMTKFAINIGQFALPIFAFVVSLLGANYRIVFWGTGLVYLALAFLLICLPFPQHHSKKQLVKQSFAFTDRLPISVIALALIGYTSTAVFLLWVNTYQELAKSYGVSNPIYLQTIYAFGASIAVVFNSFIIKKGIKEVDLLLYYPLFTALSLILTVLIKASWIVSFANLAVGFFAAGGLYQLALTVLGNSYPTIKATAQSWAAFFSALSNLTIFSIASWITGFSGANSAKYIVIMNIFLSLLGSVLALIVKVCNKKG
96881	GC_00001350	Clade_1_specific	DZDCM06S774bin1	992	47	49	2	0	0.999963	0.932596	0.965105			G	Carbohydrate transport and metabolism	COG2814	Predicted arabinose efflux permease AraJ, MFS family (AraJ) (PDB:4LDS)	MASKKINNLKITASILYLSYFMMGLRLSMVAQYKPEFATIWHTDVSGVLQVVAAIGLGGIISILITGPVSDYFGRKFCAVIGHLIWASYFIGLLYAPNLTVAYIIATTSGIGQSFVNSSNFPSLMEIFPKNASIAGIMTKFAINIGQFALPIFAFVVSLLGANYRIVFWGTGLVYLALAFLLICLPFPQHHSKKQLVKQSFAFTDRLPISVIALALIGYTSTAVFLLWVNTYQELAKSYGVSNPIYLQTIYAFGASIAVVFNSFIIKKGIKEVDLLLYYPLFTALSLILTVLIKASWIVSFANLAVGFFAAGGLYQLALTVLGNSYPTIKATAQSWAAFFSALSNLTIFSIASWITGFSGANSAKYIVIMNIFLSLLGSVLALIVKVCNKKG
96882	GC_00001350	Clade_1_specific	DZDCM20S788bin1	130	47	49	2	0	0.999963	0.932596	0.965105			G	Carbohydrate transport and metabolism	COG2814	Predicted arabinose efflux permease AraJ, MFS family (AraJ) (PDB:4LDS)	MASKKINNLKITASILYLSYFMMGLRLSMVAQYKPEFATIWHTDVSGVLQVVAAIGLGGIISILITGPVSDYFGRKFCAVIGHLIWASYFIGLLYAPNLTVAYIIATTSGIGQSFVNSSNFPSLMEIFPKNASIAGIMTKFAINIGQFALPIFAFVVSLLGANYRIVFWGTGLVYLALAFLLICLPFPQHHSKKQLVKQSFAFTDRLPISVIALALIGYTSTAVFLLWVNTYQELAKSYGVSNPIYLQTIYAFGASIAVVFNSFIIKKGIKEVDLLLYYPLFTALSLILTVLIKASWIVSFANLAVGFFAAGGLYQLALTVLGNSYPTIKATAQSWAAFFSALSNLTIFSIASWITGFSGANSAKYIVIMNIFLSLLGSVLALIVKVCNKKG
96883	GC_00001350	Clade_1_specific	GCA000159335	465	47	49	2	0	0.999963	0.932596	0.965105			G	Carbohydrate transport and metabolism	COG2814	Predicted arabinose efflux permease AraJ, MFS family (AraJ) (PDB:4LDS)	MASKKINNLKITASILYLSYFMMGLRLSMVAQYKPEFATIWHTDVSGVLQVVAAIGLGGIISILITGPVSDYFGRKFCAVIGHLIWASYFIGLLYAPNLTVAYIIATTSGIGQSFVNSSNFPSLMEIFPKNASIAGIMTKFAINIGQFALPIFAFVVSLLGANYRIVFWGTGLVYLALAFLLICLPFPQHHSKKQLVKQSFAFTDRLPISVIALALIGYTSTAVFLLWVNTYQELAKSYGVSNPIYLQTIYAFGASIAVVFNSFIIKKGIKEVDLLLYYPLFTALSLILTVLIKASWIVSFANLAVGFFAAGGLYQLALTVLGNSYPTIKATAQSWAAFFSALSNLTIFSIASWITGFSGANSAKYIVIMNIFLSLLGSVLALIVKVCNKKG
96884	GC_00001350	Clade_1_specific	GCA000161895	1426	47	49	2	0	0.999963	0.932596	0.965105			G	Carbohydrate transport and metabolism	COG2814	Predicted arabinose efflux permease AraJ, MFS family (AraJ) (PDB:4LDS)	---------------------MMGLRLSMVAQYKPEFATIWHTDVSGVLQVVAAIGLGGIISILITGPVSDYFGRKFCAVIGHLIWASYFIGLLYAPNLTVAYIIATTSGIGQSFVNSSNFPSLMEIFPKNASIAGIMTKFAINIGQFALPIFAFVVSLLGANYRIVFWGTGLVYLALAFLLICLPFPQHHSKKQLVKQSFAFTDRLPISVIALALIGYTSTAVFLLWVNTYQELAKSYGVSNPIYLQTIYAFGASIAVVFNSFIIKKGIKEVDLLLYYPLFTALSLILTVLIKASWIVSFANLAVGFFAAGGLYQLALTVLGNSYPTIKATAQSWAAFFSALSNLTIFSIASWITGFSGANSAKYIVIMNIFLSLLGSVLALIVKVCNKKG
96885	GC_00001350	Clade_1_specific	GCA000162435	121	47	49	2	0	0.999963	0.932596	0.965105			G	Carbohydrate transport and metabolism	COG2814	Predicted arabinose efflux permease AraJ, MFS family (AraJ) (PDB:4LDS)	---------------------MMGLRLSMVAQYKPEFATIWHTDVSGVLQVVAAIGLGGIISILITGPVSDYFGRKFCAVIGHLIWASYFIGLLYAPNLTVAYIIATTSGIGQSFVNSSNFPSLMEIFPKNASIAGIMTKFAINIGQFALPIFAFVVSLLGANYRIVFWGTGLVYLALAFLLICLPFPQHHSKKQLVKQSFAFTDRLPISVIALALIGYTSTAVFLLWVNTYQELAKSYGVSNPIYLQTIYAFGASIAVVFNSFIIKKGIKEVDLLLYYPLFTALSLILTVLIKASWIVSFANLAVGFFAAGGLYQLALTVLGNSYPTIKATAQSWAAFFSALSNLTIFSIASWITGFSGANSAKYIVIMNIFLSLLGSVLALIVKVCNKKG
96886	GC_00001350	Clade_1_specific	GCA001012655	1019	47	49	2	0	0.999963	0.932596	0.965105			G	Carbohydrate transport and metabolism	COG2814	Predicted arabinose efflux permease AraJ, MFS family (AraJ) (PDB:4LDS)	---------------------MMGLRLSMVAQYKPEFATIWHTDVSGVLQVVAAIGLGGIISILITGPVSDYFGRKFCAVIGHLIWASYFIGLLYAPNLTVAYIIATTSGIGQSFVNSSNFPSLMEIFPKNASIAGIMTKFAINIGQFALPIFAFVVSLLGANYRIVFWGTGLVYLALAFLLICLPFPQHHSKKQLVKQSFAFTDRLPISVIALALIGYTSTAVFLLWVNTYQELAKSYGVSNPIYLQTIYAFGASIAVVFNSFIIKKGIKEVDLLLYYPLFTALSLILTVLIKASWIVSFANLAVGFFAAGGLYQLALTVLGNSYPTIKATAQSWAAFFSALSNLTIFSIASWITGFSGANSAKYIVIMNIFLSLLGSVLALIVKVCNKKG
96887	GC_00001350	Clade_1_specific	GCA001012675	1575	47	49	2	0	0.999963	0.932596	0.965105			G	Carbohydrate transport and metabolism	COG2814	Predicted arabinose efflux permease AraJ, MFS family (AraJ) (PDB:4LDS)	MASKKINNLKITASILYLSYFMMGLRLSMVAQYKPEFATIWHTDVSGVLQVVAAIGLGGIISILITGPVSDYFGRKFCAVIGHLIWASYFIGLLYAPNLTVAYIIATTSGIGQSFVNSSNFPSLMEIFPKNASIAGIMTKFAINIGQFALPIFAFVVSLLGANYRIVFWGTGLVYLALAFLLICLPFPQHHSKKQLVKQSFAFTDRLPISVIALALIGYTSTAVFLLWVNTYQELAKSYGVSNPIYLQTIYAFGASIAVVFNSFIIKKGIKEVDLLLYYPLFTALSLILTVLIKASWIVSFANLAVGFFAAGGLYQLALTVLGNSYPTIKATAQSWAAFFSALSNLTIFSIASWITGFSGANSAKYIVIMNIFLSLLGSVLALIVKVCNKKG
96888	GC_00001350	Clade_1_specific	GCA001012735	640	47	49	2	0	0.999963	0.932596	0.965105			G	Carbohydrate transport and metabolism	COG2814	Predicted arabinose efflux permease AraJ, MFS family (AraJ) (PDB:4LDS)	MASKKINNLKITASILYLSYFMMGLRLSMVAQYKPEFATIWHTDVSGVLQVVAAIGLGGIISILITGPVSDYFGRKFCAVIGHLIWASYFIGLLYAPNLTVAYIIATTSGIGQSFVNSSNFPSLMEIFPKNASIAGIMTKFAINIGQFALPIFAFVVSLLGANYRIVFWGTGLVYLALAFLLICLPFPQHHSKKQLVKQSFAFTDRLPISVIALALIGYTSTAVFLLWVNTYQELAKSYGVSNPIYLQTIYAFGASIAVVFNSFIIKKGIKEVDLLLYYPLFTALSLILTVLIKASWIVSFANLAVGFFAAGGLYQLALTVLGNSYPTIKATAQSWAAFFSALSNLTIFSIASWITGFSGANSAKYIVIMNIFLSLLGSVLALIVKVCNKKG
96889	GC_00001350	Clade_1_specific	GCA001012745	1185	47	49	2	0	0.999963	0.932596	0.965105			G	Carbohydrate transport and metabolism	COG2814	Predicted arabinose efflux permease AraJ, MFS family (AraJ) (PDB:4LDS)	MASKKINNLKITASILYLSYFMMGLRLSMVAQYKPEFATIWHTDVSGVLQVVAAIGLGGIISILITGPVSDYFGRKFCAVIGHLIWASYFIGLLYAPNLTVAYIIATTSGIGQSFVNSSNFPSLMEIFPKNASIAGIMTKFAINIGQFALPIFAFVVSLLGANYRIVFWGTGLVYLALAFLLICLPFPQHHSKKQLVKQSFAFTDRLPISVIALALIGYTSTAVFLLWVNTYQELAKSYGVSNPIYLQTIYAFGASIAVVFNSFIIKKGIKEVDLLLYYPLFTALSLILTVLIKASWIVSFANLAVGFFAAGGLYQLALTVLGNSYPTIKATAQSWAAFFSALSNLTIFSIASWITGFSGANSAKYIVIMNIFLSLLGSVLALIVKVCNKKG
96890	GC_00001350	Clade_1_specific	GCA007786095	7	47	49	2	0	0.999963	0.932596	0.965105			G	Carbohydrate transport and metabolism	COG2814	Predicted arabinose efflux permease AraJ, MFS family (AraJ) (PDB:4LDS)	MASKKINNLKITASILYLSYFMMGLRLSMVAQYKPEFATIWHTDVSGVLQVVAAIGLGGIISILITGPVSDYFGRKFCAVIGHLIWASYFIGLLYAPNLTVAYIIATTSGIGQSFVNSSNFPSLMEIFPKNASIAGIMTKFAINIGQFALPIFAFVVSLLGANYRIVFWGTGLVYLALAFLLICLPFPQHHSKKQLVKQSFAFTDRLPISVIALALIGYTSTAVFLLWVNTYQELAKSYGVSNPIYLQTIYAFGASIAVVFNSFIIKKGIKEVDLLLYYPLFTALSLILTVLIKASWIVSFANLAVGFFAAGGLYQLALTVLGNSYPTIKATAQSWAAFFSALSNLTIFSIASWITGFSGANSAKYIVIMNIFLSLLGSVLALIVKVCNKKG
96891	GC_00001350	Clade_1_specific	GCA008726405	899	47	49	2	0	0.999963	0.932596	0.965105			G	Carbohydrate transport and metabolism	COG2814	Predicted arabinose efflux permease AraJ, MFS family (AraJ) (PDB:4LDS)	MASKKINNLKITASILYLSYFMMGLRLSMVAQYKPEFATIWHTDVSGVLQVVAAIGLGGIISILITGPVSDYFGRKFCAVIGHLIWASYFIGLLYAPNLTVAYIIATTSGIGQSFVNSSNFPSLMEIFPKNASIAGIMTKFAINIGQFALPIFAFVVSLLGANYRIVFWGTGLVYLALAFLLICLPFPQHHSKKQLVKQSFAFTDRLPISVIALALIGYTSTAVFLLWVNTYQELAKSYGVSNPIYLQTIYAFGASIAVVFNSFIIKKGIKEVDLLLYYPLFTALSLILTVLIKASWIVSFANLAVGFFAAGGLYQLALTVLGNSYPTIKATAQSWAAFFSALSNLTIFSIASWITGFSGANSAKYIVIMNIFLSLLGSVLALIVKVCNKKG
96892	GC_00001350	Clade_1_specific	GCA008728065	1464	47	49	2	0	0.999963	0.932596	0.965105			G	Carbohydrate transport and metabolism	COG2814	Predicted arabinose efflux permease AraJ, MFS family (AraJ) (PDB:4LDS)	MASKKINNLKITASILYLSYFMMGLRLSMVAQYKPEFATIWHTDVSGVLQVVAAIGLGGIISILITGPVSDYFGRKFCAVIGHLIWASYFIGLLYAPNLTVAYIIATTSGIGQSFVNSSNFPSLMEIFPKNASIAGIMTKFAINIGQFALPIFAFVVSLLGANYRIVFWGTGLVYLALAFLLICLPFPQHHSKKQLVKQSFAFTDRLPISVIALALIGYTSTAVFLLWVNTYQELAKSYGVSNPIYLQTIYAFGASIAVVFNSFIIKKGIKEVDLLLYYPLFTALSLILTVLIKASWIVSFANLAVGFFAAGGLYQLALTVLGNSYPTIKATAQSWAAFFSALSNLTIFSIASWITGFSGANSAKYIVIMNIFLSLLGSVLALIVKVCNKKG
96893	GC_00001350	Clade_1_specific	GCA008728115	1180	47	49	2	0	0.999963	0.932596	0.965105			G	Carbohydrate transport and metabolism	COG2814	Predicted arabinose efflux permease AraJ, MFS family (AraJ) (PDB:4LDS)	MASKKINNLKITASILYLSYFMMGLRLSMVAQYKPEFATIWHTDVSGVLQVVAAIGLGGIISILITGPVSDYFGRKFCAVIGHLIWASYFIGLLYAPNLTVAYIIATTSGIGQSFVNSSNFPSLMEIFPKNASIAGIMTKFAINIGQFALPIFAFVVSLLGANYRIVFWGTGLVYLALAFLLICLPFPQHHSKKQLVKQSFAFTDRLPISVIALALIGYTSTAVFLLWVNTYQELAKSYGVSNPIYLQTIYAFGASIAVVFNSFIIKKGIKEVDLLLYYPLFTALSLILTVLIKAS------------------------------------------------------------------------------------------------
96894	GC_00001350	Clade_1_specific	GCA008728115	1181	47	49	2	0	0.999963	0.932596	0.965105			G	Carbohydrate transport and metabolism	COG2814	Predicted arabinose efflux permease AraJ, MFS family (AraJ) (PDB:4LDS)	----------------------------------------------------------------------------------------------------------------------------------------------------------------------------------------------------------------------------------------------------------------------------------------------------------MSFANLAVGFFAAGGLYQLALTVLGNSYPTIKATAQSWAAFFSALSNLTIFSIASWITGFSGANSAKYIVIMNIFLSLLGSVLALIVKVCNKKG
96895	GC_00001350	Clade_1_specific	GCA009730255	802	47	49	2	0	0.999963	0.932596	0.965105			G	Carbohydrate transport and metabolism	COG2814	Predicted arabinose efflux permease AraJ, MFS family (AraJ) (PDB:4LDS)	MASKKINNLKITASILYLSYFMMGLRLSMVAQYKPEFATIWHTDVSGVLQVVAAIGLGGIISILITGPVSDYFGRKFCAVIGHLIWASYFIGLLYAPNLTVAYIIATTSGIGQSFVNSSNFPSLMEIFPKNASIAGIMTKFAINIGQFALPIFAFVVSLLGANYRIVFWGTGLVYLALAFLLICLPFPQHHSKKQLVKQSFAFTDRLPISVIALALIGYTSTAVFLLWVNTYQELAKSYGVSNPIYLQTIYAFGASIAVVFNSFIIKKGIKEVDLLLYYPLFTALSLILTVLIKASWIVSFANLAVGFFAAGGLYQLALTVLGNSYPTIKATAQSWAAFFSALSNLTIFSIASWITGFSGANSAKYIVIMNIFLSLLGSVLALIVKVCNKKG
96896	GC_00001350	Clade_1_specific	GCF022751765	531	47	49	2	0	0.999963	0.932596	0.965105			G	Carbohydrate transport and metabolism	COG2814	Predicted arabinose efflux permease AraJ, MFS family (AraJ) (PDB:4LDS)	MASKKINNLKITASILYLSYFMMGLRLSMVAQYKPEFATIWHTDVSGVLQVVAAIGLGGIISILITGPVSDYFGRKFCAVIGHLIWASYFIGLLYAPNLTVAYIIATTSGIGQSFVNSSNFPSLMEIFPKNASIAGIMTKFAINIGQFALPIFAFVVSLLGANYRIVFWGTGLVYLALAFLLICLPFPQHHSKKQLVKQSFAFTDRLPISVIALALIGYTSTAVFLLWVNTYQELAKSYGVSNPIYLQTIYAFGASIAVVFNSFIIKKGIKEVDLLLYYPLFTALSLILTVLIKASWIVSFANLAVGFFAAGGLYQLALTVLGNSYPTIKATAQSWAAFFSALSNLTIFSIASWITGFSGANSAKYIVIMNIFLSLLGSVLALIVKVCNKKG
96897	GC_00001350	Clade_1_specific	GCF022752135	1452	47	49	2	0	0.999963	0.932596	0.965105			G	Carbohydrate transport and metabolism	COG2814	Predicted arabinose efflux permease AraJ, MFS family (AraJ) (PDB:4LDS)	MASKKINNLKITASILYLSYFMMGLRLSMVAQYKPEFATIWHTDVSGVLQVVAAIGLGGIISILITGPVSDYFGRKFCAVIGHLIWASYFIGLLYAPNLTVAYIIATTSGIGQSFVNSSNFPSLMEIFPKNASIAGIMTKFAINIGQFALPIFAFVVSLLGANYRIVFWGTGLVYLALAFLLICLPFPQHHSKKQLVKQSFAFTDRLPISVIALALIGYTSTAVFLLWVNTYQELAKSYGVSNPIYLQTIYAFGASIAVVFNSFIIKKGIKEVDLLLYYPLFTALSLILTVLIKASWIVSFANLAVGFFAAGGLYQLALTVLGNSYPTIKATAQSWAAFFSALSNLTIFSIASWITGFSGANSAKYIVIMNIFLSLLGSVLALIVKVCNKKG
96898	GC_00001350	Clade_1_specific	GCF022753705	557	47	49	2	0	0.999963	0.932596	0.965105			G	Carbohydrate transport and metabolism	COG2814	Predicted arabinose efflux permease AraJ, MFS family (AraJ) (PDB:4LDS)	MASKKINNLKITASILYLSYFMMGLRLSMVAQYKPEFATIWHTDVSGVLQVVAAIGLGGIISILITGPVSDYFGRKFCAVIGHLIWASYFIGLLYAPNLTVAYIIATTSGIGQSFVNSSNFPSLMEIFPKNASIAGIMTKFAINIGQFALPIFAFVVSLLGANYRIVFWGTGLVYLALAFLLICLPFPQHHSKKQLVKQSFAFTDRLPISVIALALIGYTSTAVFLLWVNTYQELAKSYGVSNPIYLQTIYAFGASIAVVFNSFIIKKGIKEVDLLLYYPLFTALSLILTVLIKASWIVSFANLAVGFFAAGGLYQLALTVLGNSYPTIKATAQSWAAFFSALSNLTIFSIASWITGFSGANSAKYIVIMNIFLSLLGSVLALIVKVCNKKG
96899	GC_00001350	Clade_1_specific	GCF022753825	1146	47	49	2	0	0.999963	0.932596	0.965105			G	Carbohydrate transport and metabolism	COG2271	Sugar phosphate permease (UhpC) (PDB:1PW4)	MASKKINNLKITASILYLSYFMMGLRLSMVAQYKPEFATIWHTDVSGVLQVVAAIGLGGIISILITGPVSDYFGRKFCAVIGHLIWASYFIGLLYAPNLTVAYIIATTSGIGQSFVNSSNFPSLMEIFPKNASIAGIMTKFAINIGQ-----------------------------------------------------FAFTDRLPISVIALALIGYTSTAVFLLWVNTYQELAKSYGVSNPIYLQTIYAFGASIAVVFNSFIIKKGIKEVDLLLYYPLFTALSLILTVLIKASWIVSFANLAVGFFAAGGLYQLALTVLGNSYPTIKATAQSWAAFFSALSNLTIFSIASWITGFSGANSAKYIVIMNIFLSLLGSVLALIVKVCNKKG
96900	GC_00001350	Clade_1_specific	GCF022756825	956	47	49	2	0	0.999963	0.932596	0.965105			G	Carbohydrate transport and metabolism	COG2271	Sugar phosphate permease (UhpC) (PDB:1PW4)	MASKKINNLKITASILYLSYFMMGLRLSMVAQYKPEFATIWHTDVSGVLQVVAAIGLGGIISILITGPVSDYFGRKFCAVIGHLIWASYFIGLLYAPNLTVAYIIATTSGIGQSFVNSSNFPSLMEIFPKNASIAGIMTKFAINIGQFALPIFAFVVSLLGANYRIVFWGTGLVYLALAFLLICLPFPQHHSKKQLVKQSFAFTDRLPISVIALALIGYTSTAVFLLWVNTYQELAKSYGVSNPI---------------------------------------------------------------------------------------------------------------------------------------------------
96901	GC_00001350	Clade_1_specific	GCF022756825	469	47	49	2	0	0.999963	0.932596	0.965105			G	Carbohydrate transport and metabolism	COG2814	Predicted arabinose efflux permease AraJ, MFS family (AraJ) (PDB:4LDS)	------------------------------------------------------------------------------------------------------------------------------------------------------------------------------------------------------------------------------------VNTYQELAKSYGVSNPIYLQTIYAFGASIAVVFNSFIIKKGIKEVDLLLYYPLFTALSLILTVLIKASWIVSFANLAVGFFAAGGLYQLALTVLGNSYPTIKATAQSWAAFFSALSNLTIFSIASWITGFSGANSAKYIVIMNIFLSLLGSVLALIVKVCNKKG
96902	GC_00001350	Clade_1_specific	GCF022757825	1245	47	49	2	0	0.999963	0.932596	0.965105			G	Carbohydrate transport and metabolism	COG2814	Predicted arabinose efflux permease AraJ, MFS family (AraJ) (PDB:4LDS)	MASKKINNLKITASILYLSYFMMGLRLSMVAQYKPEFATIWHTDVSGVLQVVAAIGLGGIISILITGPVSDYFGRKFCAVIGHLIWASYFIGLLYAPNLTVAYIIATTSGIGQSFVNSSNFPSLMEIFPKNASIAGIMTKFAINIGQFALPIFAFVVSLLGANYRIVFWGTGLVYLALAFLLICLPFPQHHSKKQLVKQSFAFTDRLPISVIALALIGYTSTAVFLLWVNTYQELAKSYGVSNPIYLQTIYAFGASIAVVFNSFIIKKGIKEVDLLLYYPLFTALSLILTVLIKASWIVSFANLAVGFFAAGGLYQLALTVLGNSYPTIKATAQSWAAFFSALSNLTIFSIASWITGFSGANSAKYIVIMNIFLSLLGSVLALIVKVCNKKG
96903	GC_00001350	Clade_1_specific	GCF030218625	1266	47	49	2	0	0.999963	0.932596	0.965105			G	Carbohydrate transport and metabolism	COG2814	Predicted arabinose efflux permease AraJ, MFS family (AraJ) (PDB:4LDS)	MASKKINNLKITASILYLSYFMMGLRLSMVAQYKPEFATIWHTDVSGVLQVVAAIGLGGIISILITGPVSDYFGRKFCAVIGHLIWASYFIGLLYAPNLTVAYIIATTSGIGQSFVNSSNFPSLMEIFPKNASIAGIMTKFAINIGQFALPIFAFVVSLLGANYRIVFWGTGLVYLALAFLLICLPFPQHHSKKQLVKQSFAFTDRLPISVIALALIGYTSTAVFLLWVNTYQELAKSYGVSNPIYLQTIYAFGASIAVVFNSFIIKKGIKEVDLLLYYPLFTALSLILTVLIKASWIVSFANLAVGFFAAGGLYQLALTVLGNSYPTIKATAQSWAAFFSALSNLTIFSIASWITGFSGANSAKYIVIMNIFLSLLGSVLALIVKVCNKKG
96904	GC_00001350	Clade_1_specific	GCF030218805	1261	47	49	2	0	0.999963	0.932596	0.965105			G	Carbohydrate transport and metabolism	COG2814	Predicted arabinose efflux permease AraJ, MFS family (AraJ) (PDB:4LDS)	MASKKINNLKITASILYLSYFMMGLRLSMVAQYKPEFATIWHTDVSGVLQVVAAIGLGGIISILITGPVSDYFGRKFCAVIGHLIWASYFIGLLYAPNLTVAYIIATTSGIGQSFVNSSNFPSLMEIFPKNASIAGIMTKFAINIGQFALPIFAFVVSLLGANYRIVFWGTGLVYLALAFLLICLPFPQHHSKKQLVKQSFAFTDRLPISVIALALIGYTSTAVFLLWVNTYQELAKSYGVSNPIYLQTIYAFGASIAVVFNSFIIKKGIKEVDLLLYYPLFTALSLILTVLIKASWIVSFANLAVGFFAAGGLYQLALTVLGNSYPTIKATAQSWAAFFSALSNLTIFSIASWITGFSGANSAKYIVIMNIFLSLLGSVLALIVKVCNKKG
96905	GC_00001350	Clade_1_specific	GCF902385715	1226	47	49	2	0	0.999963	0.932596	0.965105			G	Carbohydrate transport and metabolism	COG2814	Predicted arabinose efflux permease AraJ, MFS family (AraJ) (PDB:4LDS)	MASKKINNLKITASILYLSYFMMGLRLSMVAQYKPEFATIWHTDVSGVLQVVAAIGLGGIISILITGPVSDYFGRKFCAVIGHLIWASYFIGLLYAPNLTVAYIIATTSGIGQSFVNSSNFPSLMEIFPKNASIAGIMTKFAINIGQFALPIFAFVVSLLGANYRIVFWGTGLVYLALAFLLICLPFPQHHSKKQLVKQSFAFTDRLPISVIALALIGYTSTAVFLLWVNTYQELAKSYGVSNPIYLQTIYAFGASIAVVFNSFIIKKGIKEVDLLLYYPLFTALSLILTVLIKASWIVSFANLAVGFFAAGGLYQLALTVLGNSYPTIKATAQSWAAFFSALSNLTIFSIASWITGFSGANSAKYIVIMNIFLSLLGSVLALIVKVCNKKG
96906	GC_00001350	Clade_1_specific	K0072	1033	47	49	2	0	0.999963	0.932596	0.965105			G	Carbohydrate transport and metabolism	COG2814	Predicted arabinose efflux permease AraJ, MFS family (AraJ) (PDB:4LDS)	MASKKINNLKITASILYLSYFMMGLRLSMVAQYKPEFATIWHTDVSGVLQVVAAIGLGGIISILITGPVSDYFGRKFCAVIGHLIWASYFIGLLYAPNLTVAYIIATTSGIGQSFVNSSNFPSLMEIFPKNASIAGIMTKFAINIGQFALPIFAFVVSLLGANYRIVFWGTGLVYLALAFLLICLPFPQHHSKKQLVKQSFAFTDRLPISVIALALIGYTSTAVFLLWVNTYQELAKSYGVSNPIYLQTIYAFGASIAVVFNSFIIKKGIKEVDLLLYYPLFTALSLILTVLIKASWIVSFANLAVGFFAAGGLYQLALTVLGNSYPTIKATAQSWAAFFSALSNLTIFSIASWITGFSGANSAKYIVIMNIFLSLLGSVLALIVKVCNKKG
96907	GC_00001350	Clade_1_specific	K0081	879	47	49	2	0	0.999963	0.932596	0.965105			G	Carbohydrate transport and metabolism	COG2814	Predicted arabinose efflux permease AraJ, MFS family (AraJ) (PDB:4LDS)	MASKKINNLKITASILYLSYFMMGLRLSMVAQYKPEFATIWHTDVSGVLQVVAAIGLGGIISILITGPVSDYFGRKFCAVIGHLIWASYFIGLLYAPNLTVAYIIATTSGIGQSFVNSSNFPSLMEIFPKNASIAGIMTKFAINIGQFALPIFAFVVSLLGANYRIVFWGTGLVYLALAFLLICLPFPQHHSKKQLVKQSFAFTDRLPISVIALALIGYTSTAVFLLWVNTYQELAKSYGVSNPIYLQTIYAFGASIAVVFNSFIIKKGIKEVDLLLYYPLFTALSLILTVLIKASWIVSFANLAVGFFAAGGLYQLALTVLGNSYPTIKATAQSWAAFFSALSNLTIFSIASWITGFSGANSAKYIVIMNIFLSLLGSVLALIVKVCNKKG
96908	GC_00001350	Clade_1_specific	TL2937	1226	47	49	2	0	0.999963	0.932596	0.965105			G	Carbohydrate transport and metabolism	COG2814	Predicted arabinose efflux permease AraJ, MFS family (AraJ) (PDB:4LDS)	MASKKINNLKITASILYLSYFMMGLRLSMVAQYKPEFATIWHTDVSGVLQVVAAIGLGGIISILITGPVSDYFGRKFCAVIGHLIWASYFIGLLYAPNLTVAYIIATTSGIGQSFVNSSNFPSLMEIFPKNASIAGIMTKFAINIGQFALPIFAFVVSLLGANYRIVFWGTGLVYLALAFLLICLPFPQHHSKKQLVKQSFAFTDRLPISVIALALIGYTSTAVFLLWVNTYQELAKSYGVSNPIYLQTIYAFGASIAVVFNSFIIKKGIKEVDLLLYYPLFTALSLILTVLIKASWIVSFANLAVGFFAAGGLYQLALTVLGNSYPTIKATAQSWAAFFSALSNLTIFSIASWITGFSGANSAKYIVIMNIFLSLLGSVLALIVKVCNKKG
96909	GC_00001350	Clade_1_specific	UMB0007B	1326	47	49	2	0	0.999963	0.932596	0.965105			G	Carbohydrate transport and metabolism	COG2814	Predicted arabinose efflux permease AraJ, MFS family (AraJ) (PDB:4LDS)	MASKKINNLKITASILYLSYFMMGLRLSMVAQYKPEFATIWHTDVSGVLQVVAAIGLGGIISILITGPVSDYFGRKFCAVIGHLIWASYFIGLLYAPNLTVAYIIATTSGIGQSFVNSSNFPSLMEIFPKNASIAGIMTKFAINIGQFALPIFAFVVSLLGANYRIVFWGTGLVYLALAFLLICLPFPQHHSKKQLVKQSFAFTDRLPISVIALALIGYTSTAVFLLWVNTYQELAKSYGVSNPIYLQTIYAFGASIAVVFNSFIIKKGIKEVDLLLYYPLFTALSLILTVLIKASWIVSFANLAVGFFAAGGLYQLALTVLGNSYPTIKATAQSWAAFFSALSNLTIFSIASWITGFSGANSAKYIVIMNIFLSLLGSVLALIVKVCNKKG
96910	GC_00001350	Clade_1_specific	UMB0007LM	433	47	49	2	0	0.999963	0.932596	0.965105			G	Carbohydrate transport and metabolism	COG2814	Predicted arabinose efflux permease AraJ, MFS family (AraJ) (PDB:4LDS)	MASKKINNLKITASILYLSYFMMGLRLSMVAQYKPEFATIWHTDVSGVLQVVAAIGLGGIISILITGPVSDYFGRKFCAVIGHLIWASYFIGLLYAPNLTVAYIIATTSGIGQSFVNSSNFPSLMEIFPKNASIAGIMTKFAINIGQFALPIFAFVVSLLGANYRIVFWGTGLVYLALAFLLICLPFPQHHSKKQLVKQSFAFTDRLPISVIALALIGYTSTAVFLLWVNTYQELAKSYGVSNPIYLQTIYAFGASIAVVFNSFIIKKGIKEVDLLLYYPLFTALSLILTVLIKASWIVSFANLAVGFFAAGGLYQLALTVLGNSYPTIKATAQSWAAFFSALSNLTIFSIASWITGFSGANSAKYIVIMNIFLSLLGSVLALIVKVCNKKG
96911	GC_00001350	Clade_1_specific	UMB0021	660	47	49	2	0	0.999963	0.932596	0.965105			G	Carbohydrate transport and metabolism	COG2814	Predicted arabinose efflux permease AraJ, MFS family (AraJ) (PDB:4LDS)	MASKKINNLKITASILYLSYFMMGLRLSMVAQYKPEFATIWHTDVSGVLQVVAAIGLGGIISILITGPVSDYFGRKFCAVIGHLIWASYFIGLLYAPNLTVAYIIATTSGIGQSFVNSSNFPSLMEIFPKNASIAGIMTKFAINIGQFALPIFAFVVSLLGANYRIVFWGTGLVYLALAFLLICLPFPQHHSKKQLVKQSFAFTDRLPISVIALALIGYTSTAVFLLWVNTYQELAKSYGVSNPIYLQTIYAFGASIAVVFNSFIIKKGIKEVDLLLYYPLFTALSLILTVLIKASWIVSFANLAVGFFAAGGLYQLALTVLGNSYPTIKATAQSWAAFFSALSNLTIFSIASWITGFSGANSAKYIVIMNIFLSLLGSVLALIVKVCNKKG
96912	GC_00001350	Clade_1_specific	UMB0047	829	47	49	2	0	0.999963	0.932596	0.965105			G	Carbohydrate transport and metabolism	COG2814	Predicted arabinose efflux permease AraJ, MFS family (AraJ) (PDB:4LDS)	MASKKINNLKITASILYLSYFMMGLRLSMVAQYKPEFATIWHTDVSGVLQVVAAIGLGGIISILITGPVSDYFGRKFCAVIGHLIWASYFIGLLYAPNLTVAYIIATTSGIGQSFVNSSNFPSLMEIFPKNASIAGIMTKFAINIGQFALPIFAFVVSLLGANYRIVFWGTGLVYLALAFLLICLPFPQHHSKKQLVKQSFAFTDRLPISVIALALIGYTSTAVFLLWVNTYQELAKSYGVSNPIYLQTIYAFGASIAVVFNSFIIKKGIKEVDLLLYYPLFTALSLILTVLIKASWIVSFANLAVGFFAAGGLYQLALTVLGNSYPTIKATAQSWAAFFSALSNLTIFSIASWITGFSGANSAKYIVIMNIFLSLLGSVLALIVKVCNKKG
96913	GC_00001350	Clade_1_specific	UMB1186	216	47	49	2	0	0.999963	0.932596	0.965105			G	Carbohydrate transport and metabolism	COG2814	Predicted arabinose efflux permease AraJ, MFS family (AraJ) (PDB:4LDS)	MASKKINNLKITASILYLSYFMMGLRLSMVAQYKPEFATIWHTDVSGVLQVVAAIGLGGIISILITGPVSDYFGRKFCAVIGHLIWASYFIGLLYAPNLTVAYIIATTSGIGQSFVNSSNFPSLMEIFPKNASIAGIMTKFAINIGQFALPIFAFVVSLLGANYRIVFWGTGLVYLALAFLLICLPFPQHHSKKQLVKQSFAFTDRLPISVIALALIGYTSTAVFLLWVNTYQELAKSYGVSNPIYLQTIYAFGASIAVVFNSFIIKKGIKEVDLLLYYPLFTALSLILTVLIKASWIVSFANLAVGFFAAGGLYQLALTVLGNSYPTIKATAQSWAAFFSALSNLTIFSIASWITGFSGANSAKYIVIMNIFLSLLGSVLALIVKVCNKKG
96914	GC_00001350	Clade_1_specific	UMB8354	758	47	49	2	0	0.999963	0.932596	0.965105			G	Carbohydrate transport and metabolism	COG2814	Predicted arabinose efflux permease AraJ, MFS family (AraJ) (PDB:4LDS)	MASKKINNLKITASILYLSYFMMGLRLSMVAQYKPEFATIWHTDVSGVLQVVAAIGLGGIISILITGPVSDYFGRKFCAVIGHLIWASYFIGLLYAPNLTVAYIIATTSGIGQSFVNSSNFPSLMEIFPKNASIAGIMTKFAINIGQFALPIFAFVVSLLGANYRIVFWGTGLVYLALAFLLICLPFPQHHSKKQLVKQSFAFTDRLPISVIALALIGYTSTAVFLLWVNTYQELAKSYGVSNPIYLQTIYAFGASIAVVFNSFIIKKGIKEVDLLLYYPLFTALSLILTVLIKASWIVSFANLAVGFFAAGGLYQLALTVLGNSYPTIKATAQSWAAFFSALSNLTIFSIASWITGFSGANSAKYIVIMNIFLSLLGSVLALIVKVCNKKG
96915	GC_00001350	Clade_1_specific	UMB9245	1457	47	49	2	0	0.999963	0.932596	0.965105			G	Carbohydrate transport and metabolism	COG2814	Predicted arabinose efflux permease AraJ, MFS family (AraJ) (PDB:4LDS)	MASKKINNLKITASILYLSYFMMGLRLSMVAQYKPEFATIWHTDVSGVLQVVAAIGLGGIISILITGPVSDYFGRKFCAVIGHLIWASYFIGLLYAPNLTVAYIIATTSGIGQSFVNSSNFPSLMEIFPKNASIAGIMTKFAINIGQFALPIFAFVVSLLGANYRIVFWGTGLVYLALAFLLICLPFPQHHSKKQLVKQSFAFTDRLPISVIALALIGYTSTAVFLLWVNTYQELAKSYGVSNPIYLQTIYAFGASIAVVFNSFIIKKGIKEVDLLLYYPLFTALSLILTVLIKASWIVSFANLAVGFFAAGGLYQLALTVLGNSYPTIKATAQSWAAFFSALSNLTIFSIASWITGFSGANSAKYIVIMNIFLSLLGSVLALIVKVCNKKG
96916	GC_00001350	Clade_1_specific	UMB9245B	1432	47	49	2	0	0.999963	0.932596	0.965105			G	Carbohydrate transport and metabolism	COG2814	Predicted arabinose efflux permease AraJ, MFS family (AraJ) (PDB:4LDS)	MASKKINNLKITASILYLSYFMMGLRLSMVAQYKPEFATIWHTDVSGVLQVVAAIGLGGIISILITGPVSDYFGRKFCAVIGHLIWASYFIGLLYAPNLTVAYIIATTSGIGQSFVNSSNFPSLMEIFPKNASIAGIMTKFAINIGQFALPIFAFVVSLLGANYRIVFWGTGLVYLALAFLLICLPFPQHHSKKQLVKQSFAFTDRLPISVIALALIGYTSTAVFLLWVNTYQELAKSYGVSNPIYLQTIYAFGASIAVVFNSFIIKKGIKEVDLLLYYPLFTALSLILTVLIKASWIVSFANLAVGFFAAGGLYQLALTVLGNSYPTIKATAQSWAAFFSALSNLTIFSIASWITGFSGANSAKYIVIMNIFLSLLGSVLALIVKVCNKKG
96917	GC_00001350	Clade_1_specific	UMB9245C	1454	47	49	2	0	0.999963	0.932596	0.965105			G	Carbohydrate transport and metabolism	COG2814	Predicted arabinose efflux permease AraJ, MFS family (AraJ) (PDB:4LDS)	MASKKINNLKITASILYLSYFMMGLRLSMVAQYKPEFATIWHTDVSGVLQVVAAIGLGGIISILITGPVSDYFGRKFCAVIGHLIWASYFIGLLYAPNLTVAYIIATTSGIGQSFVNSSNFPSLMEIFPKNASIAGIMTKFAINIGQFALPIFAFVVSLLGANYRIVFWGTGLVYLALAFLLICLPFPQHHSKKQLVKQSFAFTDRLPISVIALALIGYTSTAVFLLWVNTYQELAKSYGVSNPIYLQTIYAFGASIAVVFNSFIIKKGIKEVDLLLYYPLFTALSLILTVLIKASWIVSFANLAVGFFAAGGLYQLALTVLGNSYPTIKATAQSWAAFFSALSNLTIFSIASWITGFSGANSAKYIVIMNIFLSLLGSVLALIVKVCNKKG
96918	GC_00001350	Clade_1_specific	UMB9984	1660	47	49	2	0	0.999963	0.932596	0.965105			G	Carbohydrate transport and metabolism	COG2814	Predicted arabinose efflux permease AraJ, MFS family (AraJ) (PDB:4LDS)	MASKKINNLKITASILYLSYFMMGLRLSMVAQYKPEFATIWHTDVSGVLQVVAAIGLGGIISILITGPVSDYFGRKFCAVIGHLIWASYFIGLLYAPNLTVAYIIATTSGIGQSFVNSSNFPSLMEIFPKNASIAGIMTKFAINIGQFALPIFAFVVSLLGANYRIVFWGTGLVYLALAFLLICLPFPQHHSKKQLVKQSFAFTDRLPISVIALALIGYTSTAVFLLWVNTYQELAKSYGVSNPIYLQTIYAFGASIAVVFNSFIIKKGIKEVDLLLYYPLFTALSLILTVLIKASWIVSFANLAVGFFAAGGLYQLALTVLGNSYPTIKATAQSWAAFFSALSNLTIFSIASWITGFSGANSAKYIVIMNIFLSLLGSVLALIVKVCNKKG
96919	GC_00001350	Clade_1_specific	VSI18	181	47	49	2	0	0.999963	0.932596	0.965105			G	Carbohydrate transport and metabolism	COG2814	Predicted arabinose efflux permease AraJ, MFS family (AraJ) (PDB:4LDS)	MASKKINNLKITASILYLSYFMMGLRLSMVAQYKPEFATIWHTDVSGVLQVVAAIGLGGIISILITGPVSDYFGRKFCAVIGHLIWASYFIGLLYAPNLTVAYIIATTSGIGQSFVNSSNFPSLMEIFPKNASIAGIMTKFAINIGQFALPIFAFVVSLLGANYRIVFWGTGLVYLALAFLLICLPFPQHHSKKQLVKQSFAFTDRLPISVIALALIGYTSTAVFLLWVNTYQELAKSYGVSNPIYLQTIYAFGASIAVVFNSFIIKKGIKEVDLLLYYPLFTALSLILTVLIKASWIVSFANLAVGFFAAGGLYQLALTVLGNSYPTIKATAQSWAAFFSALSNLTIFSIASWITGFSGANSAKYIVIMNIFLSLLGSVLALIVKVCNKKG
96920	GC_00001350	Clade_1_specific	c10Ua161M	913	47	49	2	0	0.999963	0.932596	0.965105			G	Carbohydrate transport and metabolism	COG2814	Predicted arabinose efflux permease AraJ, MFS family (AraJ) (PDB:4LDS)	MASKKINNLKITASILYLSYFMMGLRLSMVAQYKPEFATIWHTDVSGVLQVVAAIGLGGIISILITGPVSDYFGRKFCAVIGHLIWASYFIGLLYAPNLTVAYIIATTSGIGQSFVNSSNFPSLMEIFPKNASIAGIMTKFAINIGQFALPIFAFVVSLLGANYRIVFWGTGLVYLALAFLLICLPFPQHHSKKQLVKQSFAFTDRLPISVIALALIGYTSTAVFLLWVNTYQELAKSYGVSNPIYLQTIYAFGASIAVVFNSFIIKKGIKEVDLLLYYPLFTALSLILTVLIKASWIVSFANLAVGFFAAGGLYQLALTVLGNSYPTIKATAQSWAAFFSALSNLTIFSIASWITGFSGANSAKYIVIMNIFLSLLGSVLALIVKVCNKKG
96921	GC_00001350	Clade_1_specific	c10Ua232AE	933	47	49	2	0	0.999963	0.932596	0.965105			G	Carbohydrate transport and metabolism	COG2814	Predicted arabinose efflux permease AraJ, MFS family (AraJ) (PDB:4LDS)	MASKKINNLKITASILYLSYFMMGLRLSMVAQYKPEFATIWHTDVSGVLQVVAAIGLGGIISILITGPVSDYFGRKFCAVIGHLIWASYFIGLLYAPNLTVAYIIATTSGIGQSFVNSSNFPSLMEIFPKNASIAGIMTKFAINIGQFALPIFAFVVSLLGANYRIVFWGTGLVYLALAFLLICLPFPQHHSKKQLVKQSFAFTDRLPISVIALALIGYTSTAVFLLWVNTYQELAKSYGVSNPIYLQTIYAFGASIAVVFNSFIIKKGIKEVDLLLYYPLFTALSLILTVLIKASWIVSFANLAVGFFAAGGLYQLALTVLGNSYPTIKATAQSWAAFFSALSNLTIFSIASWITGFSGANSAKYIVIMNIFLSLLGSVLALIVKVCNKKG
96922	GC_00001351	Clade_1_specific	C0022B5	51	47	49	2	0	0.99372	0.893171	0.940767			V	Defense mechanisms	COG0286	Type I restriction-modification system, DNA methylase subunit (HsdM) (PDB:2AR0) (PUBMED:26872910)	MASKSNDLKFEDKLWAACDELRGSMDASEYRNVVLGLIFLKYVSDSFEEKRQELLKSDYPEDAEDSDAYLADNIFWVSPEARWDNIQKAAKTPEIGEVIDHAMESIEKDNESLRGILSKNYESPDLDRSRLGGVVDLISDINVGGKEAKERDILGRVYEYFLQKFASNEKKNGGEFYTPRSVVKTLVEMVEPFKGTVYDPCCGSGGMFVQSEQFVQEHQGQIADLSVYGQESNPTTWKLAKLNLAIRGIDNNFGAHQADTFTNDLHKGTHFDYILANPPFNVKKWGGEKLKDDPRWKYGIPPEGNANYAWIEHIISKLNPDGKAGFVLANGALSTTLKEELAIRKNLLEADKIDAIVALPDKMFYSTGIPVSLWFIDMNKNSEDERDRRGETLFIDARE…
96923	GC_00001351	Clade_1_specific	C0089B2	175	47	49	2	0	0.99372	0.893171	0.940767			V	Defense mechanisms	COG0286	Type I restriction-modification system, DNA methylase subunit (HsdM) (PDB:2AR0) (PUBMED:26872910)	MASKSNDLKFEDKLWAACDELRGSMDASEYRNVVLGLIFLKYVSDSFEEKRQELLKSDYPEDAEDSDAYLADNIFWVSPEARWDNIQKAAKTPEIGEVIDHAMESIEKDNESLRGILSKNYESPDLDRSRLGGVVDLISDINVGGKEAKERDILGRVYEYFLQKFASNEKKNGGEFYTPRSVVKTLVEMVEPFKGTVYDPCCGSGGMFVQSEQFVQEHQGQIADLSVYGQESNPTTWKLAKLNLAIRGIDNNFGAHQADTFTNDLHKGTHFDYILANPPFNVKKWGGEKLKDDPRWKYGIPPEGNANYAWIEHIISKLNPDGKAGFVLANGALSTTLKEELAIRKNLLEADKIDAIVALPDKMFYSTGIPVSLWFIDMNKNSED---------------…
96924	GC_00001351	Clade_1_specific	C0089B2	149	47	49	2	0	0.99372	0.893171	0.940767			V	Defense mechanisms	COG0286	Type I restriction-modification system, DNA methylase subunit (HsdM) (PDB:2AR0) (PUBMED:26872910)	-----------------------------------------------------------------------------------------------------------------------------------------------------------------------------------------------------------------------------------------------------------------------------------------------------------------------------------------------------------------------PDKMFYSTGIPVSLWFIDMNKNSEDERDRRGETLFIDARE…
96925	GC_00001351	Clade_1_specific	C0090C3	165	47	49	2	0	0.99372	0.893171	0.940767			V	Defense mechanisms	COG0286	Type I restriction-modification system, DNA methylase subunit (HsdM) (PDB:2AR0) (PUBMED:26872910)	MASKSNDLKFEDKLWAACDELRGSMDASEYRNVVLGLIFLKYVSDSFEEKRQELLKSDYPEDAEDSDAYLADNIFWVSPEARWDNIQKAAKTPEIGEVIDHAMESIEKDNESLRGILSKNYESPDLDRSRLGGVVDLISDINVGGKEAKERDILGRVYEYFLQKFASNEKKNGGEFYTPRSVVKTLVEMVEPFKGTVYDPCCGSGGMFVQSEQFVQEHQGQIADLSVYGQESNPTTWKLAKLNLAIRGIDNNFGAHQADTFTNDLHKGTHFDYILANPPFNVKKWGGEKLKDDPRWKYGIPPEGNANYAWIEHIISKLNPDGKAGFVLANGALSTTLKEELAIRKNLLEADKIDAIVALPDKMFYSTGIPVSLWFIDMNKNSEDERDRRGETLFIDARE…
96926	GC_00001351	Clade_1_specific	C0109C3	1292	47	49	2	0	0.99372	0.893171	0.940767			V	Defense mechanisms	COG0286	Type I restriction-modification system, DNA methylase subunit (HsdM) (PDB:2AR0) (PUBMED:26872910)	MASKSNDLKFEDKLWAACDELRGSMDASEYRNVVLGLIFLKYVSDSFEEKRQELLKSDYPEDAEDSDAYLADNIFWVSPEARWDNIQKAAKTPEIGEVIDHAMESIEKDNESLRGILSKNYESPDLDRSRLGGVVDLISDINVGGKEAKERDILGRVYEYFLQKFASNEKKNGGEFYTPRSVVKTLVEMVEPFKGTVYDPCCGSGGMFVQSEQFVQEHQGQIADLSVYGQESNPTTWKLAKLNLAIRGIDNNFGAHQADTFTNDLHKGTHFDYILANPPFNVKKWGGEKLK-------------------MTHV----------------GNMVFHLKE----------------MPTMP-------GLNISL--------------------------…
96927	GC_00001351	Clade_1_specific	C0109C3	1291	47	49	2	0	0.99372	0.893171	0.940767			V	Defense mechanisms	COG0286	Type I restriction-modification system, DNA methylase subunit (HsdM) (PDB:2AR0) (PUBMED:26872910)	--------------------------------------------------------------------------------------------------------------------------------------------------------------------------------------------------------------------------------------------------------------------------------------------------------------------------------------------------------------------------MFYSTGIPVSLWFIDMNKNSEDERDRRGETLFIDARE…
96928	GC_00001351	Clade_1_specific	C0127B3	79	47	49	2	0	0.99372	0.893171	0.940767			V	Defense mechanisms	COG0286	Type I restriction-modification system, DNA methylase subunit (HsdM) (PDB:2AR0) (PUBMED:26872910)	MASKSNDLKFEDKLWAACDELRGSMDASEYRNVVLGLIFLKYVSDSFEEKRQELLKSDYPEDAEDSDAYLADNIFWVSPEARWDNIQKAAKTPEIGEVIDHAMESIEKDNESLRGILSKNYESPDLDRSRLGGVVDLISDINVGGKEAKERDILGRVYEYFLQKFASNEKKNGGEFYTPRSVVKTLVEMVEPFKGTVYDPCCGSGGMFVQSEQFVQEHQGQIADLSVYGQESNPTTWKLAKLNLAIRGIDNNFGAHQADTFTNDLHKGTHFDYILANPPFNVKKWGGEKLKDDPRWKYGIPPEGNANYAWIEHIISKLNPDGKAGFVLANGALSTTLKEELAIRKNLLEADKIDAIVALPDKMFYSTGIPVSLWFIDMNKNSEDERDRRGETLFIDARE…
96929	GC_00001351	Clade_1_specific	C0127B5	1672	47	49	2	0	0.99372	0.893171	0.940767			V	Defense mechanisms	COG0286	Type I restriction-modification system, DNA methylase subunit (HsdM) (PDB:2AR0) (PUBMED:26872910)	MASKSNDLKFEDKLWAACDELRGSMDASEYRNVVLGLIFLKYVSDSFEEKRQELLKSDYPEDAEDSDAYLADNIFWVSPEARWDNIQKAAKTPEIGEVIDHAMESIEKDNESLRGILSKNYESPDLDRSRLGGVVDLISDINVGGKEAKERDILGRVYEYFLQKFASNEKKNGGEFYTPRSVVKTLVEMVEPFKGTVYDPCCGSGGMFVQSEQFVQEHQGQIADLSVYGQESNPTTWKLAKLNLAIRGIDNNFGAHQADTFTNDLHKGTHFDYILANPPFNVKKWGGEKLKDDPRWKYGIPPEGNANYAWIEHIISKLNPDGKAGFVLANGALSTTLKEELAIRKNLLEADKIDAIVALPDKMFYSTGIPVSLWFIDMNKNSEDERDRRGETLFIDARE…
96930	GC_00001351	Clade_1_specific	CMD01S772bin1	244	47	49	2	0	0.99372	0.893171	0.940767			V	Defense mechanisms	COG0286	Type I restriction-modification system, DNA methylase subunit (HsdM) (PDB:2AR0) (PUBMED:26872910)	MASKSNDLKFEDKLWAACDELRGSMDASEYRNVVLGLIFLKYVSDSFEEKRQELLKSDYPEDAEDSDAYLADNIFWVSPEARWDNIQKAAKTPEIGEVIDHAMESIEKDNESLRGILSKNYESPDLDRSRLGGI----------------------------------------------------------------------------------------------------------------------------------------------------------------------------------HLIFQL--------------------------------------------------MQRNWWFLKQNKWQLD---------------…
96931	GC_00001351	Clade_1_specific	CMF05S806bin1	539	47	49	2	0	0.99372	0.893171	0.940767			V	Defense mechanisms	COG0286	Type I restriction-modification system, DNA methylase subunit (HsdM) (PDB:2AR0) (PUBMED:26872910)	MASKSNDLKFEDKLWAACDELRGSMDASEYRNVVLGLIFLKYVSDSFEEKRQELLKSDYPEDAEDSDAYLADNIFWVSPEARWDNIQKAAKTPEIGEVIDHAMESIEKDNESLRGILSKNYESPDLDRSRLGGI----------------------------------------------------------------------------------------------------------------------------------------------------------------------------------HLIFQL--------------------------------------------------MQRNWWFLKQNKWQLD---------------…
96932	GC_00001351	Clade_1_specific	DZDCM06S774bin1	492	47	49	2	0	0.99372	0.893171	0.940767			V	Defense mechanisms	COG0286	Type I restriction-modification system, DNA methylase subunit (HsdM) (PDB:2AR0) (PUBMED:26872910)	MASKSNDLKFEDKLWAACDELRGSMDASEYRNVVLGLIFLKYVSDSFEEKRQELLKSDYPEDAEDSDAYLADNIFWVSPEARWDNIQKAAKTPEIGEVIDHAMESIEKDNESLRGILSKNYESPDLDRSRLGGVVDLISDINVGGKEAKERDILGRVYEYFLQKFASNEKKNGGEFYTPRSVVKTLVEMVEPFKGTVYDPCCGSGGMFVQSEQFVQEHQGQIADLSVYGQESNPTTWKLAKLNLAIRGIDNNFGAHQADTFTNDLHKGTHFDYILANPPFNVKKWGGEKLKDDPRWKYGIPPEGNANYAWIEHIISKLNPDGKAGFVLANGALSTTLKEELAIRKNLLEADKIDAIVALPDKMFYSTGIPVSLWFIDMNKNSEDERDRRGETLFIDARE…
96933	GC_00001351	Clade_1_specific	DZDCM20S788bin1	1178	47	49	2	0	0.99372	0.893171	0.940767			V	Defense mechanisms	COG0286	Type I restriction-modification system, DNA methylase subunit (HsdM) (PDB:2AR0) (PUBMED:26872910)	MASKSNDLKFEDKLWAACDELRGSMDASEYRNVVLGLIFLKYVSDSFEEKRQELLKSDYPEDAEDSDAYLADNIFWVSPEARWDNIQKAAKTPEIGEVIDHAMESIEKDNESLRGILSKNYESPDLDRSRLGGVVDLISDINVGGKEAKERDILGRVYEYFLQKFASNEKKNGGEFYTPRSVVKTLVEMVEPFKGTVYDPCCGSGGMFVQSEQFVQEHQGQIADLSVYGQESNPTTWKLAKLNLAIRGIDNNFGAHQADTFTNDLHKGTHFDYILANPPFNVKKWGGEKLKDDPRWKYGIPPEGNANYAWIEHIISKLNPDGKAGFVLANGALSTTLKEELAIRKNLLEADKIDAIVALPDKMFYSTGIPVSLWFIDMNKNSEDERDRRGETLFIDARE…
96934	GC_00001351	Clade_1_specific	GCA000159335	623	47	49	2	0	0.99372	0.893171	0.940767			V	Defense mechanisms	COG0286	Type I restriction-modification system, DNA methylase subunit (HsdM) (PDB:2AR0) (PUBMED:26872910)	MASKSNDLKFEDKLWAACDELRGSMDASEYRNVVLGLIFLKYVSDSFEEKRQELLKSDYPEDAEDSDAYLADNIFWVSPEARWDNIQKAAKTPEIGEVIDHAMESIEKDNESLRGILSKNYESPDLDRSRLGGVVDLISDINVGGKEAKERDILGRVYEYFLQKFASNEKKNGGEFYTPRSVVKTLVEMVEPFKGTVYDPCCGSGGMFVQSEQFVQEHQGQIADLSVYGQESNPTTWKLAKLNLAIRGIDNNFGAHQADTFTNDLHKGTHFDYILANPPFNVKKWGGEKLKDDPRWKYGIPPEGNANYAWIEHIISKLNPDGKAGFVLANGALSTTLKEELAIRKNLLEADKIDAIVALPDKMFYSTGIPVSLWFIDMNKNSEDERDRRGETLFIDARE…
96935	GC_00001351	Clade_1_specific	GCA000161895	1151	47	49	2	0	0.99372	0.893171	0.940767			V	Defense mechanisms	COG0286	Type I restriction-modification system, DNA methylase subunit (HsdM) (PDB:2AR0) (PUBMED:26872910)	MASKSNDLKFEDKLWAACDELRGSMDASEYRNVVLGLIFLKYVSDSFEEKRQELLKSDYPEDAEDSDAYLADNIFWVSPEARWDNIQKAAKTPEIGEVIDHAMESIEKDNESLRGILSKNYESPDLDRSRLGGVVDLISDINVGGKEAKERDILGRVYEYFLQKFASNEKKNGGEFYTPRSVVKTLVEMVEPFKGTVYDPCCGSGGMFVQSEQFVQEHQGQIADLSVYGQESNPTTWKLAKLNLAIRGIDNNFGAHQADTFTNDLHKGTHFDYILANPPFNVKKWGGEKLKDDPRWKYGIPPEGNANYAWIEHIISKLNPDGKAGFVLANGALSTTLKEELAIRKNLLEADKIDAIVALPDKMFYSTGIPVSLWFIDMNKNSEDERDRRGETLFIDARE…
96936	GC_00001351	Clade_1_specific	GCA000162435	216	47	49	2	0	0.99372	0.893171	0.940767			V	Defense mechanisms	COG0286	Type I restriction-modification system, DNA methylase subunit (HsdM) (PDB:2AR0) (PUBMED:26872910)	MASKSNDLKFEDKLWAACDELRGSMDASEYRNVVLGLIFLKYVSDSFEEKRQELLKSDYPEDAEDSDAYLADNIFWVSPEARWDNIQKAAKTPEIGEVIDHAMESIEKDNESLRGILSKNYESPDLDRSRLGGVVDLISDINVGGKEAKERDILGRVYEYFLQKFASNEKKNGGEFYTPRSVVKTLVEMVEPFKGTVYDPCCGSGGMFVQSEQFVQEHQGQIADLSVYGQESNPTTWKLAKLNLAIRGIDNNFGAHQADTFTNDLHKGTHFDYILANPPFNVKKWGGEKLKDDPRWKYGIPPEGNANYAWIEHIISKLNPDGKAGFVLANGALSTTLKEELAIRKNLLEADKIDAIVALPDKMFYSTGIPVSLWFIDMNKNSEDERDRRGETLFIDARE…
96937	GC_00001351	Clade_1_specific	GCA001012655	381	47	49	2	0	0.99372	0.893171	0.940767			V	Defense mechanisms	COG0286	Type I restriction-modification system, DNA methylase subunit (HsdM) (PDB:2AR0) (PUBMED:26872910)	MASKSNDLKFEDKLWAACDELRGSMDASEYRNVVLGLIFLKYVSDSFEEKRQELLKSDYPEDAEDSDAYLADNIFWVSPEARWDNIQKAAKTPEIGEVIDHAMESIEKDNESLRGILSKNYESPDLDRSRLGGVVDLISDINVGGKEAKERDILGRVYEYFLQKFASNEKKNGGEFYTPRSVVKTLVEMVEPFKGTVYDPCCGSGGMFVQSEQFVQEHQGQIADLSVYGQESNPTTWKLAKLNLAIRGIDNNFGAHQADTFTNDLHKGTHFDYILANPPFNVKKWGGEKLKDDPRWKYGIPPEGNANYAWIEHIISKLNPDGKAGFVLANGALSTTLKEELAIRKNLLEADKIDAIVALPDKMFYSTGIPVSLWFIDMNKNSEDERDRRGETLFIDARE…
96938	GC_00001351	Clade_1_specific	GCA001012675	1470	47	49	2	0	0.99372	0.893171	0.940767			V	Defense mechanisms	COG0286	Type I restriction-modification system, DNA methylase subunit (HsdM) (PDB:2AR0) (PUBMED:26872910)	MASKSNDLKFEDKLWAACDELRGSMDASEYRNVVLGLIFLKYVSDSFEEKRQELLKSDYPEDAEDSDAYLADNIFWVSPEARWDNIQKAAKTPEIGEVIDHAMESIEKDNESLRGILSKNYESPDLDRSRLGGVVDLISDINVGGKEAKERDILGRVYEYFLQKFASNEKKNGGEFYTPRSVVKTLVEMVEPFKGTVYDPCCGSGGMFVQSEQFVQEHQGQIADLSVYGQESNPTTWKLAKLNLAIRGIDNNFGAHQADTFTNDLHKGTHFDYILANPPFNVKKWGGEKLKDDPRWKYGIPPEGNANYAWIEHIISKLNPDGKAGFVLANGALSTTLKEELAIRKNLLEADKIDAIVALPDKMFYSTGIPVSLWFIDMNKNSEDERDRRGETLFIDARE…
96939	GC_00001351	Clade_1_specific	GCA001012735	38	47	49	2	0	0.99372	0.893171	0.940767			V	Defense mechanisms	COG0286	Type I restriction-modification system, DNA methylase subunit (HsdM) (PDB:2AR0) (PUBMED:26872910)	MASKSNDLKFEDKLWAACDELRGSMDASEYRNVVLGLIFLKYVSDSFEEKRQELLKSDYPEDAEDSDAYLADNIFWVSPEARWDNIQKAAKTPEIGEVIDHAMESIEKDNESLRGILSKNYESPDLDRSRLGGVVDLISDINVGGKEAKERDILGRVYEYFLQKFASNEKKNGGEFYTPRSVVKTLVEMVEPFKGTVYDPCCGSGGMFVQSEQFVQEHQGQIADLSVYGQESNPTTWKLAKLNLAIRGIDNNFGAHQADTFTNDLHKGTHFDYILANPPFNVKKWGGEKLKDDPRWKYGIPPEGNANYAWIEHIISKLNPDGKAGFVLANGALSTTLKEELAIRKNLLEADKIDAIVALPDKMFYSTGIPVSLWFIDMNKNSEDERDRRGETLFIDARE…
96940	GC_00001351	Clade_1_specific	GCA001012745	417	47	49	2	0	0.99372	0.893171	0.940767			V	Defense mechanisms	COG0286	Type I restriction-modification system, DNA methylase subunit (HsdM) (PDB:2AR0) (PUBMED:26872910)	MASKSNDLKFEDKLWAACDELRGSMDASEYRNVVLGLIFLKYVSDSFEEKRQELLKSDYPEDAEDSDAYLADNIFWVSPEARWDNIQKAAKTPEIGEVIDHAMESIEKDNESLRGILSKNYESPDLDRSRLGGVVDLISDINVGGKEAKERDILGRVYEYFLQKFASNEKKNGGEFYTPRSVVKTLVEMVEPFKGTVYDPCCGSGGMFVQSEQFVQEHQGQIADLSVYGQESNPTTWKLAKLNLAIRGIDNNFGAHQADTFTNDLHKGTHFDYILANPPFNVKKWGGEKLKDDPRWKYGIPPEGNANYAWIEHIISKLNPDGKAGFVLANGALSTTLKEELAIRKNLLEADKIDAIVALPDKMFYSTGIPVSLWFIDMNKNSEDERDRRGETLFIDARE…
96941	GC_00001351	Clade_1_specific	GCA007786095	55	47	49	2	0	0.99372	0.893171	0.940767			V	Defense mechanisms	COG0286	Type I restriction-modification system, DNA methylase subunit (HsdM) (PDB:2AR0) (PUBMED:26872910)	MASKSNDLKFEDKLWAACDELRGSMDASEYRNVVLGLIFLKYVSDSFEEKRQELLKSDYPEDAEDSDAYLADNIFWVSPEARWDNIQKAAKTPEIGEVIDHAMESIEKDNESLRGILSKNYESPDLDRSRLGGVVDLISDINVGGKEAKERDILGRVYEYFLQKFASNEKKNGGEFYTPRSVVKTLVEMVEPFKGTVYDPCCGSGGMFVQSEQFVQEHQGQIADLSVYGQESNPTTWKLAKLNLAIRGIDNNFGAHQADTFTNDLHKGTHFDYILANPPFNVKKWGGEKLKDDPRWKYGIPPEGNANYAWIEHIISKLNPDGKAGFVLANGALSTTLKEELAIRKNLLEADKIDAIVALPDKMFYSTGIPVSLWFIDMNKNSEDERDRRGETLFIDARE…
96942	GC_00001351	Clade_1_specific	GCA008726405	1208	47	49	2	0	0.99372	0.893171	0.940767			V	Defense mechanisms	COG0286	Type I restriction-modification system, DNA methylase subunit (HsdM) (PDB:2AR0) (PUBMED:26872910)	MASKSNDLKFEDKLWAACDELRGSMDASEYRNVVLGLIFLKYVSDSFEEKRQELLKSDYPEDAEDSDAYLADNIFWVSPEARWDNIQKAAKTPEIGEVIDHAMESIEKDNESLRGILSKNYESPDLDRSRLGGVVDLISDINVGGKEAKERDILGRVYEYFLQKFASNEKKNGGEFYTPRSVVKTLVEMVEPFKGTVYDPCCGSGGMFVQSEQFVQEHQGQIADLSVYGQESNPTTWKLAKLNLAIRGIDNNFGAHQADTFTNDLHKGTHFDYILANPPFNVKKWGGEKLKDDPRWKYGIPPEGNANYAWIEHIISKLNPDGKAGFVLANGALSTTLKEELAIRKNLLEADKIDAIVALPDKMFYSTGIPVSLWFIDMNKNSEDERDRRGETLFIDARE…
96943	GC_00001351	Clade_1_specific	GCA008728065	55	47	49	2	0	0.99372	0.893171	0.940767			V	Defense mechanisms	COG0286	Type I restriction-modification system, DNA methylase subunit (HsdM) (PDB:2AR0) (PUBMED:26872910)	MASKSNDLKFEDKLWAACDELRGSMDASEYRNVVLGLIFLKYVSDSFEEKRQELLKSDYPEDAEDSDAYLADNIFWVSPEARWDNIQKAAKTPEIGEVIDHAMESIEKDNESLRGILSKNYESPDLDRSRLGGVVDLISDINVGGKEAKERDILGRVYEYFLQKFASNEKKNGGEFYTPRSVVKTLVEMVEPFKGTVYDPCCGSGGMFVQSEQFVQEHQGQIADLSVYGQESNPTTWKLAKLNLAIRGIDNNFGAHQADTFTNDLHKGTHFDYILANPPFNVKKWGGEKLKDDPRWKYGIPPEGNANYAWIEHIISKLNPDGKAGFVLANGALSTTLKEELAIRKNLLEADKIDAIVALPDKMFYSTGIPVSLWFIDMNKNSEDERDRRGETLFIDARE…
96944	GC_00001351	Clade_1_specific	GCA008728115	1147	47	49	2	0	0.99372	0.893171	0.940767			V	Defense mechanisms	COG0286	Type I restriction-modification system, DNA methylase subunit (HsdM) (PDB:2AR0) (PUBMED:26872910)	MASKSNDLKFEDKLWAACDELRGSMDASEYRNVVLGLIFLKYVSDSFEEKRQELLKSDYPEDAEDSDAYLADNIFWVSPEARWDNIQKAAKTPEIGEVIDHAMESIEKDNESLRGILSKNYESPDLDRSRLGGVVDLISDINVGGKEAKERDILGRVYEYFLQKFASNEKKNGGEFYTPRSVVKTLVEMVEPFKGTVYDPCCGSGGMFVQSEQFVQEHQGQIADLSVYGQESNPTTWKLAKLNLAIRGIDNNFGAHQADTFTNDLHKGTHFDYILANPPFNVKKWGGEKLKDDPRWKYGIPPEGNANYAWIEHIISKLNPDGKAGFVLANGALSTTLKEELAIRKNLLEADKIDAIVALPDKMFYSTGIPVSLWFIDMNKNSEDERDRRGETLFIDARE…
96945	GC_00001351	Clade_1_specific	GCA009730255	645	47	49	2	0	0.99372	0.893171	0.940767			V	Defense mechanisms	COG0286	Type I restriction-modification system, DNA methylase subunit (HsdM) (PDB:2AR0) (PUBMED:26872910)	MASKSNDLKFEDKLWAACDELRGSMDASEYRNVVLGLIFLKYVSDSFEEKRQELLKSDYPEDAEDSDAYLADNIFWVSPEARWDNIQKAAKTPEIGEVIDHAMESIEKDNESLRGILSKNYESPDLDRSRLGGVVDLISDINVGGKEAKERDILGRVYEYFLQKFASNEKKNGGEFYTPRSVVKTLVEMVEPFKGTVYDPCCGSGGMFVQSEQFVQEHQGQIADLSVYGQESNPTTWKLAKLNLAIRGIDNNFGAHQADTFTNDLHKGTHFDYILANPPFNVKKWGGEKLKDDPRWKYGIPPEGNANYAWIEHIISKLNPDGKAGFVLANGALSTTLKEELAIRKNLLEADKIDAIVALPDKMFYSTGIPVSLWFIDMNKNSEDERDRRGETLFIDARE…
96946	GC_00001351	Clade_1_specific	GCF022751765	1201	47	49	2	0	0.99372	0.893171	0.940767			V	Defense mechanisms	COG0286	Type I restriction-modification system, DNA methylase subunit (HsdM) (PDB:2AR0) (PUBMED:26872910)	MASKSNDLKFEDKLWAACDELRGSMDASEYRNVVLGLIFLKYVSDSFEEKRQELLKSDYPEDAEDSDAYLADNIFWVSPEARWDNIQKAAKTPEIGEVIDHAMESIEKDNESLRGILSKNYESPDLDRSRLGGVVDLISDINVGGKEAKERDILGRVYEYFLQKFASNEKKNGGEFYTPRSVVKTLVEMVEPFKGTVYDPCCGSGGMFVQSEQFVQEHQGQIADLSVYGQESNPTTWKLAKLNLAIRGIDNNFGAHQADTFTNDLHKGTHFDYILANPPFNVKKWGGEKLKDDPRWKYGIPPEGNANYAWIEHIISKLNPDGKAGFVLANGALSTTLKEELAIRKNLLEADKIDAIVALPDKMFYSTGIPVSLWFIDMNKNSEDERDRRGETLFIDARE…
96947	GC_00001351	Clade_1_specific	GCF022752135	250	47	49	2	0	0.99372	0.893171	0.940767			V	Defense mechanisms	COG0286	Type I restriction-modification system, DNA methylase subunit (HsdM) (PDB:2AR0) (PUBMED:26872910)	MASKSNDLKFEDKLWAACDELRGSMDASEYRNVVLGLIFLKYVSDSFEEKRQELLKSDYPEDAEDSDAYLADNIFWVSPEARWDNIQKAAKTPEIGEVIDHAMESIEKDNESLRGILSKNYESPDLDRSRLGGVVDLISDINVGGKEAKERDILGRVYEYFLQKFASNEKKNGGEFYTPRSVVKTLVEMVEPFKGTVYDPCCGSGGMFVQSEQFVQEHQGQIADLSVYGQESNPTTWKLAKLNLAIRGIDNNFGAHQADTFTNDLHKGTHFDYILANPPFNVKKWGGEKLKDDPRWKYGIPPEGNANYAWIEHIISKLNPDGKAGFVLANGALSTTLKEELAIRKNLLEADKIDAIVALPDKMFYSTGIPVSLWFIDMNKNSEDERDRRGETLFIDARE…
96948	GC_00001351	Clade_1_specific	GCF022753705	215	47	49	2	0	0.99372	0.893171	0.940767			V	Defense mechanisms	COG0286	Type I restriction-modification system, DNA methylase subunit (HsdM) (PDB:2AR0) (PUBMED:26872910)	MASKSNDLKFEDKLWAACDELRGSMDASEYRNVVLGLIFLKYVSDSFEEKRQELLKSDYPEDAEDSDAYLADNIFWVSPEARWDNIQKAAKTPEIGEVIDHAMESIEKDNESLRGILSKNYESPDLDRSRLGGVVDLISDINVGGKEAKERDILGRVYEYFLQKFASNEKKNGGEFYTPRSVVKTLVEMVEPFKGTVYDPCCGSGGMFVQSEQFVQEHQGQIADLSVYGQESNPTTWKLAKLNLAIRGIDNNFGAHQADTFTNDLHKGTHFDYILANPPFNVKKWGGEKLKDDPRWKYGIPPEGNANYAWIEHIISKLNPDGKAGFVLANGALSTTLKEELAIRKNLLEADKIDAIVALPDKMFYSTGIPVSLWFIDMNKNSEDERDRRGETLFIDARE…
96949	GC_00001351	Clade_1_specific	GCF022753825	1434	47	49	2	0	0.99372	0.893171	0.940767			V	Defense mechanisms	COG0286	Type I restriction-modification system, DNA methylase subunit (HsdM) (PDB:2AR0) (PUBMED:26872910)	MASKSNDLKFEDKLWAACDELRGSMDASEYRNVVLGLIFLKYVSDSFEEKRQELLKSDYPEDAEDSDAYLADNIFWVSPEARWDNIQKAAKTPEIGEVIDHAMESIEKDNESLRGILSKNYESPDLDRSRLGGVVDLISDINVGGKEAKERDILGRVYEYFLQKFASNEKKNGGEFYTPRSVVKTLVEMVEPFKGTVYDPCCGSGGMFVQSEQFVQEHQGQIADLSVYGQESNPTTWKLAKLNLAIRGIDNNFGAHQADTFTNDLHKGTHFDYILANPPFNVKKWGGEKLKDDPRWKYGIPPEGNANYAWIEHIISKLNPDGKAGFVLANGALSTTLKEELAIRKNLLEADKIDAIVALPDKMFYSTGIPVSLWFIDMNKNSEDERDRRGETLFIDARE…
96950	GC_00001351	Clade_1_specific	GCF022756825	1039	47	49	2	0	0.99372	0.893171	0.940767			V	Defense mechanisms	COG0286	Type I restriction-modification system, DNA methylase subunit (HsdM) (PDB:2AR0) (PUBMED:26872910)	MASKSNDLKFEDKLWAACDELRGSMDASEYRNVVLGLIFLKYVSDSFEEKRQELLKSDYPEDAEDSDAYLADNIFWVSPEARWDNIQKAAKTPEIGEVIDHAMESIEKDNESLRGILSKNYESPDLDRSRLGGVVDLISDINVGGKEAKERDILGRVYEYFLQKFASNEKKNGGEFYTPRSVVKTLVEMVEPFKGTVYDPCCGSGGMFVQSEQFVQEHQGQIADLSVYGQESNPTTWKLAKLNLAIRGIDNNFGAHQADTFTNDLHKGTHFDYILANPPFNVKKWGGEKLKDDPRWKYGIPPEGNANYAWIEHIISKLNPDGKAGFVLANGALSTTLKEELAIRKNLLEADKIDAIVALPDKMFYSTGIPVSLWFIDMNKNSEDERDRRGETLFIDARE…
96951	GC_00001351	Clade_1_specific	GCF022757825	1224	47	49	2	0	0.99372	0.893171	0.940767			V	Defense mechanisms	COG0286	Type I restriction-modification system, DNA methylase subunit (HsdM) (PDB:2AR0) (PUBMED:26872910)	MASKSNDLKFEDKLWAACDELRGSMDASEYRNVVLGLIFLKYVSDSFEEKRQELLKSDYPEDAEDSDAYLADNIFWVSPEARWDNIQKAAKTPEIGEVIDHAMESIEKDNESLRGILSKNYESPDLDRSRLGGVVDLISDINVGGKEAKERDILGRVYEYFLQKFASNEKKNGGEFYTPRSVVKTLVEMVEPFKGTVYDPCCGSGGMFVQSEQFVQEHQGQIADLSVYGQESNPTTWKLAKLNLAIRGIDNNFGAHQADTFTNDLHKGTHFDYILANPPFNVKKWGGEKLKDDPRWKYGIPPEGNANYAWIEHIISKLNPDGKAGFVLANGALSTTLKEELAIRKNLLEADKIDAIVALPDKMFYSTGIPVSLWFIDMNKNSEDERDRRGETLFIDARE…
96952	GC_00001351	Clade_1_specific	GCF030218625	1401	47	49	2	0	0.99372	0.893171	0.940767			V	Defense mechanisms	COG0286	Type I restriction-modification system, DNA methylase subunit (HsdM) (PDB:2AR0) (PUBMED:26872910)	MASKSNDLKFEDKLWAACDELRGSMDASEYRNVVLGLIFLKYVSDSFEEKRQELLKSDYPEDAEDSDAYLADNIFWVSPEARWDNIQKAAKTPEIGEVIDHAMESIEKDNESLRGILSKNYESPDLDRSRLGGVVDLISDINVGGKEAKERDILGRVYEYFLQKFASNEKKNGGEFYTPRSVVKTLVEMVEPFKGTVYDPCCGSGGMFVQSEQFVQEHQGQIADLSVYGQESNPTTWKLAKLNLAIRGIDNNFGAHQADTFTNDLHKGTHFDYILANPPFNVKKWGGEKLKDDPRWKYGIPPEGNANYAWIEHIISKLNPDGKAGFVLANGALSTTLKEELAIRKNLLEADKIDAIVALPDKMFYSTGIPVSLWFIDMNKNSEDERDRRGETLFIDARE…
96953	GC_00001351	Clade_1_specific	GCF030218805	1396	47	49	2	0	0.99372	0.893171	0.940767			V	Defense mechanisms	COG0286	Type I restriction-modification system, DNA methylase subunit (HsdM) (PDB:2AR0) (PUBMED:26872910)	MASKSNDLKFEDKLWAACDELRGSMDASEYRNVVLGLIFLKYVSDSFEEKRQELLKSDYPEDAEDSDAYLADNIFWVSPEARWDNIQKAAKTPEIGEVIDHAMESIEKDNESLRGILSKNYESPDLDRSRLGGVVDLISDINVGGKEAKERDILGRVYEYFLQKFASNEKKNGGEFYTPRSVVKTLVEMVEPFKGTVYDPCCGSGGMFVQSEQFVQEHQGQIADLSVYGQESNPTTWKLAKLNLAIRGIDNNFGAHQADTFTNDLHKGTHFDYILANPPFNVKKWGGEKLKDDPRWKYGIPPEGNANYAWIEHIISKLNPDGKAGFVLANGALSTTLKEELAIRKNLLEADKIDAIVALPDKMFYSTGIPVSLWFIDMNKNSEDERDRRGETLFIDARE…
96954	GC_00001351	Clade_1_specific	GCF902385715	975	47	49	2	0	0.99372	0.893171	0.940767			V	Defense mechanisms	COG0286	Type I restriction-modification system, DNA methylase subunit (HsdM) (PDB:2AR0) (PUBMED:26872910)	MASKSNDLKFEDKLWAACDELRGSMDASEYRNVVLGLIFLKYVSDSFEEKRQELLKSDYPEDAEDSDAYLADNIFGVSPEARWDNIQKAAKTPEIGEVIDHAMESIEKDNESLRGILSKNYESPDLDRSRLGGVVDLISDINVGGKEAKERDILGRVYEYFLQKFASNEKKNGGEFYTPRSVVKTLVEMVEPFKGTVYDPCCGSGGMFVQSEQFVQEHQGQIADLSVYGQESNPTTWKLAKLNLAIRGIDNNFGAHQADTFTNDLHKGTHFDYILANPPFNVKKWGGEKLKDDPRWKYGIPPEGNANYAWIEHIISKLNPDGKAGFVLANGALSTTLKEELAIRKNLLEADKIDAIVALPDKMFYSTGIPVSLWFIDMNKNSEDERDRRGETLFIDARE…
96955	GC_00001351	Clade_1_specific	K0072	1227	47	49	2	0	0.99372	0.893171	0.940767			V	Defense mechanisms	COG0286	Type I restriction-modification system, DNA methylase subunit (HsdM) (PDB:2AR0) (PUBMED:26872910)	MASKSNDLKFEDKLWAACDELRGSMDASEYRNVVLGLIFLKYVSDSFEEKRQELLKSDYPEDAEDSDAYLADNIFWVSPEARWDNIQKAAKTPEIGEVIDHAMESIEKDNESLRGILSKNYESPDLDRSRLGGVVDLISDINVGGKEAKERDILGRVYEYFLQKFASNEKKNGGEFYTPRSVVKTLVEMVEPFKGTVYDPCCGSGGMFVQSEQFVQEHQGQIADLSVYGQESNPTTWKLAKLNLAIRGIDNNFGAHQADTFTNDLHKGTHFDYILANPPFNVKKWGGEKLKDDPRWKYGIPPEGNANYAWIEHIISKLNPDGKAGFVLANGALSTTLKEELAIRKNLLEADKIDAIVALPDKMFYSTGIPVSLWFIDMNKNSEDERDRRGETLFIDARE…
96956	GC_00001351	Clade_1_specific	K0081	67	47	49	2	0	0.99372	0.893171	0.940767			V	Defense mechanisms	COG0286	Type I restriction-modification system, DNA methylase subunit (HsdM) (PDB:2AR0) (PUBMED:26872910)	MASKSNDLKFEDKLWAACDELRGSMDASEYRNVVLGLIFLKYVSDSFEEKRQELLKSDYPEDAEDSDAYLADNIFWVSPEARWDNIQKAAKTPEIGEVIDHAMESIEKDNESLRGILSKNYESPDLDRSRLGGVVDLISDINVGGKEAKERDILGRVYEYFLQKFASNEKKNGGEFYTPRSVVKTLVEMVEPFKGTVYDPCCGSGGMFVQSEQFVQEHQGQIADLSVYGQESNPTTWKLAKLNLAIRGIDNNFGAHQADTFTNDLHKGTHFDYILANPPFNVKKWGGEKLKDDPRWKYGIPPEGNANYAWIEHIISKLNPDGKAGFVLANGALSTTLKEELAIRKNLLEADKIDAIVALPDKMFYSTGIPVSLWFIDMNKNSEDERDRRGETLFIDARE…
96957	GC_00001351	Clade_1_specific	TL2937	975	47	49	2	0	0.99372	0.893171	0.940767			V	Defense mechanisms	COG0286	Type I restriction-modification system, DNA methylase subunit (HsdM) (PDB:2AR0) (PUBMED:26872910)	MASKSNDLKFEDKLWAACDELRGSMDASEYRNVVLGLIFLKYVSDSFEEKRQELLKSDYPEDAEDSDAYLADNIFGVSPEARWDNIQKAAKTPEIGEVIDHAMESIEKDNESLRGILSKNYESPDLDRSRLGGVVDLISDINVGGKEAKERDILGRVYEYFLQKFASNEKKNGGEFYTPRSVVKTLVEMVEPFKGTVYDPCCGSGGMFVQSEQFVQEHQGQIADLSVYGQESNPTTWKLAKLNLAIRGIDNNFGAHQADTFTNDLHKGTHFDYILANPPFNVKKWGGEKLKDDPRWKYGIPPEGNANYAWIEHIISKLNPDGKAGFVLANGALSTTLKEELAIRKNLLEADKIDAIVALPDKMFYSTGIPVSLWFIDMNKNSEDERDRRGETLFIDARE…
96958	GC_00001351	Clade_1_specific	UMB0007B	1012	47	49	2	0	0.99372	0.893171	0.940767			V	Defense mechanisms	COG0286	Type I restriction-modification system, DNA methylase subunit (HsdM) (PDB:2AR0) (PUBMED:26872910)	MASKSNDLKFEDKLWAACDELRGSMDASEYRNVVLGLIFLKYVSDSFEEKRQELLKSDYPEDAEDSDAYLADNIFWVSPEARWDNIQKAAKTPEIGEVIDHAMESIEKDNESLRGILSKNYESPDLDRSRLGGVVDLISDINVGGKEAKERDILGRVYEYFLQKFASNEKKNGGEFYTPRSVVKTLVEMVEPFKGTVYDPCCGSGGMFVQSEQFVQEHQGQIADLSVYGQESNPTTWKLAKLNLAIRGIDNNFGAHQADTFTNDLHKGTHFDYILANPPFNVKKWGGEKLKDDPRWKYGIPPEGNANYAWIEHIISKLNPDGKAGFVLANGALSTTLKEELAIRKNLLEADKIDAIVALPDKMFYSTGIPVSLWFIDMNKNSEDERDRRGETLFIDARE…
96959	GC_00001351	Clade_1_specific	UMB0007LM	555	47	49	2	0	0.99372	0.893171	0.940767			V	Defense mechanisms	COG0286	Type I restriction-modification system, DNA methylase subunit (HsdM) (PDB:2AR0) (PUBMED:26872910)	MASKSNDLKFEDKLWAACDELRGSMDASEYRNVVLGLIFLKYVSDSFEEKRQELLKSDYPEDAEDSDAYLADNIFWVSPEARWDNIQKAAKTPEIGEVIDHAMESIEKDNESLRGILSKNYESPDLDRSRLGGVVDLISDINVGGKEAKERDILGRVYEYFLQKFASNEKKNGGEFYTPRSVVKTLVEMVEPFKGTVYDPCCGSGGMFVQSEQFVQEHQGQIADLSVYGQESNPTTWKLAKLNLAIRGIDNNFGAHQADTFTNDLHKGTHFDYILANPPFNVKKWGGEKLKDDPRWKYGIPPEGNANYAWIEHIISKLNPDGKAGFVLANGALSTTLKEELAIRKNLLEADKIDAIVALPDKMFYSTGIPVSLWFIDMNKNSEDERDRRGETLFIDARE…
96960	GC_00001351	Clade_1_specific	UMB0021	849	47	49	2	0	0.99372	0.893171	0.940767			V	Defense mechanisms	COG0286	Type I restriction-modification system, DNA methylase subunit (HsdM) (PDB:2AR0) (PUBMED:26872910)	MASKSNDLKFEDKLWAACDELRGSMDASEYRNVVLGLIFLKYVSDSFEEKRQELLKSDYPEDAEDSDAYLADNIFWVSPEARWDNIQKAAKTPEIGEVIDHAMESIEKDNESLRGILSKNYESPDLDRSRLGGVVDLISDINVGGKEAKERDILGRVYEYFLQKFASNEKKNGGEFYTPRSVVKTLVEMVEPFKGTVYDPCCGSGGMFVQSEQFVQEHQGQIADLSVYGQESNPTTWKLAKLNLAIRGIDNNFGAHQADTFTNDLHKGTHFDYILANPPFNVKKWGGEKLKDDPRWKYGIPPEGNANYAWIEHIISKLNPDGKAGFVLANGALSTTLKEELAIRKNLLEADKIDAIVALPDKMFYSTGIPVSLWFIDMNKNSEDERDRRGETLFIDARE…
96961	GC_00001351	Clade_1_specific	UMB0047	1224	47	49	2	0	0.99372	0.893171	0.940767			V	Defense mechanisms	COG0286	Type I restriction-modification system, DNA methylase subunit (HsdM) (PDB:2AR0) (PUBMED:26872910)	MASKSNDLKFEDKLWAACDELRGSMDASEYRNVVLGLIFLKYVSDSFEEKRQELLKSDYPEDAEDSDAYLADNIFWVSPEARWDNIQKAAKTPEIGEVIDHAMESIEKDNESLRGILSKNYESPDLDRSRLGGVVDLISDINVGGKEAKERDILGRVYEYFLQKFASNEKKNGGEFYTPRSVVKTLVEMVEPFKGTVYDPCCGSGGMFVQSEQFVQEHQGQIADLSVYGQESNPTTWKLAKLNLAIRGIDNNFGAHQADTFTNDLHKGTHFDYILANPPFNVKKWGGEKLKDDPRWKYGIPPEGNANYAWIEHIISKLNPDGKAGFVLANGALSTTLKEELAIRKNLLEADKIDAIVALPDKMFYSTGIPVSLWFIDMNKNSEDERDRRGETLFIDARE…
96962	GC_00001351	Clade_1_specific	UMB1186	408	47	49	2	0	0.99372	0.893171	0.940767			V	Defense mechanisms	COG0286	Type I restriction-modification system, DNA methylase subunit (HsdM) (PDB:2AR0) (PUBMED:26872910)	MASKSNDLKFEDKLWAACDELRGSMDASEYRNVVLGLIFLKYVSDSFEEKRQELLKSDYPEDAEDSDAYLADNIFWVSPEARWDNIQKAAKTPEIGEVIDHAMESIEKDNESLRGILSKNYESPDLDRSRLGGVVDLISDINVGGKEAKERDILGRVYEYFLQKFASNEKKNGGEFYTPRSVVKTLVEMVEPFKGTVYDPCCGSGGMFVQSEQFVQEHQGQIADLSVYGQESNPTTWKLAKLNLAIRGIDNNFGAHQADTFTNDLHKGTHFDYILANPPFNVKKWGGEKLKDDPRWKYGIPPEGNANYAWIEHIISKLNPDGKAGFVLANGALSTTLKEELAIRKNLLEADKIDAIVALPDKMFYSTGIPVSLWFIDMNKNSEDERDRRGETLFIDARE…
96963	GC_00001351	Clade_1_specific	UMB8354	791	47	49	2	0	0.99372	0.893171	0.940767			V	Defense mechanisms	COG0286	Type I restriction-modification system, DNA methylase subunit (HsdM) (PDB:2AR0) (PUBMED:26872910)	MASKSNDLKFEDKLWAACDELRGSMDASEYRNVVLGLIFLKYVSDSFEEKRQELLKSDYPEDAEDSDAYLADNIFWVSPEARWDNIQKAAKTPEIGEVIDHAMESIEKDNESLRGILSKNYESPDLDRSRLGGVVDLISDINVGGKEAKERDILGRVYEYFLQKFASNEKKNGGEFYTPRSVVKTLVEMVEPFKGTVYDPCCGSGGMFVQSEQFVQEHQGQIADLSVYGQESNPTTWKLAKLNLAIRGIDNNFGAHQADTFTNDLHKGTHFDYILANPPFNVKKWGGEKLKDDPRWKYGIPPEGNANYAWIEHIISKLNPDGKAGFVLANGALSTTLKEELAIRKNLLEADKIDAIVALPDKMFYSTGIPVSLWFIDMNKNSEDERDRRGETLFIDARE…
96964	GC_00001351	Clade_1_specific	UMB9245	51	47	49	2	0	0.99372	0.893171	0.940767			V	Defense mechanisms	COG0286	Type I restriction-modification system, DNA methylase subunit (HsdM) (PDB:2AR0) (PUBMED:26872910)	MASKSNDLKFEDKLWAACDELRGSMDASEYRNVVLGLIFLKYVSDSFEEKRQELLKSDYPEDAEDSDAYLADNIFWVSPEARWDNIQKAAKTPEIGEVIDHAMESIEKDNESLRGILSKNYESPDLDRSRLGGVVDLISDINVGGKEAKERDILGRVYEYFLQKFASNEKKNGGEFYTPRSVVKTLVEMVEPFKGTVYDPCCGSGGMFVQSEQFVQEHQGQIADLSVYGQESNPTTWKLAKLNLAIRGIDNNFGAHQADTFTNDLHKGTHFDYILANPPFNVKKWGGEKLKDDPRWKYGIPPEGNANYAWIEHIISKLNPDGKAGFVLANGALSTTLKEELAIRKNLLEADKIDAIVALPDKMFYSTGIPVSLWFIDMNKNSEDERDRRGETLFIDARE…
96965	GC_00001351	Clade_1_specific	UMB9245B	84	47	49	2	0	0.99372	0.893171	0.940767			V	Defense mechanisms	COG0286	Type I restriction-modification system, DNA methylase subunit (HsdM) (PDB:2AR0) (PUBMED:26872910)	MASKSNDLKFEDKLWAACDELRGSMDASEYRNVVLGLIFLKYVSDSFEEKRQELLKSDYPEDAEDSDAYLADNIFWVSPEARWDNIQKAAKTPEIGEVIDHAMESIEKDNESLRGILSKNYESPDLDRSRLGGVVDLISDINVGGKEAKERDILGRVYEYFLQKFASNEKKNGGEFYTPRSVVKTLVEMVEPFKGTVYDPCCGSGGMFVQSEQFVQEHQGQIADLSVYGQESNPTTWKLAKLNLAIRGIDNNFGAHQADTFTNDLHKGTHFDYILANPPFNVKKWGGEKLKDDPRWKYGIPPEGNANYAWIEHIISKLNPDGKAGFVLANGALSTTLKEELAIRKNLLEADKIDAIVALPDKMFYSTGIPVSLWFIDMNKNSEDERDRRGETLFIDARE…
96966	GC_00001351	Clade_1_specific	UMB9245C	52	47	49	2	0	0.99372	0.893171	0.940767			V	Defense mechanisms	COG0286	Type I restriction-modification system, DNA methylase subunit (HsdM) (PDB:2AR0) (PUBMED:26872910)	MASKSNDLKFEDKLWAACDELRGSMDASEYRNVVLGLIFLKYVSDSFEEKRQELLKSDYPEDAEDSDAYLADNIFWVSPEARWDNIQKAAKTPEIGEVIDHAMESIEKDNESLRGILSKNYESPDLDRSRLGGVVDLISDINVGGKEAKERDILGRVYEYFLQKFASNEKKNGGEFYTPRSVVKTLVEMVEPFKGTVYDPCCGSGGMFVQSEQFVQEHQGQIADLSVYGQESNPTTWKLAKLNLAIRGIDNNFGAHQADTFTNDLHKGTHFDYILANPPFNVKKWGGEKLKDDPRWKYGIPPEGNANYAWIEHIISKLNPDGKAGFVLANGALSTTLKEELAIRKNLLEADKIDAIVALPDKMFYSTGIPVSLWFIDMNKNSEDERDRRGETLFIDARE…
96967	GC_00001351	Clade_1_specific	UMB9984	209	47	49	2	0	0.99372	0.893171	0.940767			V	Defense mechanisms	COG0286	Type I restriction-modification system, DNA methylase subunit (HsdM) (PDB:2AR0) (PUBMED:26872910)	MASKSNDLKFEDKLWAACDELRGSMDASEYRNVVLGLIFLKYVSDSFEEKRQELLKSDYPEDAEDSDAYLADNIFWVSPEARWDNIQKAAKTPEIGEVIDHAMESIEKDNESLRGILSKNYESPDLDRSRLGGI----------------------------------------------------------------------------------------------------------------------------------------------------------------------------------HLIFQL--------------------------------------------------MQRNWWFLKQNKWQLD---------------…
96968	GC_00001351	Clade_1_specific	VSI18	349	47	49	2	0	0.99372	0.893171	0.940767			V	Defense mechanisms	COG0286	Type I restriction-modification system, DNA methylase subunit (HsdM) (PDB:2AR0) (PUBMED:26872910)	MASKSNDLKFEDKLWAACDELRGSMDASEYRNVVLGLIFLKYVSDSFEEKRQELLKSDYPEDAEDSDAYLADNIFWVSPEARWDNIQKAAKTPEIGEVIDHAMESIEKDNESLRGILSKNYESPDLDRSRLGGVVDLISDINVGGKEAKERDILGRVYEYFLQKFASNEKKNGGEFYTPRSVVKTLVEMVEPFKGTVYDPCCGSGGMFVQSEQFVQEHQGHIADLSVYGQESNPTTWKLAKLNLAIRGIDNNFGAHQADTFTNDLHKGTHFDYILANPPFNVKKWGGEKLKDDPRWKYGIPPEGNANYAWIEHIISKLNPDGKAGFVLANGALSTTLKEELAIRKNLLEADKIDAIVALPDKMFYSTGIPVSLWFIDMNKNSEDERDRRGETLFIDARE…
96969	GC_00001351	Clade_1_specific	c10Ua161M	1233	47	49	2	0	0.99372	0.893171	0.940767			V	Defense mechanisms	COG0286	Type I restriction-modification system, DNA methylase subunit (HsdM) (PDB:2AR0) (PUBMED:26872910)	MASKSNDLKFEDKLWAACDELRGSMDASEYRNVVLGLIFLKYVSDSFEEKRQELLKSDYPEDAEDSDAYLADNIFWVSPEARWDNIQKAAKTPEIGEVIDHAMESIEKDNESLRGILSKNYESPDLDRSRLGGVVDLISDINVGGKEAKERDILGRVYEYFLQKFASNEKKNGGEFYTPRSVVKTLVEMVEPFKGTVYDPCCGSGGMFVQSEQFVQEHQGQIADLSVYGQESNPTTWKLAKLNLAIRGIDNNFGAHQADTFTNDLHKGTHFDYILANPPFNVKKWGGEKLKDDPRWKYGIPPEGNANYAWIEHIISKLNPDGKAGFVLANGALSTTLKEELAIRKNLLEADKIDAIVALPDKMFYSTGIPVSLWFIDMNKNSEDERDRRGETLFIDARE…
96970	GC_00001351	Clade_1_specific	c10Ua232AE	161	47	49	2	0	0.99372	0.893171	0.940767			V	Defense mechanisms	COG0286	Type I restriction-modification system, DNA methylase subunit (HsdM) (PDB:2AR0) (PUBMED:26872910)	MASKSNDLKFEDKLWAACDELRGSMDASEYRNVVLGLIFLKYVSDSFEEKRQELLKSDYPEDAEDSDAYLADNIFWVSPEARWDNIQKAAKTPEIGEVIDHAMESIEKDNESLRGILSKNYESPDLDRSRLGGVVDLISDINVGGKEAKERDILGRVYEYFLQKFASNEKKNGGEFYTPRSVVKTLVEMVEPFKGTVYDPCCGSGGMFVQSEQFVQEHQGQIADLSVYGQESNPTTWKLAKLNLAIRGIDNNFGAHQADTFTNDLHKGTHFDYILANPPFNVKKWGGEKLKDDPRWKYGIPPEGNANYAWIEHIISKLNPDGKAGFVLANGALSTTLKEELAIRKNLLEADKIDAIVALPDKMFYSTGIPVSLWFIDMNKNSEDERDRRGETLFIDARE…
97412	GC_00001361	Clade_1_specific	C0022B5	443	47	48	2	0	0.998935	0.96734	0.982883			K	Transcription	COG1609	DNA-binding transcriptional regulator, LacI/PurR family (PurR) (PDB:1BDH)	MSKEENLMTSMQEIADKAGVSRATVSRVLSNHPSVKADTRKKVMYWVKKMNYEPNMIAQSLAGNSTNLIGVIVPEIAYPFFSEIIEAIERQAFYEGYSIVISNTNRKIEKEKNIIAEYKKRKVDGIIAVPVSERESVSVYKKISIPVTVITKKINNFNSIYISHYKGGEQIAKHFINSGFKKIGYIGPISNSTSARKFAGFKDYLKNQGVQLTDIIECNPPKNMNATLVAESVKEYISNKEIGSEVFFANDDISACEAINAFKMQGYDIPNDIKIAGFDNTLLAREMNPRLTSLAQPLEAIGKKAVQVLINQINYHTKPHMYEMESYVVERESTLNLNIK
97413	GC_00001361	Clade_1_specific	C0089B2	1278	47	48	2	0	0.998935	0.96734	0.982883			K	Transcription	COG1609	DNA-binding transcriptional regulator, LacI/PurR family (PurR) (PDB:1BDH)	MSKEENLMTSMQEIADKAGVSRATVSRVLSNHPSVKADTRKKVMYWVKKMNYEPNMIAQSLAGNSTNLIGVIVPEIAYPFFSEIIEAIERQAFYEGYSIVISNTNRKIEKEKNIIAEYKKRKVDGIIAVPVSERESVSVYKKISIPVTVITKKINNFNSIYISHYKGGEQIAKHFINSGFKKIGYIGPISNSTSARKFAGFKDYLKNQGVQLTDIIECNPPKNMNATLVAESVKEYISNKEIGSEVFFANDDISACEAINAFKMQGYDIPNDIKIAGFDNTLLAREMNPRLTSLAQPLEAIGKKAVQVLINQINYHTKPHMYEMESYVVERESTLNLNIK
97414	GC_00001361	Clade_1_specific	C0090C3	477	47	48	2	0	0.998935	0.96734	0.982883			K	Transcription	COG1609	DNA-binding transcriptional regulator, LacI/PurR family (PurR) (PDB:1BDH)	MSKEENLMTSMQEIADKAGVSRATVSRVLSNHPSVKADTRKKVMYWVKKMNYEPNMIAQSLAGNSTNLIGVIVPEIAYPFFSEIIEAIERQAFYEGYSIVISNTNRKIEKEKNIIAEYKKRKVDGIIAVPVSERESVSVYKKISIPVTVITKKINNFNSIYISHYKGGEQIAKHFINSGFKKIGYIGPISNSTSARKFAGFKDYLKNQGVQLTDIIECNPPKNMNATLVAESVKEYISNKEIGSEVFFANDDISACEAINAFKMQGYDIPNDIKIAGFDNTLLAREMNPRLTSLAQPLEAIGKKAVQVLINQINYHTKPHMYEMESYVVERESTLNLNIK
97415	GC_00001361	Clade_1_specific	C0109C3	747	47	48	2	0	0.998935	0.96734	0.982883			K	Transcription	COG1609	DNA-binding transcriptional regulator, LacI/PurR family (PurR) (PDB:1BDH)	MSKEENLMTSMQEIADKAGVSRATVSRVLSNHPSVKADTRKKVMYWVKKMNYEPNMIAQSLAGNSTNLIGVIVPEIAYPFFSEIIEAIERQAFYEGYSIVISNTNRKIEKEKNIIAEYKKRKVDGIIAVPVSERESVSVYKKISIPVTVITKKINNFNSIYISHYKGGEQIAKHFINSGFKKIGYIGPISNSTSARKFAGFKDYLKNQGVQLTDIIECNPPKNMNATLVAESVKEYISNKEIGSEVFFANDDISACEAINAFKMQGYDIPNDIKIAGFDNTLLAREMNPRLTSLAQPLEAIGKKAVQVLINQINYHTKPHMYEMESYVVERESTLNLNIK
97416	GC_00001361	Clade_1_specific	C0127B3	617	47	48	2	0	0.998935	0.96734	0.982883			K	Transcription	COG1609	DNA-binding transcriptional regulator, LacI/PurR family (PurR) (PDB:1BDH)	MSKEENLMTSMQEIADKAGVSRATVSRVLSNHPSVKADTRKKVMYWVKKMNYEPNMIAQSLAGNSTNLIGVIVPEIAYPFFSEIIEAIERQAFYEGYSIVISNTNRKIEKEKNIIAEYKKRKVDGIIAVPVSERESVSVYKKISIPVTVITKKINNFNSIYISHYKGGEQIAKHFINSGFKKIGYIGPISNSTSARKFAGFKDYLKNQGVQLTDIIECNPPKNMNATLVAESVKEYISNKEIGSEVFFANDDISACEAINAFKMQGYDIPNDIKIAGFDNTLLAREMNPRLTSLAQPLEAIGKKAVQVLINQINYHTKPHMYEMESYVVERESTLNLNIK
97417	GC_00001361	Clade_1_specific	C0127B5	580	47	48	2	0	0.998935	0.96734	0.982883			K	Transcription	COG1609	DNA-binding transcriptional regulator, LacI/PurR family (PurR) (PDB:1BDH)	MSKEENLMTSMQEIADKAGVSRATVSRVLSNHPSVKADTRKKVMYWVKKMNYEPNMIAQSLAGNSTNLIGVIVPEIAYPFFSEIIEAIERQAFYEGYSIVISNTNRKIEKEKNIIAEYKKRKVDGIIAVPVSERESVSVYKKISIPVTVITKKINNFNSIYISHYKGGEQIAKHFINSGFKKIGYIGPISNSTSARKFAGFKDYLKNQGVQLTDIIECNPPKNMNATLVAESVKEYISNKEIGSEVFFANDDISACEAINAFKMQGYDIPNDIKIAGFDNTLLAREMNPRLTSLAQPLEAIGKKAVQVLINQINYHTKPHMYEMESYVVERESTLNLNIK
97418	GC_00001361	Clade_1_specific	CMD01S772bin1	488	47	48	2	0	0.998935	0.96734	0.982883			K	Transcription	COG1609	DNA-binding transcriptional regulator, LacI/PurR family (PurR) (PDB:1BDH)	MSKEENLMTSMQEIADKAGVSRATVSRVLSNHPSVKADTRKKVMYWVKKMNYEPNMIAQSLAGNSTNLIGVIVPEIAYPFFSEIIEAIERQAFYEGYSIVISNTNRKIEKEKNIIAEYKKRKVDGIIAVPVSERESVSVYKKISIPVTVITKKINNFNSIYISHYKGGEQIAKHFINSGFKKIGYIGPISNSTSARKFAGFKDYLKNQGVQLTDIIECNPPKNMNATLVAESVKEYISNKEIGSEVFFANDDISACEAINAFKMQGYDIPNDIKIAGFDNTLLAREMNPRLTSLAQPLEAIGKKAVQVLINQINYHTKPHMYEMESYVVERESTLNLNIK
97419	GC_00001361	Clade_1_specific	CMF05S806bin1	317	47	48	2	0	0.998935	0.96734	0.982883			K	Transcription	COG1609	DNA-binding transcriptional regulator, LacI/PurR family (PurR) (PDB:1BDH)	MSKEENLMTSMQEIADKAGVSRATVSRVLSNHPSVKADTRKKVMYWVKKMNYEPNMIAQSLAGNSTNLIGVIVPEIAYPFFSEIIEAIERQAFYEGYSIVISNTNRKIEKEKNIIAEYKKRKVDGIIAVPVSERESVSVYKKISIPVTVITKKINNFNSIYISHYKGGEQIAKHFINSGFKKIGYIGPISNSTSARKFAGFKDYLKNQGVQLTDIIECNPPKNMNATLVAESVKEYISNKEIGSEVFFANDDISACEAINAFKMQGYDIPNDIKIAGFDNTLLAREMNPRLTSLAQPLEAIGKKAVQVLINQINYHTKPHMYEMESYVVERESTLNLNIK
97420	GC_00001361	Clade_1_specific	DZDCM06S774bin1	647	47	48	2	0	0.998935	0.96734	0.982883			K	Transcription	COG1609	DNA-binding transcriptional regulator, LacI/PurR family (PurR) (PDB:1BDH)	MSKEENLMTSMQEIADKAGVSRATVSRVLSNHPSVKADTRKKVMYWVKKMNYEPNMIAQSLAGNSTNLIGVIVPEIAYPFFSEIIEAIERQAFYEGYSIVISNTNRKIEKEKNIIAEYKKRKVDGIIAVPVSERESVSVYKKISIPVTVITKKINNFNSIYISHYKGGEQIAKHFINSGFKKIGYIGPISNSTSARKFAGFKDYLKNQGVQLTDIIECNPPKNMNATLVAESVKEYISNKEIGSEVFFANDDISACEAINAFKMQGYDIPNDIKIAGFDNTLLAREMNPRLTSLAQPLEAIGKKAVQVLINQINYHTKPHMYEMESYVVERESTLNLNIK
97421	GC_00001361	Clade_1_specific	DZDCM20S788bin1	1022	47	48	2	0	0.998935	0.96734	0.982883			K	Transcription	COG1609	DNA-binding transcriptional regulator, LacI/PurR family (PurR) (PDB:1BDH)	MSKEENLMTSMQEIADKAGVSRATVSRVLSNHPSVKADTRKKVMYWVKKMNYEPNMIAQSLAGNSTNLIGVIVPEIAYPFFSEIIEAIERQAFYEGYSIVISNTNRKIEKEKNIIAEYKKRKVDGIIAVPVSERESVSVYKKISIPVTVITKKINNFNSIYISHYKGGEQIAKHFINSGFKKIGYIGPISNSTSARKFAGFKDYLKNQGVQLTDIIECNPPKNMNATLVAESVKEYISNKEIGSEVFFANDDISACEAINAFKMQGYDIPNDIKIAGFDNTLLAREMNPRLTSLAQPLEAIGKKAVQVLINQINYHTKPHMYEMESYVVERESTLNLNIK
97422	GC_00001361	Clade_1_specific	GCA000159335	1163	47	48	2	0	0.998935	0.96734	0.982883			K	Transcription	COG1609	DNA-binding transcriptional regulator, LacI/PurR family (PurR) (PDB:1BDH)	MSKEENLMTSMQEIADKAGVSRATVSRVLSNHPSVKADTRKKVMYWVKKMNYEPNMIAQSLAGNSTNLIGVIVPEIAYPFFSEIIEAIERQAFYEGYSIVISNTNRKIEKEKNIIAEYKKRKVDGIIAVPVSERESVSVYKKISIPVTVITKKINNFNSIYISHYKGGEQIAKHFINSGFKKIGYIGPISNSTSARKFAGFKDYLKNQGVQLTDIIECNPPKNMNATLVAESVKEYISNKEIGSEVFFANDDISACEAINAFKMQGYDIPNDIKIAGFDNTLLAREMNPRLTSLAQPLEAIGKKAVQVLINQINYHTKPHMYEMESYVVERESTLNLNIK
97423	GC_00001361	Clade_1_specific	GCA000161895	713	47	48	2	0	0.998935	0.96734	0.982883			K	Transcription	COG1609	DNA-binding transcriptional regulator, LacI/PurR family (PurR) (PDB:1BDH)	MSKEENLMTSMQEIADKAGVSRATVSRVLSNHPSVKADTRKKVMYWVKKMNYEPNMIAQSLAGNSTNLIGVIVPEIAYPFFSEIIEAIERQAFYEGYSIVISNTNRKIEKEKNIIAEYKKRKVDGIIAVPVSERESVSVYKKISIPVTVITKKINNFNSIYISHYKGGEQIAKHFINSGFKKIGYIGPISNSTSARKFAGFKDYLKNQGVQLTDIIECNPPKNMNATLVAESVKEYISNKEIGSEVFFANDDISACEAINAFKMQGYDIPNDIKIAGFDNTLLAREMNPRLTSLAQPLEAIGKKAVQVLINQINYHTKPHMYEMESYVVERESTLNLNIK
97424	GC_00001361	Clade_1_specific	GCA000162435	1184	47	48	2	0	0.998935	0.96734	0.982883			K	Transcription	COG1609	DNA-binding transcriptional regulator, LacI/PurR family (PurR) (PDB:1BDH)	MSKEENLMTSMQEIADKAGVSRATVSRVLSNHPSVKADTRKKVMYWVKKMNYEPNMIAQSLAGNSTNLIGVIVPEIAYPFFSEIIEAIERQAFYEGYSIVISNTNRKIEKEKNIIAEYKKRKVDGIIAVPVSERESVSVYKKISIPVTVITKKINNFNSIYISHYKGGEQIAKHFINSGFKKIGYIGPISNSTSARKFAGFKDYLKNQGVQLTDIIECNPPKNMNATLVAESVKEYISNKEIGSEVFFANDDISACEAINAFKMQGYDIPNDIKIAGFDNTLLAREMNPRLTSLAQPLEAIGKKAVQVLINQINYHTKPHMYEMESYVVERESTLNLNIK
97425	GC_00001361	Clade_1_specific	GCA001012655	599	47	48	2	0	0.998935	0.96734	0.982883			K	Transcription	COG1609	DNA-binding transcriptional regulator, LacI/PurR family (PurR) (PDB:1BDH)	MSKEENLMTSMQEIADKAGVSRATVSRVLSNHPSVKADTRKKVMYWVKKMNYEPNMIAQSLAGNSTNLIGVIVPEIAYPFFSEIIEAIERQAFYEGYSIVISNTNRKIEKEKNIIAEYKKRKVDGIIAVPVSERESVSVYKKISIPVTVITKKINNFNSIYISHYKGGEQIAKHFINSGFKKIGYIGPISNSTSARKFAGFKDYLKNQGVQLTDIIECNPPKNMNATLVAESVKEYISNKEIGSEVFFANDDISACEAINAFKMQGYDIPNDIKIAGFDNTLLAREMNPRLTSLAQPLEAIGKKAVQVLINQINYHTKPHMYEMESYVVERESTLNLNIK
97426	GC_00001361	Clade_1_specific	GCA001012675	1106	47	48	2	0	0.998935	0.96734	0.982883			K	Transcription	COG1609	DNA-binding transcriptional regulator, LacI/PurR family (PurR) (PDB:1BDH)	MSKEENLMTSMQEIADKAGVSRATVSRVLSNHPSVKADTRKKVMYWVKKMNYEPNMIAQSLAGNSTNLIGVIVPEIAYPFFSEIIEAIERQAFYEGYSIVISNTNRKIEKEKNIIAEYKKRKVDGIIAVPVSERESVSVYKKISIPVTVITKKINNFNSIYISHYKGGEQIAKHFINSGFKKIGYIGPISNSTSARKFAGFKDYLKNQGVQLTDIIECNPPKNMNATLVAESVKEYISNKEIGSEVFFANDDISACEAINAFKMQGYDIPNDIKIAGFDNTLLAREMNPRLTSLAQPLEAIGKKAVQVLINQINYHTKPHMYEMESYVVERESTLNLNIK
97427	GC_00001361	Clade_1_specific	GCA001012735	1469	47	48	2	0	0.998935	0.96734	0.982883			K	Transcription	COG1609	DNA-binding transcriptional regulator, LacI/PurR family (PurR) (PDB:1BDH)	MSKEENLMTSMQEIADKAGVSRATVSRVLSNHPSVKADTRKKVMYWVKKMNYEPNMIAQSLAGNSTNLIGVIVPEIAYPFFSEIIEAIERQAFYEGYSIVISNTNRKIEKEKNIIAEYKKRKVDGIIAVPVSERESVSVYKKISIPVTVITKKINNFNSIYISHYKGGEQIAKHFINSGFKKIGYIGPISNSTSARKFAGFKDYLKNQGVQLTDIIECNPPKNMNATLVAESVKEYISNKEIGSEVFFANDDISACEAINAFKMQGYDIPNDIKIAGFDNTLLAREMNPRLTSLAQPLEAIGKKAVQVLINQINYHTKPHMYEMESYVVERESTLNLNIK
97428	GC_00001361	Clade_1_specific	GCA001012745	961	47	48	2	0	0.998935	0.96734	0.982883			K	Transcription	COG1609	DNA-binding transcriptional regulator, LacI/PurR family (PurR) (PDB:1BDH)	MSKEENLMTSMQEIADKAGVSRATVSRVLSNHPSVKADTRKKVMYWVKKMNYEPNMIAQSLAGNSTNLIGVIVPEIAYPFFSEIIEAIERQAFYEGYSIVISNTNRKIEKEKNIIAEYKKRKVDGIIAVPVSERESVSVYKKISIPVTVITKKINNFNSIYISHYKGGEQIAKHFINSGFKKIGYIGPISNSTSARKFAGFKDYLKNQGVQLTDIIECNPPKNMNATLVAESVKEYISNKEIGSEVFFANDDISACEAINAFKMQGYDIPNDIKIAGFDNTLLAREMNPRLTSLAQPLEAIGKKAVQVLINQINYHTKPHMYEMESYVVERESTLNLNIK
97429	GC_00001361	Clade_1_specific	GCA007786095	557	47	48	2	0	0.998935	0.96734	0.982883			K	Transcription	COG1609	DNA-binding transcriptional regulator, LacI/PurR family (PurR) (PDB:1BDH)	MSKEENLMTSMQEIADKAGVSRATVSRVLSNHPSVKADTRKKVMYWVKKMNYEPNMIAQSLAGNSTNLIGVIVPEIAYPFFSEIIEAIERQAFYEGYSIVISNTNRKIEKEKNIIAEYKKRKVDGIIAVPVSERESVSVYKKISIPVTVITKKINNFNSIYISHYKGGEQIAKHFINSGFKKIGYIGPISNSTSARKFAGFKDYLKNQGVQLTDIIECNPPKNMNATLVAESVKEYISNKEIGSEVFFANDDISACEAINAFKMQGYDIPNDIKIAGFDNTLLAREMNPRLTSLAQPLEAIGKKAVQVLINQINYHTKPHMYEMESYVVERESTLNLNIK
97430	GC_00001361	Clade_1_specific	GCA008726405	1088	47	48	2	0	0.998935	0.96734	0.982883			K	Transcription	COG1609	DNA-binding transcriptional regulator, LacI/PurR family (PurR) (PDB:1BDH)	MSKEENLMTSMQEIADKAGVSRATVSRVLSNHPSVKADTRKKVMYWVKKMNYEPNMIAQSLAGNSTNLIGVIVPEIAYPFFSEIIEAIERQAFYEGYSIVISNTNRKIEKEKNIIAEYKKRKVDGIIAVPVSERESVSVYKKISIPVTVITKKINNFNSIYISHYKGGEQIAKHFINSGFKKIGYIGPISNSTSARKFAGFKDYLKNQGVQLTDIIECNPPKNMNATLVAESVKEYISNKEIGSEVFFANDDISACEAINAFKMQGYDIPNDIKIAGFDNTLLAREMNPRLTSLAQPLEAIGKKAVQVLINQINYHTKPHMYEMESYVVERESTLNLNIK
97431	GC_00001361	Clade_1_specific	GCA008728065	509	47	48	2	0	0.998935	0.96734	0.982883			K	Transcription	COG1609	DNA-binding transcriptional regulator, LacI/PurR family (PurR) (PDB:1BDH)	MSKEENLMTSMQEIADKAGVSRATVSRVLSNHPSVKADTRKKVMYWVKKMNYEPNMIAQSLAGNSTNLIGVIVPEIAYPFFSEIIEAIERQAFYEGYSIVISNTNRKIEKEKNIIAEYKKRKVDGIIAVPVSERESVSVYKKISIPVTVITKKINNFNSIYISHYKGGEQIAKHFINSGFKKIGYIGPISNSTSARKFAGFKDYLKNQGVQLTDIIECNPPKNMNATLVAESVKEYISNKEIGSEVFFANDDISACEAINAFKMQGYDIPNDIKIAGFDNTLLAREMNPRLTSLAQPLEAIGKKAVQVLINQINYHTKPHMYEMESYVVERESTLNLNIK
97432	GC_00001361	Clade_1_specific	GCA008728115	1195	47	48	2	0	0.998935	0.96734	0.982883			K	Transcription	COG1609	DNA-binding transcriptional regulator, LacI/PurR family (PurR) (PDB:1BDH)	MSKEENLMTSMQEIADKAGVSRATVSRVLSNHPSVKADTRKKVMYWVKKMNYEPNMIAQSLAGNSTNLIGVIVPEIAYPFFSEIIEAIERQAFYEGYSIVISNTNRKIEKEKNIIAEYKKRKVDGIIAVPVSERESVSVYKKISIPVTVITKKINNFNSIYISHYKGGEQIAKHFINSGFKKIGYIGPISNSTSARKFAGFKDYLKNQGVQLTDIIECNPPKNMNATLVAESVKEYISNKEIGSEVFFANDDISACEAINAFKMQGYDIPNDIKIAGFDNTLLAREMNPRLTSLAQPLEAIGKKAVQVLINQINYHTKPHMYEMESYVVERESTLNLNIK
97433	GC_00001361	Clade_1_specific	GCA009730255	105	47	48	2	0	0.998935	0.96734	0.982883			K	Transcription	COG1609	DNA-binding transcriptional regulator, LacI/PurR family (PurR) (PDB:1BDH)	MSKEENLMTSMQEIADKAGVSRATVSRVLSNHPSVKADTRKKVMYWVKKMNYEPNMIAQSLAGNSTNLIGVIVPEIAYPFFSEIIEAIERQAFYEGYSIVISNTNRKIEKEKNIIAEYKKRKVDGIIAVPVSERESVSVYKKISIPVTVITKKINNFNSIYISHYKGGEQIAKHFINSGFKKIGYIGPISNSTSARKFAGFKDYLKNQGVQLTDIIECNPPKNMNATLVAESVKEYISNKEIGSEVFFANDDISACEAINAFKMQGYDIPNDIKIAGFDNTLLAREMNPRLTSLAQPLEAIGKKAVQVLINQINYHTKPHMYEMESYVVERESTLNLNIK
97434	GC_00001361	Clade_1_specific	GCF022751765	1356	47	48	2	0	0.998935	0.96734	0.982883			K	Transcription	COG1609	DNA-binding transcriptional regulator, LacI/PurR family (PurR) (PDB:1BDH)	MSKEENLMTSMQEIADKAGVSRATVSRVLSNHPSVKADTRKKVMYWVKKMNYEPNMIAQSLAGNSTNLIGVIVPEIAYPFFSEIIEAIERQAFYEGYSIVISNTNRKIEKEKNIIAEYKKRKVDGIIAVPVSERESVSVYKKISIPVTVITKKINNFNSIYISHYKGGEQIAKHFINSGFKKIGYIGPISNSTSARKFAGFKDYLKNQGVQLTDIIECNPPKNMNATLVAESVKEYISNKEIGSEVFFANDDISACEAINAFKMQGYDIPNDIKIAGFDNTLLAREMNPRLTSLAQPLEAIGKKAVQVLINQINYHTKPHMYEMESYVVERESTLNLNIK
97435	GC_00001361	Clade_1_specific	GCF022752135	177	47	48	2	0	0.998935	0.96734	0.982883			K	Transcription	COG1609	DNA-binding transcriptional regulator, LacI/PurR family (PurR) (PDB:1BDH)	MSKEENLMTSMQEIADKAGVSRATVSRVLSNHPSVKADTRKKVMYWVKKMNYEPNMIAQSLAGNSTNLIGVIVPEIAYPFFSEIIEAIERQAFYEGYSIVISNTNRKIEKEKNIIAEYKKRKVDGIIAVPVSERESVSVYKKISIPVTVITKKINNFNSIYISHYKGGEQIAKHFINSGFKKIGYIGPISNSTSARKFAGFKDYLKNQGVQLTDIIECNPPKNMNATLVAESVKEYISNKEIGSEVFFANDDISACEAINAFKMQGYDIPNDIKIAGFDNTLLAREMNPRLTSLAQPLEAIGKKAVQVLINQINYHTKPHMYEMESYVVERESTLNLNIK
97436	GC_00001361	Clade_1_specific	GCF022753705	764	47	48	2	0	0.998935	0.96734	0.982883			K	Transcription	COG1609	DNA-binding transcriptional regulator, LacI/PurR family (PurR) (PDB:1BDH)	MSKEENLMTSMQEIADKAGVSRATVSRVLSNHPSVKADTRKKVMYWVKKMNYEPNMIAQSLAGNSTNLIGVIVPEIAYPFFSEIIEAIERQAFYEGYSIVISNTNRKIEKEKNIIAEYKKRKVDGIIAVPVSERESVSVYKKISIPVTVITKKINNFNSIYISHYKGGEQIAKHFINSGFKKIGYIGPISNSTSARKFAGFKDYLKNQGVQLTDIIECNPPKNMNATLVAESVKEYISNKEIGSEVFFANDDISACEAINAFKMQGYDIPNDIKIAGFDNTLLAREMNPRLTSLAQPLEAIGKKAVQVLINQINYHTKPHMYEMESYVVERESTLNLNIK
97437	GC_00001361	Clade_1_specific	GCF022753825	680	47	48	2	0	0.998935	0.96734	0.982883			K	Transcription	COG1609	DNA-binding transcriptional regulator, LacI/PurR family (PurR) (PDB:1BDH)	MSKEENLMTSMQEIADKAGVSRATVSRVLSNHPSVKADTRKKVMYWVKKMNYEPNMIAQSLAGNSTNLIGVIVPEIAYPFFSEIIEAIERQAFYEGYSIVISNTNRKIEKEKNIIAEYKKRKVDGIIAVPVSERESVSVYKKISIPVTVITKKINNFNSIYISHYKGGEQIAKHFINSGFKKIGYIGPISNSTSARKFAGFKDYLKNQGVQLTDIIECNPPKNMNATLVAESVKEYISNKEIGSEVFFANDDISACEAINAFKMQGYDIPNDIKIAGFDNTLLAREMNPRLTSLAQPLEAIGKKAVQVLINQINYHTKPHMYEMESYVVERESTLNLNIK
97438	GC_00001361	Clade_1_specific	GCF022756825	35	47	48	2	0	0.998935	0.96734	0.982883			K	Transcription	COG1609	DNA-binding transcriptional regulator, LacI/PurR family (PurR) (PDB:1BDH)	MSKEENLMTSMQEIADKAGVSRATVSRVLSNHPSVKADTRKKVMYWVKKMNYEPNMIAQSLAGNSTNLIGVIVPEIAYPFFSEIIEAIERQAFYEGYSIVISNTNRKIEKEKNIIAEYKKRKVDGIIAVPVSERESVSVYKKISIPVTVITKKINNFNSIYISHYKGGEQIAKHFINSGFKKIGYIGPISNSTSARKFAGFKDYLKNQGVQLTDIIECNPPKNMNATLVAESVKEYISNKEIGSEVFFANDDISACEAINAFKMQGYDIPNDIKIAGFDNTLLAREMNPRLTSLAQPLEAIGKKAVQVLINQINYHTKPHMYEMESYVVERESTLNLNIK
97439	GC_00001361	Clade_1_specific	GCF022757825	161	47	48	2	0	0.998935	0.96734	0.982883			K	Transcription	COG1609	DNA-binding transcriptional regulator, LacI/PurR family (PurR) (PDB:1BDH)	MSKEENLMTSMQEIADKAGVSRATVSRVLSNHPSVKADTRKKVMYWVKKMNYEPNMIAQSLAGNSTNLIGVIVPEIAYPFFSEIIEAIERQAFYEGYSIVISNTNRKIEKEKNIIAEYKKRKVDGIIAVPVSERESVSVYKKISIPVTVITKKINNFNSIYISHYKGGEQIAKHFINSGFKKIGYIGPISNSTSARKFAGFKDYLKNQGVQLTDIIECNPPKNMNATLVAESVKEYISNKEIGSEVFFANDDISACEAINAFKMQGYDIPNDIKIAGFDNTLLAREMNPRLTSLAQPLEAIGKKAVQVLINQINYHTKPHMYEMESYVVERESTLNLNIK
97440	GC_00001361	Clade_1_specific	GCF030218625	393	47	48	2	0	0.998935	0.96734	0.982883			K	Transcription	COG1609	DNA-binding transcriptional regulator, LacI/PurR family (PurR) (PDB:1BDH)	MSKEENLMTSMQEIADKAGVSRATVSRVLSNHPSVKADTRKKVMYWVKKMNYEPNMIAQSLAGNSTNLIGVIVPEIAYPFFSEIIEAIERQAFYEGYSIVISNTNRKIEKEKNIIAEYKKRKVDGIIAVPVSERESVSVYKKISIPVTVITKKINNFNSIYISHYKGGEQIAKHFINSGFKKIGYIGPISNSTSARKFAGFKDYLKNQGVQLTDIIECNPPKNMNATLVAESVKEYISNKEIGSEVFFANDDISACEAINAFKMQGYDIPNDIKIAGFDNTLLAREMNPRLTSLAQPLEAIGKKAVQVLINQINYHTKPHMYEMESYVVERESTLNLNIK
97441	GC_00001361	Clade_1_specific	GCF030218805	526	47	48	2	0	0.998935	0.96734	0.982883			K	Transcription	COG1609	DNA-binding transcriptional regulator, LacI/PurR family (PurR) (PDB:1BDH)	MSKEENLMTSMQEIADKAGVSRATVSRVLSNHPSVKADTRKKVMYWVKKMNYEPNMIAQSLAGNSTNLIGVIVPEIAYPFFSEIIEAIERQAFYEGYSIVISNTNRKIEKEKNIIAEYKKRKVDGIIAVPVSERESVSVYKKISIPVTVITKKINNFNSIYISHYKGGEQIAKHFINSGFKKIGYIGPISNSTSARKFAGFKDYLKNQGVQLTDIIECNPPKNMNATLVAESVKEYISNKEIGSEVFFANDDISACEAINAFKMQGYDIPNDIKIAGFDNTLLAREMNPRLTSLAQPLEAIGKKAVQVLINQINYHTKPHMYEMESYVVERESTLNLNIK
97442	GC_00001361	Clade_1_specific	GCF902385715	1244	47	48	2	0	0.998935	0.96734	0.982883			K	Transcription	COG1609	DNA-binding transcriptional regulator, LacI/PurR family (PurR) (PDB:1BDH)	MSKEENLMTSMQEIADKAGVSRATVSRVLSNHPSVKADTRKKVMYWVKKMNYEPNMIAQSLAGNSTNLIGVIVPEIAYPFFSEIIEAIERQAFYEGYSIVISNTNRKIEKEKNIIAEYKKRKVDGIIAVPVSERESVSVYKKISIPVTVITKKINNFNSIYISHYKGGEQIAKHFINSGFKKIGYIGPISNSTSARKFAGFKDYLKNQGVQLTDIIECNPPKNMNATLVAESVKEYISNKEIGSEVFFANDDISACEAINAFKMQGYDIPNDIKIAGFDNTLLAREMNPRLTSLAQPLEAIGKKAVQVLINQINYHTKPHMYEMESYVVERESTLNLNIK
97443	GC_00001361	Clade_1_specific	K0072	139	47	48	2	0	0.998935	0.96734	0.982883			K	Transcription	COG1609	DNA-binding transcriptional regulator, LacI/PurR family (PurR) (PDB:1BDH)	MSKEENLMTSMQEIADKAGVSRATVSRVLSNHPSVKADTRKKVMYWVKKMNYEPNMIAQSLAGNSTNLIGVIVPEIAYPFFSEIIEAIERQAFYEGYSIVISNTNRKIEKEKNIIAEYKKRKVDGIIAVPVSERESVSVYKKISIPVTVITKKINNFNSIYISHYKGGEQIAKHFINSGFKKIGYIGPISNSTSARKFAGFKDYLKNQGVQLTDIIECNPPKNMNATLVAESVKEYISNKEIGSEVFFANDDISACEAINAFKMQGYDIPNDIKIAGFDNTLLAREMNPRLTSLAQPLEAIGKKAVQVLINQINYHTKPHMYEMESYVVERESTLNLNIK
97444	GC_00001361	Clade_1_specific	K0081	1352	47	48	2	0	0.998935	0.96734	0.982883			K	Transcription	COG1609	DNA-binding transcriptional regulator, LacI/PurR family (PurR) (PDB:1BDH)	MSKEENLMTSMQEIADKAGVSRATVSRVLSNHPSVKADTRKKVMYWVKKMNYEPNMIAQSLAGNSTNLIGVIIPEIAYPFFSEIIEAIERQAFYEGYSIVISNTNRKIEKEKNIIAEYKKRKVDGIIAVPVSERESVSVYKKISIPVTVITKKINNFNSIYISHYKGGEQIAKHFINSGFKKIGYIGPISNSTSARKFAGFKDYLKNQGVQLTDIIECNPPKNMNATLVAESVKEYISNKEIGSEVFFANDDISACEAINAFKMQGYDIPNDIKIAGFDNTLLAREMNPRLTSLAQPLEAIGKKAVQVLINQINYHTKPHMYEMESYVVERESTLNLNIK
97445	GC_00001361	Clade_1_specific	TL2937	1244	47	48	2	0	0.998935	0.96734	0.982883			K	Transcription	COG1609	DNA-binding transcriptional regulator, LacI/PurR family (PurR) (PDB:1BDH)	MSKEENLMTSMQEIADKAGVSRATVSRVLSNHPSVKADTRKKVMYWVKKMNYEPNMIAQSLAGNSTNLIGVIVPEIAYPFFSEIIEAIERQAFYEGYSIVISNTNRKIEKEKNIIAEYKKRKVDGIIAVPVSERESVSVYKKISIPVTVITKKINNFNSIYISHYKGGEQIAKHFINSGFKKIGYIGPISNSTSARKFAGFKDYLKNQGVQLTDIIECNPPKNMNATLVAESVKEYISNKEIGSEVFFANDDISACEAINAFKMQGYDIPNDIKIAGFDNTLLAREMNPRLTSLAQPLEAIGKKAVQVLINQINYHTKPHMYEMESYVVERESTLNLNIK
97446	GC_00001361	Clade_1_specific	UMB0007B	966	47	48	2	0	0.998935	0.96734	0.982883			K	Transcription	COG1609	DNA-binding transcriptional regulator, LacI/PurR family (PurR) (PDB:1BDH)	MSKEENLMTSMQEIADKAGVSRATVSRVLSNHPSVKADTRKKVMYWVKKMNYEPNMIAQSLAGNSTNLIGVIVPEIAYPFFSEIIEAIERQAFYEGYSIVISNTNRKIEKEKNIIAEYKKRKVDGIIAVPVSERESVSVYKKISIPVTVITKKINNFNSIYISHYKGGEQIAKHFINSGFKKIGYIGPISNSTSARKFAGFKDYLKNQGVQLTDIIECNPPKNMNATLVAESVKEYISNKEIGSEVFFANDDISACEAINAFKMQGYDIPNDIKIAGFDNTLLAREMNPRLTSLAQPLEAIGKKAVQVLINQINYHTKPHMYEMESYVVERESTLNLNIK
97447	GC_00001361	Clade_1_specific	UMB0007LM	1096	47	48	2	0	0.998935	0.96734	0.982883			K	Transcription	COG1609	DNA-binding transcriptional regulator, LacI/PurR family (PurR) (PDB:1BDH)	MSKEENLMTSMQEIADKAGVSRATVSRVLSNHPSVKADTRKKVMYWVKKMNYEPNMIAQSLAGNSTNLIGVIVPEIAYPFFSEIIEAIERQAFYEGYSIVISNTNRKIEKEKNIIAEYKKRKVDGIIAVPVSERESVSVYKKISIPVTVITKKINNFNSIYISHYKGGEQIAKHFINSGFKKIGYIGPISNSTSARKFAGFKDYLKNQGVQLTDIIECNPPKNMNATLVAESVKEYISNKEIGSEVFFANDDISACEAINAFKMQGYDIPNDIKIAGFDNTLLAREMNPRLTSLAQPLEAIGKKAVQVLINQINYHTKPHMYEMESYVVERESTLNLNIK
97448	GC_00001361	Clade_1_specific	UMB0021	141	47	48	2	0	0.998935	0.96734	0.982883			K	Transcription	COG1609	DNA-binding transcriptional regulator, LacI/PurR family (PurR) (PDB:1BDH)	MSKEENLMTSMQEIADKAGVSRATVSRVLSNHPSVKADTRKKVMYWVKKMNYEPNMIAQSLAGNSTNLIGVIVPEIAYPFFSEIIEAIERQAFYEGYSIVISNTNRKIEKEKNIIAEYKKRKVDGIIAVPVSERESVSVYKKISIPVTVITKKINNFNSIYISHYKGGEQIAKHFINSGFKKIGYIGPISNSTSARKFAGFKDYLKNQGVQLTDIIECNPPKNMNATLVAESVKEYISNKEIGSEVFFANDDISACEAINAFKMQGYDIPNDIKIAGFDNTLLAREMNPRLTSLAQPLEAIGKKAVQVLINQINYHTKPHMYEMESYVVERESTLNLNIK
97449	GC_00001361	Clade_1_specific	UMB0047	1	47	48	2	0	0.998935	0.96734	0.982883			K	Transcription	COG1609	DNA-binding transcriptional regulator, LacI/PurR family (PurR) (PDB:1BDH)	MSKEENLMTSMQEIADKAGVSRATVSRVLSNHPSVKADTRKKVMYWVKKMNYEPNMIAQSLAGNSTNLIGVIVPEIAYPFFSEIIEAIERQAFYEGYSIVISNTNRKIEKEKNIIAEYKKRKVDGIIAVPVSERESVSVYKKISIPVTVITKKINNFNSIYISHYKGGEQIAKHFINSGFKKIGYIGPISNSTSARKFAGFKDYLKNQGVQLTDIIECNPPKNMNATLVAESVKEYISNKEIGSEVFFANDDISACEAINAFKMQGYDIPNDIKIAGFDNTLLAREMNPRLTSLAQPLEAIGKKAVQVLINQINYHTKPHMYEMESYVVERESTLNLNIK
97450	GC_00001361	Clade_1_specific	UMB1186	1096	47	48	2	0	0.998935	0.96734	0.982883			K	Transcription	COG1609	DNA-binding transcriptional regulator, LacI/PurR family (PurR) (PDB:1BDH)	MSKEENLMTSMQEIADKAGVSRATVSRVLSNHPSVKADTRKKVMYWVKKMNYEPNMIAQSLAGNSTNLIGVIVPEIAYPFFSEIIEAIERQAFYEGYSIVISNTNRKIEKEKNIIAEYKKRKVDGIIAVPVSERESVSVYKKISIPVTVITKKINNFNSIYISHYKGGEQIAKHFINSGFKKIGYIGPISNSTSARKFAGFKDYLKNQGVQLTDIIECNPPKNMNATLVAESVKEYISNKEIGSEVFFANDDISACEAINAFKMQGYDIPNDIKIAGFDNTLLAREMNPRLTSLAQPLEAIGKKAVQVLINQINYHTKPHMYEMESYVVERESTLNLNIK
97451	GC_00001361	Clade_1_specific	UMB8354	135	47	48	2	0	0.998935	0.96734	0.982883			K	Transcription	COG1609	DNA-binding transcriptional regulator, LacI/PurR family (PurR) (PDB:1BDH)	MSKEENLMTSMQEIADKAGVSRATVSRVLSNHPSVKADTRKKVMYWVKKMNYEPNMIAQSLAGNSTNLIGVIVPEIAYPFFSEIIEAIERQAFYEGYSIVISNTNRKIEKEKNIIAEYKKRKVDGIIAVPVSERESVSVYKKISIPVTVITKKINNFNSIYISHYKGGEQIAKHFINSGFKKIGYIGPISNSTSARKFAGFKDYLKNQGVQLTDIIECNPPKNMNATLVAESVKEYISNKEIGSEVFFANDDISACEAINAFKMQGYDIPNDIKIAGFDNTLLAREMNPRLTSLAQPLEAIGKKAVQVLINQINYHTKPHMYEMESYVVERESTLNLNIK
97452	GC_00001361	Clade_1_specific	UMB9245	603	47	48	2	0	0.998935	0.96734	0.982883			K	Transcription	COG1609	DNA-binding transcriptional regulator, LacI/PurR family (PurR) (PDB:1BDH)	MSKEENLMTSMQEIADKAGVSRATVSRVLSNHPSVKADTRKKVMYWVKKMNYEPNMIAQSLAGNSTNLIGVIVPEIAYPFFSEIIEAIERQAFYEGYSIVISNTNRKIEKEKNIIAEYKKRKVDGIIAVPVSERESVSVYKKISIPVTVITKKINNFNSIYISHYKGGEQIAKHFINSGFKKIGYIGPISNSTSARKFAGFKDYLKNQGVQLTDIIECNPPKNMNATLVAESVKEYISNKEIGSEVFFANDDISACEAINAFKMQGYDIPNDIKIAGFDNTLLAREMNPRLTSLAQPLEAIGKKAVQVLINQINYHTKPHMYEMESYVVERESTLNLNIK
97453	GC_00001361	Clade_1_specific	UMB9245B	600	47	48	2	0	0.998935	0.96734	0.982883			K	Transcription	COG1609	DNA-binding transcriptional regulator, LacI/PurR family (PurR) (PDB:1BDH)	MSKEENLMTSMQEIADKAGVSRATVSRVLSNHPSVKADTRKKVMYWVKKMNYEPNMIAQSLAGNSTNLIGVIVPEIAYPFFSEIIEAIERQAFYEGYSIVISNTNRKIEKEKNIIAEYKKRKVDGIIAVPVSERESVSVYKKISIPVTVITKKINNFNSIYISHYKGGEQIAKHFINSGFKKIGYIGPISNSTSARKFAGFKDYLKNQGVQLTDIIECNPPKNMNATLVAESVKEYISNKEIGSEVFFANDDISACEAINAFKMQGYDIPNDIKIAGFDNTLLAREMNPRLTSLAQPLEAIGKKAVQVLINQINYHTKPHMYEMESYVVERESTLNLNIK
97454	GC_00001361	Clade_1_specific	UMB9245C	483	47	48	2	0	0.998935	0.96734	0.982883			K	Transcription	COG1609	DNA-binding transcriptional regulator, LacI/PurR family (PurR) (PDB:1BDH)	MSKEENLMTSMQEIADKAGVSRATVSRVLSNHPSVKADTRKKVMYWVKKMNYEPNMIAQSLAGNSTNLIGVIVPEIAYPFFSEIIEAIERQAFYEGYSIVISNTNRKIEKEKNIIAEYKKRKVDGIIAVPVSERESVSVYKKISIPVTVITKKINNFNSIYISHYKGGEQIAKHFINSGFKKIGYIGPISNSTSARKFAGFKDYLKNQGVQLTDIIECNPPKNMNATLVAESVKEYISNKEIGSEVFFANDDISACEAINAFKMQGYDIPNDIKIAGFDNTLLAREMNPRLTSLAQPLEAIGKKAVQVLINQINYHTKPHMYEMESYVVERESTLNLNIK
97455	GC_00001361	Clade_1_specific	UMB9984	601	47	48	2	0	0.998935	0.96734	0.982883			K	Transcription	COG1609	DNA-binding transcriptional regulator, LacI/PurR family (PurR) (PDB:1BDH)	MSKEENLMTSMQEIADKAGVSRATVSRVLSNHPSVKADTRKKVMYWVKKMNYEPNMIAQSLAGNSTNLIGVIVPEIAYPFFSEIIEAIERQAFYEGYSIVISNTNRKIEKEKNIIAEYKKRKVDGIIAVPVSERESVSVYKKISIPVTVITKKINNFNSIYISHYKGGEQIAKHFINSGFKKIGYIGPISNSTSARKFAGFKDYLKNQGVQLTDIIECNPPKNMNATLVAESVKEYISNKEIGSEVFFANDDISACEAINAFKMQGYDIPNDIKIAGFDNTLLAREMNPRLTSLAQPLEAIGKKAVQVLINQINYHTKPHMYEMESYVVERESTLNLNIK
97456	GC_00001361	Clade_1_specific	VSI18	1159	47	48	2	0	0.998935	0.96734	0.982883			K	Transcription	COG1609	DNA-binding transcriptional regulator, LacI/PurR family (PurR) (PDB:1BDH)	MSKEENLMTSMQEIADKAGVSRATVSRVLSNHPSVKADTRKKVMYWVKKMNYEPNMIAQSLAGNSTNLIGVIVPEIAYPFFSEIIEAIERQAFYEGYSIVISNTNRKIEKEKNIIAEYKKRKVDGIIAVPVSERESVSVYKKISIPVTVITKKINNFNSIYISHYKGGR------------------------------------------------------------------------------------TNCKAFYQFWI----------------------------------------------------------------------------
97457	GC_00001361	Clade_1_specific	VSI18	1158	47	48	2	0	0.998935	0.96734	0.982883			K	Transcription	COG1609	DNA-binding transcriptional regulator, LacI/PurR family (PurR) (PDB:1BDH)	-----------------------------------------------------------------------------------------------------------------------------------------------------------------------------------------------------------------MQLTDIIECNPPKNMNATLVAESVKEYISNKEIGSEVFFANDDISACEAINAFKMQGYDIPNDIKIAGFDNTLLAREMNPRLTSLAQPLEAIGKKAVQVLINQINYHTKPHMYEMESYVVERESTLNLNIK
97458	GC_00001361	Clade_1_specific	c10Ua161M	1145	47	48	2	0	0.998935	0.96734	0.982883			K	Transcription	COG1609	DNA-binding transcriptional regulator, LacI/PurR family (PurR) (PDB:1BDH)	MSKEENLMTSMQEIADKAGVSRATVSRVLSNHPSVKADTRKKVMYWVKKMNYEPNMIAQSLAGNSTNLIGVIVPEIAYPFFSEIIEAIERQAFYEGYSIVISNTNRKIEKEKNIIAEYKKRKVDGIIAVPVSERESVSVYKKISIPVTVITKKINNFNSIYISHYKGGEQIAKHFINSGFKKIGYIGPISNSTSARKFAGFKDYLKNQGVQLTDIIECNPPKNMNATLVAESVKEYISNKEIGSEVFFANDDISACEAINAFKMQGYDIPNDIKIAGFDNTLLAREMNPRLTSLAQPLEAIGKKAVQVLINQINYHTKPHMYEMESYVVERESTLNLNIK
97459	GC_00001361	Clade_1_specific	c10Ua232AE	1171	47	48	2	0	0.998935	0.96734	0.982883			K	Transcription	COG1609	DNA-binding transcriptional regulator, LacI/PurR family (PurR) (PDB:1BDH)	MSKEENLMTSMQEIADKAGVSRATVSRVLSNHPSVKADTRKKVMYWVKKMNYEPNMIAQSLAGNSTNLIGVIVPEIAYPFFSEIIEAIERQAFYEGYSIVISNTNRKIEKEKNIIAEYKKRKVDGIIAVPVSERESVSVYKKISIPVTVITKKINNFNSIYISHYKGGEQIAKHFINSGFKKIGYIGPISNSTSARKFAGFKDYLKNQGVQLTDIIECNPPKNMNATLVAESVKEYISNKEIGSEVFFANDDISACEAINAFKMQGYDIPNDIKIAGFDNTLLAREMNPRLTSLAQPLEAIGKKAVQVLINQINYHTKPHMYEMESYVVERESTLNLNIK
97508	GC_00001363	Clade_1_specific	C0022B5	52	47	48	2	0	0.999296	0.972199	0.985561			V	Defense mechanisms	COG1479	DNAse/DNA nickase specific for phosphorothioated or glycosylated phage DNA, GmrSD/DndB/SspE family, contains DUF262 and HNH nuclease domains (GmrSD) (PDB:6JIV) (PUBMED:17188297;32251370)	MKGSEKRLISLYDGSNVRMIIPVYQRNYDWTRDNCRQLFDDLVSLIKNNRQNHFFGSVVEMGTQEGIGEVSIIDGQQRITTVYLLMLALVKLLEEEKITSTDPQLARRIRASYLEDEFQPEDKKLRLKPVKNDEMALKRLFKDEKDYLLSSNLTNNFRYFYERILDQELTADELFKAIQKLMIIDISLKQGEDDAQLIFESLNSTGLDLTEADKVRNYVLMNQPVKVQESLYENYWNKIEVNTNYEVSDFLRNYLTFNLKRVPKIQKVYLEFKKYSEKNDSDIEELLSDLERYSEINRDISNASTGEREVDEVLHRLNILDMRVIKPFLLPLINYWKLNKIDSKTLIGSLKVVETFIFRRTMCSFPTNALNKIFATLFSETIKLTNQGNTEFLPVLSYI…
97509	GC_00001363	Clade_1_specific	C0089B2	176	47	48	2	0	0.999296	0.972199	0.985561			V	Defense mechanisms	COG1479	DNAse/DNA nickase specific for phosphorothioated or glycosylated phage DNA, GmrSD/DndB/SspE family, contains DUF262 and HNH nuclease domains (GmrSD) (PDB:6JIV) (PUBMED:17188297;32251370)	--------------------------------------------------------------------------------------------------------------------------------PVKNDEMALKRLFKDEKDYLLSSNLTNNFRYFYERILDQELTADELFKAIQKLMIIDISLKQGEDDAQLIFESLNSTGLDLTEADKVRNYVLMNQPVKVQESLYENYWNKIEVNTNYEVSDFLRNYLTFNLKRVPKIQKVYLEFKKYSEKNDSDIEELLSDLERYSEINRDISNASTGEREVDEVLHRLNILDMRVIKPFLLPLINYWKLNKIDSKTLIGSLKVVETFIFRRTMCSFPTNALNKIFATLFSETIKLTNQGNTEFLPVLSYI…
97510	GC_00001363	Clade_1_specific	C0089B2	1510	47	48	2	0	0.999296	0.972199	0.985561			V	Defense mechanisms	COG1479	DNAse/DNA nickase specific for phosphorothioated or glycosylated phage DNA, GmrSD/DndB/SspE family, contains DUF262 and HNH nuclease domains (GmrSD) (PDB:6JIV) (PUBMED:17188297;32251370)	MKGSEKRLISLYDGSNVRMIIPVYQRNYDWTRDNCRQLFDDLVSLIKNNRQNHFFGSVVEMGTQEGIGEVSIIDGQQRITTVYLLMLALVKLLEEEKITSTDPQLARRIRASYLEDEFQPEDKKLRLKPVKNDEMALKRLFKDEKDYLLSSNL------------------------------------------------------------------------------------------------------------------------------------------------------------------------------------------------------------------------------------------------------…
97511	GC_00001363	Clade_1_specific	C0090C3	164	47	48	2	0	0.999296	0.972199	0.985561			V	Defense mechanisms	COG1479	DNAse/DNA nickase specific for phosphorothioated or glycosylated phage DNA, GmrSD/DndB/SspE family, contains DUF262 and HNH nuclease domains (GmrSD) (PDB:6JIV) (PUBMED:17188297;32251370)	MKGSEKRLISLYDGSNVRMIIPVYQRNYDWTRDNCRQLFDDLVSLIKNNRQNHFFGSVVEMGTQEGIGEVSIIDGQQRITTVYLLMLALVKLLEEEKITSTDPQLARRIRASYLEDEFQPEDKKLRLKPVKNDEMALKRLFKDEKDYLLSSNLTNNFRYFYERILDQELTADELFKAIQKLMIIDISLKQGEDDAQLIFESLNSTGLDLTEADKVRNYVLMNQPVKVQESLYENYWNKIEVNTNYEVSDFLRNYLTFNLKRVPKIQKVYLEFKKYSEKNDSDIEELLSDLERYSEINRDISNASTGEREVDEVLHRLNILDMRVIKPFLLPLINYWKLNKIDSKTLIGSLKVVETFIFRRTMCSFPTNALNKIFATLFSETIKLTNQGNTEFLPVLSYI…
97512	GC_00001363	Clade_1_specific	C0109C3	1293	47	48	2	0	0.999296	0.972199	0.985561			V	Defense mechanisms	COG1479	DNAse/DNA nickase specific for phosphorothioated or glycosylated phage DNA, GmrSD/DndB/SspE family, contains DUF262 and HNH nuclease domains (GmrSD) (PDB:6JIV) (PUBMED:17188297;32251370)	MKGSEKRLISLYDGSNVRMIIPVYQRNYDWTRDNCRQLFDDLVSLIKNNRQNHFFGSVVEMGTQEGIGEVSIIDGQQRITTVYLLMLALVKLLEEEKITSTDPQLARRIRASYLEDEFQPEDKKLRLKPVKNDEMALKRLFKDEKDYLLSSNLTNNFRYFYERILDQELTADELFKAIQKLMIIDISLKQGEDDAQLIFESLNSTGLDLTEADKVRNYVLMNQPVKVQESLYENYWNKIEVNTNYEVSDFLRNYLTFNLKRVPKIQKVYLEFKKYSEKNDSDIEELLSDLERYSEINRDISNASTGEREVDEVLHRLNILDMRVIKPFLLPLINYWKLNKIDSKTLIGSLKVVETFIFRRTMCSFPTNALNKIFATLFSETIKLTNQGNTEFLPVLSYI…
97513	GC_00001363	Clade_1_specific	C0127B3	78	47	48	2	0	0.999296	0.972199	0.985561			V	Defense mechanisms	COG1479	DNAse/DNA nickase specific for phosphorothioated or glycosylated phage DNA, GmrSD/DndB/SspE family, contains DUF262 and HNH nuclease domains (GmrSD) (PDB:6JIV) (PUBMED:17188297;32251370)	MKGSEKRLISLYDGSNVRMIIPVYQRNYDWTRDNCRQLFDDLVSLIKNNRQNHFFGSVVEMGTQEGIGEVSIIDGQQRITTVYLLMLALVKLLEEEKITSTDPQLARRIRASYLEDEFQPEDKKLRLKPVKNDEMALKRLFKDEKDYLLSSNLTNNFRYFYERILDQELTADELFKAIQKLMIIDISLKQGEDDAQLIFESLNSTGLDLTEADKVRNYVLMNQPVKVQESLYENYWNKIEVNTNYEVSDFLRNYLTFNLKRVPKIQKVYLEFKKYSEKNDSDIEELLSDLERYSEINRDISNASTGEREVDEVLHRLNILDMRVIKPFLLPLINYWKLNKIDSKTLIGSLKVVETFIFRRTMCSFPTNALNKIFATLFSETIKLTNQGNTEFLPVLSYI…
97514	GC_00001363	Clade_1_specific	C0127B5	1671	47	48	2	0	0.999296	0.972199	0.985561			V	Defense mechanisms	COG1479	DNAse/DNA nickase specific for phosphorothioated or glycosylated phage DNA, GmrSD/DndB/SspE family, contains DUF262 and HNH nuclease domains (GmrSD) (PDB:6JIV) (PUBMED:17188297;32251370)	MKGSEKRLISLYDGSNVRMIIPVYQRNYDWTRDNCRQLFDDLVSLIKNNRQNHFFGSVVEMGTQEGIGEVSIIDGQQRITTVYLLMLALVKLLEEEKITSTDPQLARRIRASYLEDEFQPEDKKLRLKPVKNDEMALKRLFKDEKDYLLSSNLTNNFRYFYERILDQELTADELFKAIQKLMIIDISLKQGEDDAQLIFESLNSTGLDLTEADKVRNYVLMNQPVKVQESLYENYWNKIEVNTNYEVSDFLRNYLTFNLKRVPKIQKVYLEFKKYSEKNDSDIEELLSDLERYSEINRDISNASTGEREVDEVLHRLNILDMRVIKPFLLPLINYWKLNKIDSKTLIGSLKVVETFIFRRTMCSFPTNALNKIFATLFSETIKLTNQGNTEFLPVLSYI…
97515	GC_00001363	Clade_1_specific	CMD01S772bin1	243	47	48	2	0	0.999296	0.972199	0.985561			V	Defense mechanisms	COG1479	DNAse/DNA nickase specific for phosphorothioated or glycosylated phage DNA, GmrSD/DndB/SspE family, contains DUF262 and HNH nuclease domains (GmrSD) (PDB:6JIV) (PUBMED:17188297;32251370)	MKGSEKRLISLYDGSNVRMIIPVYQRNYDWTRDNCRQLFDDLVSLIKNNRQNHFFGSVVEMGTQEGIGEVSIIDGQQRITTVYLLMLALVKLLEEEKITSTDPQLARRIRASYLEDEFQPEDKKLRLKPVKNDEMALKRLFKDEKDYLLSSNLTNNFRYFYERILDQELTADELFKAIQKLMIIDISLKQGEDDAQLIFESLNSTGLDLTEADKVRNYVLMNQPVKVQESLYENYWNKIEVNTNYEVSDFLRNYLTFNLKRVPKIQKVYLEFKKYSEKNDSDIEELLSDLERYSEINRDISNASTGEREVDEVLHRLNILDMRVIKPFLLPLINYWKLNKIDSKTLIGSLKVVETFIFRRTMCSFPTNALNKIFATLFSETIKLTNQGNTEFLPVLSYI…
97516	GC_00001363	Clade_1_specific	CMF05S806bin1	538	47	48	2	0	0.999296	0.972199	0.985561			V	Defense mechanisms	COG1479	DNAse/DNA nickase specific for phosphorothioated or glycosylated phage DNA, GmrSD/DndB/SspE family, contains DUF262 and HNH nuclease domains (GmrSD) (PDB:6JIV) (PUBMED:17188297;32251370)	MKGSEKRLISLYDGSNVRMIIPVYQRNYDWTRDNCRQLFDDLVSLIKNNRQNHFFGSVVEMGTQEGIGEVSIIDGQQRITTVYLLMLALVKLLEEEKITSTDPQLARRIRASYLEDEFQPEDKKLRLKPVKNDEMALKRLFKDEKDYLLSSNLTNNFRYFYERILDQELTADELFKAIQKLMIIDISLKQGEDDAQLIFESLNSTGLDLTEADKVRNYVLMNQPVKVQESLYENYWNKIEVNTNYEVSDFLRNYLTFNLKRVPKIQKVYLEFKKYSEKNDSDIEELLSDLERYSEINRDISNASTGEREVDEVLHRLNILDMRVIKPFLLPLINYWKLNKIDSKTLIGSLKVVETFIFRRTMCSFPTNALNKIFATLFSETIKLTNQGNTEFLPVLSYI…
97517	GC_00001363	Clade_1_specific	DZDCM06S774bin1	493	47	48	2	0	0.999296	0.972199	0.985561			V	Defense mechanisms	COG1479	DNAse/DNA nickase specific for phosphorothioated or glycosylated phage DNA, GmrSD/DndB/SspE family, contains DUF262 and HNH nuclease domains (GmrSD) (PDB:6JIV) (PUBMED:17188297;32251370)	MKGSEKRLISLYDGSNVRMIIPVYQRNYDWTRDNCRQLFDDLVSLIKNNRQNHFFGSVVEMGTQEGIGEVSIIDGQQRITTVYLLMLALVKLLEEEKITSTDPQLARRIRASYLEDEFQPEDKKLRLKPVKNDEMALKRLFKDEKDYLLSSNLTNNFRYFYERILDQELTADELFKAIQKLMIIDISLKQGEDDAQLIFESLNSTGLDLTEADKVRNYVLMNQPVKVQESLYENYWNKIEVNTNYEVSDFLRNYLTFNLKRVPKIQKVYLEFKKYSEKNDSDIEELLSDLERYSEINRDISNASTGEREVDEVLHRLNILDMRVIKPFLLPLINYWKLNKIDSKTLIGSLKVVETFIFRRTMCSFPTNALNKIFATLFSETIKLTNQGNTEFLPVLSYI…
97518	GC_00001363	Clade_1_specific	DZDCM20S788bin1	1177	47	48	2	0	0.999296	0.972199	0.985561			V	Defense mechanisms	COG1479	DNAse/DNA nickase specific for phosphorothioated or glycosylated phage DNA, GmrSD/DndB/SspE family, contains DUF262 and HNH nuclease domains (GmrSD) (PDB:6JIV) (PUBMED:17188297;32251370)	MKGSEKRLISLYDGSNVRMIIPVYQRNYDWTRDNCRQLFDDLVSLIKNNRQNHFFGSVVEMGTQEGIGEVSIIDGQQRITTVYLLMLALVKLLEEEKITSTDPQLARRIRASYLEDEFQPEDKKLRLKPVKNDEMALKRLFKDEKDYLLSSNLTNNFRYFYERILDQELTADELFKAIQKLMIIDISLKQGEDDAQLIFESLNSTGLDLTEADKVRNYVLMNQPVKVQESLYENYWNKIEVNTNYEVSDFLRNYLTFNLKRVPKIQKVYLEFKKYSEKNDSDIEELLSDLERYSEINRDISNASTGEREVDEVLHRLNILDMRVIKPFLLPLINYWKLNKIDSKTLIGSLKVVETFIFRRTMCSFPTNALNKIFATLFSETIKLTNQGNTEFLPVLSYI…
97519	GC_00001363	Clade_1_specific	GCA000159335	622	47	48	2	0	0.999296	0.972199	0.985561			V	Defense mechanisms	COG1479	DNAse/DNA nickase specific for phosphorothioated or glycosylated phage DNA, GmrSD/DndB/SspE family, contains DUF262 and HNH nuclease domains (GmrSD) (PDB:6JIV) (PUBMED:17188297;32251370)	MKGSEKRLISLYDGSNVRMIIPVYQRNYDWTRDNCRQLFDDLVSLIKNNRQNHFFGSVVEMGTQEGIGEVSIIDGQQRITTVYLLMLALVKLLEEEKITSTDPQLARRIRASYLEDEFQPEDKKLRLKPVKNDEMALKRLFKDEKDYLLSSNLTNNFRYFYERILDQELTADELFKAIQKLMIIDISLKQGEDDAQLIFESLNSTGLDLTEADKVRNYVLMNQPVKVQESLYENYWNKIEVNTNYEVSDFLRNYLTFNLKRVPKIQKVYLEFKKYSEKNDSDIEELLSDLERYSEINRDISNASTGEREVDEVLHRLNILDMRVIKPFLLPLINYWKLNKIDSKTLIGSLKVVETFIFRRTMCSFPTNALNKIFATLFSETIKLTNQGNTEFLPVLSYI…
97520	GC_00001363	Clade_1_specific	GCA000161895	1152	47	48	2	0	0.999296	0.972199	0.985561			V	Defense mechanisms	COG1479	DNAse/DNA nickase specific for phosphorothioated or glycosylated phage DNA, GmrSD/DndB/SspE family, contains DUF262 and HNH nuclease domains (GmrSD) (PDB:6JIV) (PUBMED:17188297;32251370)	MKGSEKRLISLYDGSNVRMIIPVYQRNYDWTRDNCRQLFDDLVSLIKNNRQNHFFGSVVEMGTQEGIGEVSIIDGQQRITTVYLLMLALVKLLEEEKITSTDPQLARRIRASYLEDEFQPEDKKLRLKPVKNDEMALKRLFKDEKDYLLSSNLTNNFRYFYERILDQELTADELFKAIQKLMIIDISLKQGEDDAQLIFESLNSTGLDLTEADKVRNYVLMNQPVKVQESLYENYWNKIEVNTNYEVSDFLRNYLTFNLKRVPKIQKVYLEFKKYSEKNDSDIEELLSDLERYSEINRDISNASTGEREVDEVLHRLNILDMRVIKPFLLPLINYWKLNKIDSKTLIGSLKVVETFIFRRTMCSFPTNALNKIFATLFSETIKLTNQGNTEFLPVLSYI…
97521	GC_00001363	Clade_1_specific	GCA000162435	215	47	48	2	0	0.999296	0.972199	0.985561			V	Defense mechanisms	COG1479	DNAse/DNA nickase specific for phosphorothioated or glycosylated phage DNA, GmrSD/DndB/SspE family, contains DUF262 and HNH nuclease domains (GmrSD) (PDB:6JIV) (PUBMED:17188297;32251370)	MKGSEKRLISLYDGSNVRMIIPVYQRNYDWTRDNCRQLFDDLVSLIKNNRQNHFFGSVVEMGTQEGIGEVSIIDGQQRITTVYLLMLALVKLLEEEKITSTDPQLARRIRASYLEDEFQPEDKKLRLKPVKNDEMALKRLFKDEKDYLLSSNLTNNFRYFYERILDQELTADELFKAIQKLMIIDISLKQGEDDAQLIFESLNSTGLDLTEADKVRNYVLMNQPVKVQESLYENYWNKIEVNTNYEVSDFLRNYLTFNLKRVPKIQKVYLEFKKYSEKNDSDIEELLSDLERYSEINRDISNASTGEREVDEVLHRLNILDMRVIKPFLLPLINYWKLNKIDSKTLIGSLKVVETFIFRRTMCSFPTNALNKIFATLFSETIKLTNQGNTEFLPVLSYI…
97522	GC_00001363	Clade_1_specific	GCA001012655	380	47	48	2	0	0.999296	0.972199	0.985561			V	Defense mechanisms	COG1479	DNAse/DNA nickase specific for phosphorothioated or glycosylated phage DNA, GmrSD/DndB/SspE family, contains DUF262 and HNH nuclease domains (GmrSD) (PDB:6JIV) (PUBMED:17188297;32251370)	MKGSEKRLISLYDGSNVRMIIPVYQRNYDWTRDNCRQLFDDLVSLIKNNRQNHFFGSVVEMGTQEGIGEVSIIDGQQRITTVYLLMLALVKLLEEEKITSTDPQLARRIRASYLEDEFQPEDKKLRLKPVKNDEMALKRLFKDEKDYLLSSNLTNNFRYFYERILDQELTADELFKAIQKLMIIDISLKQGEDDAQLIFESLNSTGLDLTEADKVRNYVLMNQPVKVQESLYENYWNKIEVNTNYEVSDFLRNYLTFNLKRVPKIQKVYLEFKKYSEKNDSDIEELLSDLERYSEINRDISNASTGEREVDEVLHRLNILDMRVIKPFLLPLINYWKLNKIDSKTLIGSLKVVETFIFRRTMCSFPTNALNKIFATLFSETIKLTNQGNTEFLPVLSYI…
97523	GC_00001363	Clade_1_specific	GCA001012675	1469	47	48	2	0	0.999296	0.972199	0.985561			V	Defense mechanisms	COG1479	DNAse/DNA nickase specific for phosphorothioated or glycosylated phage DNA, GmrSD/DndB/SspE family, contains DUF262 and HNH nuclease domains (GmrSD) (PDB:6JIV) (PUBMED:17188297;32251370)	MKGSEKRLISLYDGSNVRMIIPVYQRNYDWTRDNCRQLFDDLVSLIKNNRQNHFFGSVVEMGTQEGIGEVSIIDGQQRITTVYLLMLALVKLLEEEKITSTDPQLARRIRASYLEDEFQPEDKKLRLKPVKNDEMALKRLFKDEKDYLLSSNLTNNFRYFYERILDQELTADELFKAIQKLMIIDISLKQGEDDAQLIFESLNSTGLDLTEADKVRNYVLMNQPVKVQESLYENYWNKIEVNTNYEVSDFLRNYLTFNLKRVPKIQKVYLEFKKYSEKNDSDIEELLSDLERYSEINRDISNASTGEREVDEVLHRLNILDMRVIKPFLLPLINYWKLNKIDSKTLIGSLKVVETFIFRRTMCSFPTNALNKIFATLFSETIKLTNQGNTEFLPVLSYI…
97524	GC_00001363	Clade_1_specific	GCA001012735	807	47	48	2	0	0.999296	0.972199	0.985561			V	Defense mechanisms	COG1479	DNAse/DNA nickase specific for phosphorothioated or glycosylated phage DNA, GmrSD/DndB/SspE family, contains DUF262 and HNH nuclease domains (GmrSD) (PDB:6JIV) (PUBMED:17188297;32251370)	MKGSEKRLISLYDGSNVRMIIPVYQRNYDWTRDNCRQLFDDLVSLIKNNRQNHFFGSVVEMGTQEGIGEVSIIDGQQRITTVYLLMLALVKLLEEEKITSTDPQLARRIRASYLEDEFQPEDKKLRLKPVKNDEMALKRLFKDEKDYLLSSNLTNNFRYFYERILDQELTADELFKAIQKLMIIDISLKQGEDDAQLIFESLNSTGLDLTEADKVRNYVLMNQPVKVQESLYENYWNKIEVNTNYEVSDFLRNYLTFNLKRVPKIQKVYLEFKKYSEKNDSDIEELLSDLERYSEINRDISNASTGEREVDEVLHRLNILDMRVIKPFLLPLINYWKLNKIDSKTLIGSLKVVETFIFRRTMCSFPTNALNKIFATLFSETIKLTNQGNTEFLPVLSYI…
97525	GC_00001363	Clade_1_specific	GCA001012745	416	47	48	2	0	0.999296	0.972199	0.985561			V	Defense mechanisms	COG1479	DNAse/DNA nickase specific for phosphorothioated or glycosylated phage DNA, GmrSD/DndB/SspE family, contains DUF262 and HNH nuclease domains (GmrSD) (PDB:6JIV) (PUBMED:17188297;32251370)	MKGSEKRLISLYDGSNVRMIIPVYQRNYDWTRDNCRQLFDDLVSLIKNNRQNHFFGSVVEMGTQEGIGEVSIIDGQQRITTVYLLMLALVKLLEEEKITSTDPQLARRIRASYLEDEFQPEDKKLRLKPVKNDEMALKRLFKDEKDYLLSSNLTNNFRYFYERILDQELTADELFKAIQKLMIIDISLKQGEDDAQLIFESLNSTGLDLTEADKVRNYVLMNQPVKVQESLYENYWNKIEVNTNYEVSDFLRNYLTFNLKRVPKIQKVYLEFKKYSEKNDSDIEELLSDLERYSEINRDISNASTGEREVDEVLHRLNILDMRVIKPFLLPLINYWKLNKIDSKTLIGSLKVVETFIFRRTMCSFPTNALNKIFATLFSETIKLTNQGNTEFLPVLSYI…
97526	GC_00001363	Clade_1_specific	GCA007786095	54	47	48	2	0	0.999296	0.972199	0.985561			V	Defense mechanisms	COG1479	DNAse/DNA nickase specific for phosphorothioated or glycosylated phage DNA, GmrSD/DndB/SspE family, contains DUF262 and HNH nuclease domains (GmrSD) (PDB:6JIV) (PUBMED:17188297;32251370)	MKGSEKRLISLYDGSNVRMIIPVYQRNYDWTRDNCRQLFDDLVSLIKNNRQNHFFGSVVEMGTQEGIGEVSIIDGQQRITTVYLLMLALVKLLEEEKITSTDPQLARRIRASYLEDEFQPEDKKLRLKPVKNDEMALKRLFKDEKDYLLSSNLTNNFRYFYERILDQELTADELFKAIQKLMIIDISLKQGEDDAQLIFESLNSTGLDLTEADKVRNYVLMNQPVKVQESLYENYWNKIEVNTNYEVSDFLRNYLTFNLKRVPKIQKVYLEFKKYSEKNDSDIEELLSDLERYSEINRDISNASTGEREVDEVLHRLNILDMRVIKPFLLPLINYWKLNKIDSKTLIGSLKVVETFIFRRTMCSFPTNALNKIFATLFSETIKLTNQGNTEFLPVLSYI…
97527	GC_00001363	Clade_1_specific	GCA008726405	1209	47	48	2	0	0.999296	0.972199	0.985561			V	Defense mechanisms	COG1479	DNAse/DNA nickase specific for phosphorothioated or glycosylated phage DNA, GmrSD/DndB/SspE family, contains DUF262 and HNH nuclease domains (GmrSD) (PDB:6JIV) (PUBMED:17188297;32251370)	MKGSEKRLISLYDGSNVRMIIPVYQRNYDWTRDNCRQLFDDLVSLIKNNRQNHFFGSVVEMGTQEGIGEVSIIDGQQRITTVYLLMLALVKLLEEEKITSTDPQLARRIRASYLEDEFQPEDKKLRLKPVKNDEMALKRLFKDEKDYLLSSNLTNNFRYFYERILDQELTADELFKAIQKLMIIDISLKQGEDDAQLIFESLNSTGLDLTEADKVRNYVLMNQPVKVQESLYENYWNKIEVNTNYEVSDFLRNYLTFNLKRVPKIQKVYLEFKKYSEKNDSDIEELLSDLERYSEINRDISNASTGEREVDEVLHRLNILDMRVIKPFLLPLINYWKLNKIDSKTLIGSLKVVETFIFRRTMCSFPTNALNKIFATLFSETIKLTNQGNTEFLPVLSYI…
97528	GC_00001363	Clade_1_specific	GCA008728065	54	47	48	2	0	0.999296	0.972199	0.985561			V	Defense mechanisms	COG1479	DNAse/DNA nickase specific for phosphorothioated or glycosylated phage DNA, GmrSD/DndB/SspE family, contains DUF262 and HNH nuclease domains (GmrSD) (PDB:6JIV) (PUBMED:17188297;32251370)	MKGSEKRLISLYDGSNVRMIIPVYQRNYDWTRDNCRQLFDDLVSLIKNNRQNHFFGSVVEMGTQEGIGEVSIIDGQQRITTVYLLMLALVKLLEEEKITSTDPQLARRIRASYLEDEFQPEDKKLRLKPVKNDEMALKRLFKDEKDYLLSSNLTNNFRYFYERILDQELTADELFKAIQKLMIIDISLKQGEDDAQLIFESLNSTGLDLTEADKVRNYVLMNQPVKVQESLYENYWNKIEVNTNYEVSDFLRNYLTFNLKRVPKIQKVYLEFKKYSEKNDSDIEELLSDLERYSEINRDISNASTGEREVDEVLHRLNILDMRVIKPFLLPLINYWKLNKIDSKTLIGSLKVVETFIFRRTMCSFPTNALNKSFATLFSETIKLTNQGNTEFLPVLSYI…
97529	GC_00001363	Clade_1_specific	GCA008728115	1148	47	48	2	0	0.999296	0.972199	0.985561			V	Defense mechanisms	COG1479	DNAse/DNA nickase specific for phosphorothioated or glycosylated phage DNA, GmrSD/DndB/SspE family, contains DUF262 and HNH nuclease domains (GmrSD) (PDB:6JIV) (PUBMED:17188297;32251370)	MKGSEKRLISLYDGSNVRMIIPVYQRNYDWTRDNCRQLFDDLVSLIKNNRQNHFFGSVVEMGTQEGIGEVSIIDGQQRITTVYLLMLALVKLLEEEKITSTDPQLARRIRASYLEDEFQPEDKKLRLKPVKNDEMALKRLFKDEKDYLLSSNLTNNFRYFYERILDQELTADELFKAIQKLMIIDISLKQGEDDAQLIFESLNSTGLDLTEADKVRNYVLMNQPVKVQESLYENYWNKIEVNTNYEVSDFLRNYLTFNLKRVPKIQKVYLEFKKYSEKNDSDIEELLSDLERYSEINRDISNASTGEREVDEVLHRLNILDMRVIKPFLLPLINYWKLNKIDSKTLIGSLKVVETFIFRRTMCSFPTNALNKIFATLFSETIKLTNQGNTEFLPVLSYI…
97530	GC_00001363	Clade_1_specific	GCA009730255	646	47	48	2	0	0.999296	0.972199	0.985561			V	Defense mechanisms	COG1479	DNAse/DNA nickase specific for phosphorothioated or glycosylated phage DNA, GmrSD/DndB/SspE family, contains DUF262 and HNH nuclease domains (GmrSD) (PDB:6JIV) (PUBMED:17188297;32251370)	MKGSEKRLISLYDGSNVRMIIPVYQRNYDWTRDNCRQLFDDLVSLIKNNRQNHFFGSVVEMGTQEGIGEVSIIDGQQRITTVYLLMLALVKLLEEEKITSTDPQLARRIRASYLEDEFQPEDKKLRLKPVKNDEMALKRLFKDEKDYLLSSNLTNNFRYFYERILDQELTADELFKAIQKLMIIDISLKQGEDDAQLIFESLNSTGLDLTEADKVRNYVLMNQPVKVQESLYENYWNKIEVNTNYEVSDFLRNYLTFNLKRVPKIQKVYLEFKKYSEKNDSDIEELLSDLERYSEINRDISNASTGEREVDEVLHRLNILDMRVIKPFLLPLINYWKLNKIDSKTLIGSLKVVETFIFRRTMCSFPTNALNKIFATLFSETIKLTNQGNTEFLPVLSYI…
97531	GC_00001363	Clade_1_specific	GCF022751765	1200	47	48	2	0	0.999296	0.972199	0.985561			V	Defense mechanisms	COG1479	DNAse/DNA nickase specific for phosphorothioated or glycosylated phage DNA, GmrSD/DndB/SspE family, contains DUF262 and HNH nuclease domains (GmrSD) (PDB:6JIV) (PUBMED:17188297;32251370)	MKGSEKRLISLYDGSNVRMIIPVYQRNYDWTRDNWRQLFDDLVSLIKNNRQNHFFGSVVEMGTQEGIGEVSIIDGQQRITTVYLLMLALVKLLEEEKITSTDPQLARRIRASYLEDEFQPEDKKLRLKPVKNDEMALKRLFKDEKDYLLSSNLTNNFRYFYERILDQELTADELFKAIQKLMIIDISLKQGEDDAQLIFESLNSTGLDLTEADKVRNYVLMNQPVKVQESLYENYWNKIEVNTNYEVSDFLRNYLTFNLKRVPKIQKVYLEFKKYSEKNDSDIEELLSDLERYSEINRDISNASTGEREVDEVLHRLNILDMRVIKPFLLPLINYWKLNKIDSKTLIGSLKVVETFIFRRTMCSFPTNALNKIFATLFSETIKLTNQGNTEFLPVLSYI…
97532	GC_00001363	Clade_1_specific	GCF022752135	249	47	48	2	0	0.999296	0.972199	0.985561			V	Defense mechanisms	COG1479	DNAse/DNA nickase specific for phosphorothioated or glycosylated phage DNA, GmrSD/DndB/SspE family, contains DUF262 and HNH nuclease domains (GmrSD) (PDB:6JIV) (PUBMED:17188297;32251370)	MKGSEKRLISLYDGSNVRMIIPVYQRNYDWTRDNCRQLFDDLVSLIKNNRQNHFFGSVVEMGTQEGIGEVSIIDGQQRITTVYLLMLALVKLLEEEKITSTDPQLARRIRASYLEDEFQPEDKKLRLKPVKNDEMALKRLFKDEKDYLLSSNLTNNFRYFYERILDQELTADELFKAIQKLMIIDISLKQGEDDAQLIFESLNSTGLDLTEADKVRNYVLMNQPVKVQESLYENYWNKIEVNTNYEVSDFLRNYLTFNLKRVPKIQKVYLEFKKYSEKNDSDIEELLSDLERYSEINRDISNASTGEREVDEVLHRLNILDMRVIKPFLLPLINYWKLNKIDSKTLIGSLKVVETFIFRRTMCSFPTNALNKIFATLFSETIKLTNQGNTEFLPVLSYI…
97533	GC_00001363	Clade_1_specific	GCF022753705	216	47	48	2	0	0.999296	0.972199	0.985561			V	Defense mechanisms	COG1479	DNAse/DNA nickase specific for phosphorothioated or glycosylated phage DNA, GmrSD/DndB/SspE family, contains DUF262 and HNH nuclease domains (GmrSD) (PDB:6JIV) (PUBMED:17188297;32251370)	MKGSEKRLISLYDGSNVRMIIPVYQRNYDWTRDNCRQLFDDLVSLIKNNRQNHFFGSVVEMGTQEGIGEVSIIDGQQRITTVYLLMLALVKLLEEEKITSTDPQLARRIRASYLEDEFQPEDKKLRLKPVKNDEMALKRLFKDEKDYLLSSNLTNNFRYFYERILDQELTADELFKAIQKLMIIDISLKQGEDDAQLIFESLNSTGLDLTEADKVRNYVLMNQPVKVQESLYENYWNKIEVNTNYEVSDFLRNYLTFNLKRVPKIQKVYLEFKKYSEKNDSDIEELLSDLERYSEINRDISNASTGEREVDEVLHRLNILDMRVIKPFLLPLINYWKLNKIDSKTLIGSLKVVETFIFRRTMCSFPTNALNKIFATLFSETIKLTNQGNTEFLPVLSYI…
97534	GC_00001363	Clade_1_specific	GCF022753825	1433	47	48	2	0	0.999296	0.972199	0.985561			V	Defense mechanisms	COG1479	DNAse/DNA nickase specific for phosphorothioated or glycosylated phage DNA, GmrSD/DndB/SspE family, contains DUF262 and HNH nuclease domains (GmrSD) (PDB:6JIV) (PUBMED:17188297;32251370)	MKGSEKRLISLYDGSNVRMIIPVYQRNYDWTRDNCRQLFDDLVSLIKNNRQNHFFGSVVEMGTQEGIGEVSIIDGQQRITTVYLLMLALVKLLEEEKITSTDPQLARRIRASYLEDEFQPEDKKLRLKPVKNDEMALKRLFKDEKDYLLSSNLTNNFRYFYERILDQELTADELFKAIQKLMIIDISLKQGEDDAQLIFESLNSTGLDLTEADKVRNYVLMNQPVKVQESLYENYWNKIEVNTNYEVSDFLRNYLTFNLKRVPKIQKVYLEFKKYSEKNDSDIEELLSDLERYSEINRDISNASTGEREVDEVLHRLNILDMRVIKPFLLPLINYWKLNKIDSKTLIGSLKVVETFIFRRTMCSFPTNALNKIFATLFSETIKLTNQGNTEFLPVLSYI…
97535	GC_00001363	Clade_1_specific	GCF022756825	1038	47	48	2	0	0.999296	0.972199	0.985561			V	Defense mechanisms	COG1479	DNAse/DNA nickase specific for phosphorothioated or glycosylated phage DNA, GmrSD/DndB/SspE family, contains DUF262 and HNH nuclease domains (GmrSD) (PDB:6JIV) (PUBMED:17188297;32251370)	MKGSEKRLISLYDGSNVRMIIPVYQRNYDWTRDNCRQLFDDLVSLIKNNRQNHFFGSVVEMGTQEGIGEVSIIDGQQRITTVYLLMLALVKLLEEEKITSTDPQLARRIRASYLEDEFQPEDKKLRLKPVKNDEMALKRLFKDEKDYLLSSNLTNNFRYFYERILDQELTADELFKAIQKLMIIDISLKQGEDDAQLIFESLNSTGLDLTEADKVRNYVLMNQPVKVQESLYENYWNKIEVNTNYEVSDFLRNYLTFNLKRVPKIQKVYLEFKKYSEKNDSDIEELLSDLERYSEINRDISNASTGEREVDEVLHRLNILDMRVIKPFLLPLINYWKLNKIDSKTLIGSLKVVETFIFRRTMCSFPTNALNKIFATLFSETIKLTNQGNTEFLPVLSYI…
97536	GC_00001363	Clade_1_specific	GCF022757825	1225	47	48	2	0	0.999296	0.972199	0.985561			V	Defense mechanisms	COG1479	DNAse/DNA nickase specific for phosphorothioated or glycosylated phage DNA, GmrSD/DndB/SspE family, contains DUF262 and HNH nuclease domains (GmrSD) (PDB:6JIV) (PUBMED:17188297;32251370)	MKGSEKRLISLYDGSNVRMIIPVYQRNYDWTRDNCRQLFDDLVSLIKNNRQNHFFGSVVEMGTQEGIGEVSIIDGQQRITTVYLLMLALVKLLEEEKITSTDPQLARRIRASYLEDEFQPEDKKLRLKPVKNDEMALKRLFKDEKDYLLSSNLTNNFRYFYERILDQELTADELFKAIQKLMIIDISLKQGEDDAQLIFESLNSTGLDLTEADKVRNYVLMNQPVKVQESLYENYWNKIEVNTNYEVSDFLRNYLTFNLKRVPKIQKVYLEFKKYSEKNDSDIEELLSDLERYSEINRDISNASTGEREVDEVLHRLNILDMRVIKPFLLPLINYWKLNKIDSKTLIGSLKVVETFIFRRTMCSFPTNALNKIFATLFSETIKLTNQGNTEFLPVLSYI…
97537	GC_00001363	Clade_1_specific	GCF030218625	1402	47	48	2	0	0.999296	0.972199	0.985561			V	Defense mechanisms	COG1479	DNAse/DNA nickase specific for phosphorothioated or glycosylated phage DNA, GmrSD/DndB/SspE family, contains DUF262 and HNH nuclease domains (GmrSD) (PDB:6JIV) (PUBMED:17188297;32251370)	MKGSEKRLISLYDGSNVRMIIPVYQRNYDWTRDNCRQLFDDLVSLIKNNRQNHFFGSVVEMGTQEGIGEVSIIDGQQRITTVYLLMLALVKLLEEEKITSTDPQLARRIRASYLEDEFQPEDKKLRLKPVKNDEMALKRLFKDEKDYLLSSNLTNNFRYFYERILDQELTADELFKAIQKLMIIDISLKQGEDDAQLIFESLNSTGLDLTEADKVRNYVLMNQPVKVQESLYENYWNKIEVNTNYEVSDFLRNYLTFNLKRVPKIQKVYLEFKKYSEKNDSDIEELLSDLERYSEINRDISNASTGEREVDEVLHRLNILDMRVIKPFLLPLINYWKLNKIDSKTLIGSLKVVETFIFRRTMCSFPTNALNKIFATLFSETIKLTNQGNTEFLPVLSYI…
97538	GC_00001363	Clade_1_specific	GCF030218805	1397	47	48	2	0	0.999296	0.972199	0.985561			V	Defense mechanisms	COG1479	DNAse/DNA nickase specific for phosphorothioated or glycosylated phage DNA, GmrSD/DndB/SspE family, contains DUF262 and HNH nuclease domains (GmrSD) (PDB:6JIV) (PUBMED:17188297;32251370)	MKGSEKRLISLYDGSNVRMIIPVYQRNYDWTRDNCRQLFDDLVSLIKNNRQNHFFGSVVEMGTQEGIGEVSIIDGQQRITTVYLLMLALVKLLEEEKITSTDPQLARRIRASYLEDEFQPEDKKLRLKPVKNDEMALKRLFKDEKDYLLSSNLTNNFRYFYERILDQELTADELFKAIQKLMIIDISLKQGEDDAQLIFESLNSTGLDLTEADKVRNYVLMNQPVKVQESLYENYWNKIEVNTNYEVSDFLRNYLTFNLKRVPKIQKVYLEFKKYSEKNDSDIEELLSDLERYSEINRDISNASTGEREVDEVLHRLNILDMRVIKPFLLPLINYWKLNKIDSKTLIGSLKVVETFIFRRTMCSFPTNALNKIFATLFSETIKLTNQGNTEFLPVLSYI…
97539	GC_00001363	Clade_1_specific	GCF902385715	974	47	48	2	0	0.999296	0.972199	0.985561			V	Defense mechanisms	COG1479	DNAse/DNA nickase specific for phosphorothioated or glycosylated phage DNA, GmrSD/DndB/SspE family, contains DUF262 and HNH nuclease domains (GmrSD) (PDB:6JIV) (PUBMED:17188297;32251370)	MKGSEKRLISLYDGSNVRMIIPVYQRNYDWTRDNCRQLFDDLVSLIKNNRQNHFFGSVVEMGTQEGIGEVSIIDGQQRITTVYLLMLALVKLLEEEKITSTDPQLARRIRASYLEDEFQPEDKKLRLKPVKNDEMALKRLFKDEKDYLLSSNLTNNFRYFYERILDQELTADELFKAIQKLMIIDISLKQGEDDAQLIFESLNSTGLDLTEADKVRNYVLMNQPVKVQESLYENYWNKIEVNTNYEVSDFLRNYLTFNLKRVPKIQKVYLEFKKYSEKNDSDIEELLSDLERYSEINRDISNASTGEREVDEVLHRLNILDMRVIKPFLLPLINYWKLNKIDSKTLIGSLKVVETFIFRRTMCSFPTNALNKIFATLFSETIKLTNQGNTEFLPVLSYI…
97540	GC_00001363	Clade_1_specific	K0072	1226	47	48	2	0	0.999296	0.972199	0.985561			V	Defense mechanisms	COG1479	DNAse/DNA nickase specific for phosphorothioated or glycosylated phage DNA, GmrSD/DndB/SspE family, contains DUF262 and HNH nuclease domains (GmrSD) (PDB:6JIV) (PUBMED:17188297;32251370)	MKGSEKRLISLYDGSNVRMIIPVYQRNYDWTRDNCRQLFDDLVSLIKNNRQNHFFGSVVEMGTQEGIGEVSIIDGQQRITTVYLLMLALVKLLEEEKITSTDPQLARRIRASYLEDEFQPEDKKLRLKPVKNDEMALKRLFKDEKDYLLSSNLTNNFRYFYERILDQELTADELFKAIQKLMIIDISLKQGEDDAQLIFESLNSTGLDLTEADKVRNYVLMNQPVKVQESLYENYWNKIEVNTNYEVSDFLRNYLTFNLKRVPKIQKVYLEFKKYSEKNDSDIEELLSDLERYSEINRDISNASTGEREVDEVLHRLNILDMRVIKPFLLPLINYWKLNKIDSKTLIGSLKVVETFIFRRTMCSFPTNALNKIFATLFSETIKLTNQGNTEFLPVLSYI…
97541	GC_00001363	Clade_1_specific	K0081	68	47	48	2	0	0.999296	0.972199	0.985561			V	Defense mechanisms	COG1479	DNAse/DNA nickase specific for phosphorothioated or glycosylated phage DNA, GmrSD/DndB/SspE family, contains DUF262 and HNH nuclease domains (GmrSD) (PDB:6JIV) (PUBMED:17188297;32251370)	MKGSEKRLISLYDGSNVRMIIPVYQRNYDWTRDNCRQLFDDLVSLIKNNRQNHFFGSVVEMGTQEGIGEVSIIDGQQRITTVYLLMLALVKLLEEEKITSTDPQLARRIRASYLEDEFQPEDKKLRLKPVKNDEMALKRLFKDEKDYLLSSNLTNNFRYFYERILDQELTADELFKAIQKLMIIDISLKQGEDDAQLIFESLNSTGLDLTEADKVRNYVLMNQPVKVQESLYENYWNKIEVNTNYEVSDFLRNYLTFNLKRVPKIQKVYLEFKKYSEKNDSDIEELLSDLERYSEINRDISNASTGEREVDEVLHRLNILDMRVIKPFLLPLINYWKLNKIDSKTLIGSLKVVETFIFRRTMCSFPTNALNKIFATLFSETIKLTNQGNTEFLPVLSYI…
97542	GC_00001363	Clade_1_specific	TL2937	974	47	48	2	0	0.999296	0.972199	0.985561			V	Defense mechanisms	COG1479	DNAse/DNA nickase specific for phosphorothioated or glycosylated phage DNA, GmrSD/DndB/SspE family, contains DUF262 and HNH nuclease domains (GmrSD) (PDB:6JIV) (PUBMED:17188297;32251370)	MKGSEKRLISLYDGSNVRMIIPVYQRNYDWTRDNCRQLFDDLVSLIKNNRQNHFFGSVVEMGTQEGIGEVSIIDGQQRITTVYLLMLALVKLLEEEKITSTDPQLARRIRASYLEDEFQPEDKKLRLKPVKNDEMALKRLFKDEKDYLLSSNLTNNFRYFYERILDQELTADELFKAIQKLMIIDISLKQGEDDAQLIFESLNSTGLDLTEADKVRNYVLMNQPVKVQESLYENYWNKIEVNTNYEVSDFLRNYLTFNLKRVPKIQKVYLEFKKYSEKNDSDIEELLSDLERYSEINRDISNASTGEREVDEVLHRLNILDMRVIKPFLLPLINYWKLNKIDSKTLIGSLKVVETFIFRRTMCSFPTNALNKIFATLFSETIKLTNQGNTEFLPVLSYI…
97543	GC_00001363	Clade_1_specific	UMB0007B	1013	47	48	2	0	0.999296	0.972199	0.985561			V	Defense mechanisms	COG1479	DNAse/DNA nickase specific for phosphorothioated or glycosylated phage DNA, GmrSD/DndB/SspE family, contains DUF262 and HNH nuclease domains (GmrSD) (PDB:6JIV) (PUBMED:17188297;32251370)	MKGSEKRLISLYDGSNVRMIIPVYQRNYDWTRDNCRQLFDDLVSLIKNNRQNHFFGSVVEMGTQEGIGEVSIIDGQQRITTVYLLMLALVKLLEEEKITSTDPQLARRIRASYLEDEFQPEDKKLRLKPVKNDEMALKRLFKDEKDYLLSSNLTNNFRYFYERILDQELTADELFKAIQKLMIIDISLKQGEDDAQLIFESLNSTGLDLTEADKVRNYVLMNQPVKVQESLYENYWNKIEVNTNYEVSDFLRNYLTFNLKRVPKIQKVYLEFKKYSEKNDSDIEELLSDLERYSEINRDISNASTGEREVDEVLHRLNILDMRVIKPFLLPLINYWKLNKIDSKTLIGSLKVVETFIFRRTMCSFPTNALNKIFATLFSETIKLTNQGNTEFLPVLSYI…
97544	GC_00001363	Clade_1_specific	UMB0007LM	556	47	48	2	0	0.999296	0.972199	0.985561			V	Defense mechanisms	COG1479	DNAse/DNA nickase specific for phosphorothioated or glycosylated phage DNA, GmrSD/DndB/SspE family, contains DUF262 and HNH nuclease domains (GmrSD) (PDB:6JIV) (PUBMED:17188297;32251370)	MKGSEKRLISLYDGSNVRMIIPVYQRNYDWTRDNCRQLFDDLVSLIKNNRQNHFFGSVVEMGTQEGIGEVSIIDGQQRITTVYLLMLALVKLLEEEKITSTDPQLARRIRASYLEDEFQPEDKKLRLKPVKNDEMALKRLFKDEKDYLLSSNLTNNFRYFYERILDQELTADELFKAIQKLMIIDISLKQGEDDAQLIFESLNSTGLDLTEADKVRNYVLMNQPVKVQESLYENYWNKIEVNTNYEVSDFLRNYLTFNLKRVPKIQKVYLEFKKYSEKNDSDIEELLSDLERYSEINRDISNASTGEREVDEVLHRLNILDMRVIKPFLLPLINYWKLNKIDSKTLIGSLKVVETFIFRRTMCSFPTNALNKIFATLFSETIKLTNQGNTEFLPVLSYI…
97545	GC_00001363	Clade_1_specific	UMB0021	850	47	48	2	0	0.999296	0.972199	0.985561			V	Defense mechanisms	COG1479	DNAse/DNA nickase specific for phosphorothioated or glycosylated phage DNA, GmrSD/DndB/SspE family, contains DUF262 and HNH nuclease domains (GmrSD) (PDB:6JIV) (PUBMED:17188297;32251370)	MKGSEKRLISLYDGSNVRMIIPVYQRNYDWTRDNCRQLFDDLVSLIKNNRQNHFFGSVVEMGTQEGIGEVSIIDGQQRITTVYLLMLALVKLLEEEKITSTDPQLARRIRASYLEDEFQPEDKKLRLKPVKNDEMALKRLFKDEKDYLLSSNLTNNFRYFYERILDQELTADELFKAIQKLMIIDISLKQGEDDAQLIFESLNSTGLDLTEADKVRNYVLMNQPVKVQESLYENYWNKIEVNTNYEVSDFLRNYLTFNLKRVPKIQKVYLEFKKYSEKNDSDIEELLSDLERYSEINRDISNASTGEREVDEVLHRLNILDMRVIKPFLLPLINYWKLNKIDSKTLIGSLKVVETFIFRRTMCSFPTNALNKIFATLFSETIKLTNQGNTEFLPVLSYI…
97546	GC_00001363	Clade_1_specific	UMB0047	1225	47	48	2	0	0.999296	0.972199	0.985561			V	Defense mechanisms	COG1479	DNAse/DNA nickase specific for phosphorothioated or glycosylated phage DNA, GmrSD/DndB/SspE family, contains DUF262 and HNH nuclease domains (GmrSD) (PDB:6JIV) (PUBMED:17188297;32251370)	MKGSEKRLISLYDGSNVRMIIPVYQRNYDWTRDNCRQLFDDLVSLIKNNRQNHFFGSVVEMGTQEGIGEVSIIDGQQRITTVYLLMLALVKLLEEEKITSTDPQLARRIRASYLEDEFQPEDKKLRLKPVKNDEMALKRLFKDEKDYLLSSNLTNNFRYFYERILDQELTADELFKAIQKLMIIDISLKQGEDDAQLIFESLNSTGLDLTEADKVRNYVLMNQPVKVQESLYENYWNKIEVNTNYEVSDFLRNYLTFNLKRVPKIQKVYLEFKKYSEKNDSDIEELLSDLERYSEINRDISNASTGEREVDEVLHRLNILDMRVIKPFLLPLINYWKLNKIDSKTLIGSLKVVETFIFRRTMCSFPTNALNKIFATLFSETIKLTNQGNTEFLPVLSYI…
97547	GC_00001363	Clade_1_specific	UMB1186	407	47	48	2	0	0.999296	0.972199	0.985561			V	Defense mechanisms	COG1479	DNAse/DNA nickase specific for phosphorothioated or glycosylated phage DNA, GmrSD/DndB/SspE family, contains DUF262 and HNH nuclease domains (GmrSD) (PDB:6JIV) (PUBMED:17188297;32251370)	MKGSEKRLISLYDGSNVRMIIPVYQRNYDWTRDNCRQLFDDLVSLIKNNRQNHFFGSVVEMGTQEGIGEVSIIDGQQRITTVYLLMLALVKLLEEEKITSTDPQLARRIRASYLEDEFQPEDKKLRLKPVKNDEMALKRLFKDEKDYLLSSNLTNNFRYFYERILDQELTADELFKAIQKLMIIDISLKQGEDDAQLIFESLNSTGLDLTEADKVRNYVLMNQPVKVQESLYENYWNKIEVNTNYEVSDFLRNYLTFNLKRVPKIQKVYLEFKKYSEKNDSDIEELLSDLERYSEINRDISNASTGEREVDEVLHRLNILDMRVIKPFLLPLINYWKLNKIDSKTLIGSLKVVETFIFRRTMCSFPTNALNKIFATLFSETIKLTNQGNTEFLPVLSYI…
97548	GC_00001363	Clade_1_specific	UMB8354	790	47	48	2	0	0.999296	0.972199	0.985561			V	Defense mechanisms	COG1479	DNAse/DNA nickase specific for phosphorothioated or glycosylated phage DNA, GmrSD/DndB/SspE family, contains DUF262 and HNH nuclease domains (GmrSD) (PDB:6JIV) (PUBMED:17188297;32251370)	MKGSEKRLISLYDGSNVRMIIPVYQRNYDWTRDNCRQLFDDLVSLIKNNRQNHFFGSVVEMGTQEGIGEVSIIDGQQRITTVYLLMLALVKLLEEEKITSTDPQLARRIRASYLEDEFQPEDKKLRLKPVKNDEMALKRLFKDEKDYLLSSNLTNNFRYFYERILDQELTADELFKAIQKLMIIDISLKQGEDDAQLIFESLNSTGLDLTEADKVRNYVLMNQPVKVQESLYENYWNKIEVNTNYEVSDFLRNYLTFNLKRVPKIQKVYLEFKKYSEKNDSDIEELLSDLERYSEINRDISNASTGEREVDEVLHRLNILDMRVIKPFLLPLINYWKLNKIDSKTLIGSLKVVETFIFRRTMCSFPTNALNKIFATLFSETIKLTNQGNTEFLPVLSYI…
97549	GC_00001363	Clade_1_specific	UMB9245	50	47	48	2	0	0.999296	0.972199	0.985561			V	Defense mechanisms	COG1479	DNAse/DNA nickase specific for phosphorothioated or glycosylated phage DNA, GmrSD/DndB/SspE family, contains DUF262 and HNH nuclease domains (GmrSD) (PDB:6JIV) (PUBMED:17188297;32251370)	MKGSEKRLISLYDGSNVRMIIPVYQRNYDWTRDNCRQLFDDLVSLIKNNRQNHFFGSVVEMGTQEGIGEVSIIDGQQRITTVYLLMLALVKLLEEEKITSTDPQLARRIRASYLEDEFQPEDKKLRLKPVKNDEMALKRLFKDEKDYLLSSNLTNNFRYFYERILDQELTADELFKAIQKLMIIDISLKQGEDDAQLIFESLNSTGLDLTEADKVRNYVLMNQPVKVQESLYENYWNKIEVNTNYEVSDFLRNYLTFNLKRVPKIQKVYLEFKKYSEKNDSDIEELLSDLERYSEINRDISNASTGEREVDEVLHRLNILDMRVIKPFLLPLINYWKLNKIDSKTLIGSLKVVETFIFRRTMCSFPTNALNKIFATLFSETIKLTNQGNTEFLPVLSYI…
97550	GC_00001363	Clade_1_specific	UMB9245B	85	47	48	2	0	0.999296	0.972199	0.985561			V	Defense mechanisms	COG1479	DNAse/DNA nickase specific for phosphorothioated or glycosylated phage DNA, GmrSD/DndB/SspE family, contains DUF262 and HNH nuclease domains (GmrSD) (PDB:6JIV) (PUBMED:17188297;32251370)	MKGSEKRLISLYDGSNVRMIIPVYQRNYDWTRDNCRQLFDDLVSLIKNNRQNHFFGSVVEMGTQEGIGEVSIIDGQQRITTVYLLMLALVKLLEEEKITSTDPQLARRIRASYLEDEFQPEDKKLRLKPVKNDEMALKRLFKDEKDYLLSSNLTNNFRYFYERILDQELTADELFKAIQKLMIIDISLKQGEDDAQLIFESLNSTGLDLTEADKVRNYVLMNQPVKVQESLYENYWNKIEVNTNYEVSDFLRNYLTFNLKRVPKIQKVYLEFKKYSEKNDSDIEELLSDLERYSEINRDISNASTGEREVDEVLHRLNILDMRVIKPFLLPLINYWKLNKIDSKTLIGSLKVVETFIFRRTMCSFPTNALNKIFATLFSETIKLTNQGNTEFLPVLSYI…
97551	GC_00001363	Clade_1_specific	UMB9245C	51	47	48	2	0	0.999296	0.972199	0.985561			V	Defense mechanisms	COG1479	DNAse/DNA nickase specific for phosphorothioated or glycosylated phage DNA, GmrSD/DndB/SspE family, contains DUF262 and HNH nuclease domains (GmrSD) (PDB:6JIV) (PUBMED:17188297;32251370)	MKGSEKRLISLYDGSNVRMIIPVYQRNYDWTRDNCRQLFDDLVSLIKNNRQNHFFGSVVEMGTQEGIGEVSIIDGQQRITTVYLLMLALVKLLEEEKITSTDPQLARRIRASYLEDEFQPEDKKLRLKPVKNDEMALKRLFKDEKDYLLSSNLTNNFRYFYERILDQELTADELFKAIQKLMIIDISLKQGEDDAQLIFESLNSTGLDLTEADKVRNYVLMNQPVKVQESLYENYWNKIEVNTNYEVSDFLRNYLTFNLKRVPKIQKVYLEFKKYSEKNDSDIEELLSDLERYSEINRDISNASTGEREVDEVLHRLNILDMRVIKPFLLPLINYWKLNKIDSKTLIGSLKVVETFIFRRTMCSFPTNALNKIFATLFSETIKLTNQGNTEFLPVLSYI…
97552	GC_00001363	Clade_1_specific	UMB9984	210	47	48	2	0	0.999296	0.972199	0.985561			V	Defense mechanisms	COG1479	DNAse/DNA nickase specific for phosphorothioated or glycosylated phage DNA, GmrSD/DndB/SspE family, contains DUF262 and HNH nuclease domains (GmrSD) (PDB:6JIV) (PUBMED:17188297;32251370)	MKGSEKRLISLYDGSNVRMIIPVYQRNYDWTRDNCRQLFDDLVSLIKNNRQNHFFGSVVEMGTQEGIGEVSIIDGQQRITTVYLLMLALVKLLEEEKITSTDPQLARRIRASYLEDEFQPEDKKLRLKPVKNDEMALKRLFKDEKDYLLSSNLTNNFRYFYERILDQELTADELFKAIQKLMIIDISLKQGEDDAQLIFESLNSTGLDLTEADKVRNYVLMNQPVKVQESLYENYWNKIEVNTNYEVSDFLRNYLTFNLKRVPKIQKVYLEFKKYSEKNDSDIEELLSDLERYSEINRDISNASTGEREVDEVLHRLNILDMRVIKPFLLPLINYWKLNKIDSKTLIGSLKVVETFIFRRTMCSFPTNALNKIFATLFSETIKLTNQGNTEFLPVLSYI…
97553	GC_00001363	Clade_1_specific	VSI18	348	47	48	2	0	0.999296	0.972199	0.985561			V	Defense mechanisms	COG1479	DNAse/DNA nickase specific for phosphorothioated or glycosylated phage DNA, GmrSD/DndB/SspE family, contains DUF262 and HNH nuclease domains (GmrSD) (PDB:6JIV) (PUBMED:17188297;32251370)	MKGSEKRLISLYDGSNVRMIIPVYQRNYDWTRDNCRQLFDDLVSLIKNNRQNHFFGSVVEMGTQEGIGEVSIIDGQQRITTVYLLMLALVKLLEEEKITSTDPQLARRIRASYLEDEFQPEDKKLRLKPVKNDEMALKRLFKDEKDYLLSSNLTNNFRYFYERILDQELTADELFKAIQKLMIIDISLKQGEDDAQLIFESLNSTGLDLTEADKVRNYVLMNQPVKVQESLYENYWNKIEVNTNYEVSDFLRNYLTFNLKRVPKIQKVYLEFKKYSEKNDSDIEELLSDLERYSEINRDISNASTGEREVDEVLHRLNILDMRVIKPFLLPLINYWKLNKIDSKTLIGSLKVVETFIFRRTMCSFPTNALNKIFATLFSETIKLTNQGNTEFLPVLSYI…
97554	GC_00001363	Clade_1_specific	c10Ua161M	1234	47	48	2	0	0.999296	0.972199	0.985561			V	Defense mechanisms	COG1479	DNAse/DNA nickase specific for phosphorothioated or glycosylated phage DNA, GmrSD/DndB/SspE family, contains DUF262 and HNH nuclease domains (GmrSD) (PDB:6JIV) (PUBMED:17188297;32251370)	MKGSEKRLISLYDGSNVRMIIPVYQRNYDWTRDNCRQLFDDLVSLIKNNRQNHFFGSVVEMGTQEGIGEVSIIDGQQRITTVYLLMLALVKLLEEEKITSTDPQLARRIRASYLEDEFQPEDKKLRLKPVKNDEMALKRLFKDEKDYLLSSNLTNNFRYFYERILDQELTADELFKAIQKLMIIDISLKQGEDDAQLIFESLNSTGLDLTEADKVRNYVLMNQPVKVQESLYENYWNKIEVNTNYEVSDFLRNYLTFNLKRVPKIQKVYLEFKKYSEKNDSDIEELLSDLERYSEINRDISNASTGEREVDEVLHRLNILDMRVIKPFLLPLINYWKLNKIDSKTLIGSLKVVETFIFRRTMCSFPTNALNKIFATLFSETIKLTNQGNTEFLPVLSYI…
97555	GC_00001363	Clade_1_specific	c10Ua232AE	160	47	48	2	0	0.999296	0.972199	0.985561			V	Defense mechanisms	COG1479	DNAse/DNA nickase specific for phosphorothioated or glycosylated phage DNA, GmrSD/DndB/SspE family, contains DUF262 and HNH nuclease domains (GmrSD) (PDB:6JIV) (PUBMED:17188297;32251370)	MKGSEKRLISLYDGSNVRMIIPVYQRNYDWTRDNCRQLFDDLVSLIKNNRQNHFFGSVVEMGTQEGIGEVSIIDGQQRITTVYLLMLALVKLLEEEKITSTDPQLARRIRASYLEDEFQPEDKKLRLKPVKNDEMALKRLFKDEKDYLLSSNLTNNFRYFYERILDQELTADELFKAIQKLMIIDISLKQGEDDAQLIFESLNSTGLDLTEADKVRNYVLMNQPVKVQESLYENYWNKIEVNTNYEVSDFLRNYLTFNLKRVPKIQKVYLEFKKYSEKNDSDIEELLSDLERYSEINRDISNASTGEREVDEVLHRLNILDMRVIKPFLLPLINYWKLNKIDSKTLIGSLKVVETFIFRRTMCSFPTNALNKIFATLFSETIKLTNQGNTEFLPVLSYI…
97940	GC_00001372	Clade_1_specific	C0022B5	1113	47	47	1	0	1	1	1			K	Transcription	COG1396	Transcriptional regulator, contains XRE-family HTH domain (HipB) (PDB:1ADR)	MYGKTYKKIRIKQKILQKDAARDIVSVASLSHWENGKGDIPFAKFIELLKRIHLTPEEFFKLANISKPSPILKKMRKLYLARDVTGLKTLCTQQIKRYEQKRTVSNLYLMAIVCNYYHLISNENLLLPKYQLKIISFLSDTPEWTQKHISIFENCTSLLSNKKNYALSKLLLNKWSRIEPWGKMNESGSSLYNIAFQALLNSLTILILRKSYTLARKLLNQINQIKVNNDFLHIELKRTFLANLLIYSQKKDFNAWNNLKKSVEFADFLNQKDIHSEFINLIQQVNKNSKLQ
97941	GC_00001372	Clade_1_specific	C0089B2	188	47	47	1	0	1	1	1			K	Transcription	COG1396	Transcriptional regulator, contains XRE-family HTH domain (HipB) (PDB:1ADR)	MYGKTYKKIRIKQKILQKDAARDIVSVASLSHWENGKGDIPFAKFIELLKRIHLTPEEFFKLANISKPSPILKKMRKLYLARDVTGLKTLCTQQIKRYEQKRTVSNLYLMAIVCNYYHLISNENLLLPKYQLKIISFLSDTPEWTQKHISIFENCTSLLSNKKNYALSKLLLNKWSRIEPWGKMNESGSSLYNIAFQALLNSLTILILRKSYTLARKLLNQINQIKVNNDFLHIELKRTFLANLLIYSQKKDFNAWNNLKKSVEFADFLNQKDIHSEFINLIQQVNKNSKLQ
97942	GC_00001372	Clade_1_specific	C0090C3	838	47	47	1	0	1	1	1			K	Transcription	COG1396	Transcriptional regulator, contains XRE-family HTH domain (HipB) (PDB:1ADR)	MYGKTYKKIRIKQKILQKDAARDIVSVASLSHWENGKGDIPFAKFIELLKRIHLTPEEFFKLANISKPSPILKKMRKLYLARDVTGLKTLCTQQIKRYEQKRTVSNLYLMAIVCNYYHLISNENLLLPKYQLKIISFLSDTPEWTQKHISIFENCTSLLSNKKNYALSKLLLNKWSRIEPWGKMNESGSSLYNIAFQALLNSLTILILRKSYTLARKLLNQINQIKVNNDFLHIELKRTFLANLLIYSQKKDFNAWNNLKKSVEFADFLNQKDIHSEFINLIQQVNKNSKLQ
97943	GC_00001372	Clade_1_specific	C0109C3	962	47	47	1	0	1	1	1			K	Transcription	COG1396	Transcriptional regulator, contains XRE-family HTH domain (HipB) (PDB:1ADR)	MYGKTYKKIRIKQKILQKDAARDIVSVASLSHWENGKGDIPFAKFIELLKRIHLTPEEFFKLANISKPSPILKKMRKLYLARDVTGLKTLCTQQIKRYEQKRTVSNLYLMAIVCNYYHLISNENLLLPKYQLKIISFLSDTPEWTQKHISIFENCTSLLSNKKNYALSKLLLNKWSRIEPWGKMNESGSSLYNIAFQALLNSLTILILRKSYTLARKLLNQINQIKVNNDFLHIELKRTFLANLLIYSQKKDFNAWNNLKKSVEFADFLNQKDIHSEFINLIQQVNKNSKLQ
97944	GC_00001372	Clade_1_specific	C0127B3	1419	47	47	1	0	1	1	1			K	Transcription	COG1396	Transcriptional regulator, contains XRE-family HTH domain (HipB) (PDB:1ADR)	MYGKTYKKIRIKQKILQKDAARDIVSVASLSHWENGKGDIPFAKFIELLKRIHLTPEEFFKLANISKPSPILKKMRKLYLARDVTGLKTLCTQQIKRYEQKRTVSNLYLMAIVCNYYHLISNENLLLPKYQLKIISFLSDTPEWTQKHISIFENCTSLLSNKKNYALSKLLLNKWSRIEPWGKMNESGSSLYNIAFQALLNSLTILILRKSYTLARKLLNQINQIKVNNDFLHIELKRTFLANLLIYSQKKDFNAWNNLKKSVEFADFLNQKDIHSEFINLIQQVNKNSKLQ
97945	GC_00001372	Clade_1_specific	C0127B5	1248	47	47	1	0	1	1	1			K	Transcription	COG1396	Transcriptional regulator, contains XRE-family HTH domain (HipB) (PDB:1ADR)	MYGKTYKKIRIKQKILQKDAARDIVSVASLSHWENGKGDIPFAKFIELLKRIHLTPEEFFKLANISKPSPILKKMRKLYLARDVTGLKTLCTQQIKRYEQKRTVSNLYLMAIVCNYYHLISNENLLLPKYQLKIISFLSDTPEWTQKHISIFENCTSLLSNKKNYALSKLLLNKWSRIEPWGKMNESGSSLYNIAFQALLNSLTILILRKSYTLARKLLNQINQIKVNNDFLHIELKRTFLANLLIYSQKKDFNAWNNLKKSVEFADFLNQKDIHSEFINLIQQVNKNSKLQ
97946	GC_00001372	Clade_1_specific	CMD01S772bin1	62	47	47	1	0	1	1	1			K	Transcription	COG1396	Transcriptional regulator, contains XRE-family HTH domain (HipB) (PDB:1ADR)	MYGKTYKKIRIKQKILQKDAARDIVSVASLSHWENGKGDIPFAKFIELLKRIHLTPEEFFKLANISKPSPILKKMRKLYLARDVTGLKTLCTQQIKRYEQKRTVSNLYLMAIVCNYYHLISNENLLLPKYQLKIISFLSDTPEWTQKHISIFENCTSLLSNKKNYALSKLLLNKWSRIEPWGKMNESGSSLYNIAFQALLNSLTILILRKSYTLARKLLNQINQIKVNNDFLHIELKRTFLANLLIYSQKKDFNAWNNLKKSVEFADFLNQKDIHSEFINLIQQVNKNSKLQ
97947	GC_00001372	Clade_1_specific	CMF05S806bin1	400	47	47	1	0	1	1	1			K	Transcription	COG1396	Transcriptional regulator, contains XRE-family HTH domain (HipB) (PDB:1ADR)	MYGKTYKKIRIKQKILQKDAARDIVSVASLSHWENGKGDIPFAKFIELLKRIHLTPEEFFKLANISKPSPILKKMRKLYLARDVTGLKTLCTQQIKRYEQKRTVSNLYLMAIVCNYYHLISNENLLLPKYQLKIISFLSDTPEWTQKHISIFENCTSLLSNKKNYALSKLLLNKWSRIEPWGKMNESGSSLYNIAFQALLNSLTILILRKSYTLARKLLNQINQIKVNNDFLHIELKRTFLANLLIYSQKKDFNAWNNLKKSVEFADFLNQKDIHSEFINLIQQVNKNSKLQ
97948	GC_00001372	Clade_1_specific	DZDCM06S774bin1	1426	47	47	1	0	1	1	1			K	Transcription	COG1396	Transcriptional regulator, contains XRE-family HTH domain (HipB) (PDB:1ADR)	MYGKTYKKIRIKQKILQKDAARDIVSVASLSHWENGKGDIPFAKFIELLKRIHLTPEEFFKLANISKPSPILKKMRKLYLARDVTGLKTLCTQQIKRYEQKRTVSNLYLMAIVCNYYHLISNENLLLPKYQLKIISFLSDTPEWTQKHISIFENCTSLLSNKKNYALSKLLLNKWSRIEPWGKMNESGSSLYNIAFQALLNSLTILILRKSYTLARKLLNQINQIKVNNDFLHIELKRTFLANLLIYSQKKDFNAWNNLKKSVEFADFLNQKDIHSEFINLIQQVNKNSKLQ
97949	GC_00001372	Clade_1_specific	DZDCM20S788bin1	1249	47	47	1	0	1	1	1			K	Transcription	COG1396	Transcriptional regulator, contains XRE-family HTH domain (HipB) (PDB:1ADR)	MYGKTYKKIRIKQKILQKDAARDIVSVASLSHWENGKGDIPFAKFIELLKRIHLTPEEFFKLANISKPSPILKKMRKLYLARDVTGLKTLCTQQIKRYEQKRTVSNLYLMAIVCNYYHLISNENLLLPKYQLKIISFLSDTPEWTQKHISIFENCTSLLSNKKNYALSKLLLNKWSRIEPWGKMNESGSSLYNIAFQALLNSLTILILRKSYTLARKLLNQINQIKVNNDFLHIELKRTFLANLLIYSQKKDFNAWNNLKKSVEFADFLNQKDIHSEFINLIQQVNKNSKLQ
97950	GC_00001372	Clade_1_specific	GCA000159335	129	47	47	1	0	1	1	1			K	Transcription	COG1396	Transcriptional regulator, contains XRE-family HTH domain (HipB) (PDB:1ADR)	MYGKTYKKIRIKQKILQKDAARDIVSVASLSHWENGKGDIPFAKFIELLKRIHLTPEEFFKLANISKPSPILKKMRKLYLARDVTGLKTLCTQQIKRYEQKRTVSNLYLMAIVCNYYHLISNENLLLPKYQLKIISFLSDTPEWTQKHISIFENCTSLLSNKKNYALSKLLLNKWSRIEPWGKMNESGSSLYNIAFQALLNSLTILILRKSYTLARKLLNQINQIKVNNDFLHIELKRTFLANLLIYSQKKDFNAWNNLKKSVEFADFLNQKDIHSEFINLIQQVNKNSKLQ
97951	GC_00001372	Clade_1_specific	GCA000161895	131	47	47	1	0	1	1	1			K	Transcription	COG1396	Transcriptional regulator, contains XRE-family HTH domain (HipB) (PDB:1ADR)	MYGKTYKKIRIKQKILQKDAARDIVSVASLSHWENGKGDIPFAKFIELLKRIHLTPEEFFKLANISKPSPILKKMRKLYLARDVTGLKTLCTQQIKRYEQKRTVSNLYLMAIVCNYYHLISNENLLLPKYQLKIISFLSDTPEWTQKHISIFENCTSLLSNKKNYALSKLLLNKWSRIEPWGKMNESGSSLYNIAFQALLNSLTILILRKSYTLARKLLNQINQIKVNNDFLHIELKRTFLANLLIYSQKKDFNAWNNLKKSVEFADFLNQKDIHSEFINLIQQVNKNSKLQ
97952	GC_00001372	Clade_1_specific	GCA000162435	612	47	47	1	0	1	1	1			K	Transcription	COG1396	Transcriptional regulator, contains XRE-family HTH domain (HipB) (PDB:1ADR)	MYGKTYKKIRIKQKILQKDAARDIVSVASLSHWENGKGDIPFAKFIELLKRIHLTPEEFFKLANISKPSPILKKMRKLYLARDVTGLKTLCTQQIKRYEQKRTVSNLYLMAIVCNYYHLISNENLLLPKYQLKIISFLSDTPEWTQKHISIFENCTSLLSNKKNYALSKLLLNKWSRIEPWGKMNESGSSLYNIAFQALLNSLTILILRKSYTLARKLLNQINQIKVNNDFLHIELKRTFLANLLIYSQKKDFNAWNNLKKSVEFADFLNQKDIHSEFINLIQQVNKNSKLQ
97953	GC_00001372	Clade_1_specific	GCA001012655	899	47	47	1	0	1	1	1			K	Transcription	COG1396	Transcriptional regulator, contains XRE-family HTH domain (HipB) (PDB:1ADR)	MYGKTYKKIRIKQKILQKDAARDIVSVASLSHWENGKGDIPFAKFIELLKRIHLTPEEFFKLANISKPSPILKKMRKLYLARDVTGLKTLCTQQIKRYEQKRTVSNLYLMAIVCNYYHLISNENLLLPKYQLKIISFLSDTPEWTQKHISIFENCTSLLSNKKNYALSKLLLNKWSRIEPWGKMNESGSSLYNIAFQALLNSLTILILRKSYTLARKLLNQINQIKVNNDFLHIELKRTFLANLLIYSQKKDFNAWNNLKKSVEFADFLNQKDIHSEFINLIQQVNKNSKLQ
97954	GC_00001372	Clade_1_specific	GCA001012675	303	47	47	1	0	1	1	1			K	Transcription	COG1396	Transcriptional regulator, contains XRE-family HTH domain (HipB) (PDB:1ADR)	MYGKTYKKIRIKQKILQKDAARDIVSVASLSHWENGKGDIPFAKFIELLKRIHLTPEEFFKLANISKPSPILKKMRKLYLARDVTGLKTLCTQQIKRYEQKRTVSNLYLMAIVCNYYHLISNENLLLPKYQLKIISFLSDTPEWTQKHISIFENCTSLLSNKKNYALSKLLLNKWSRIEPWGKMNESGSSLYNIAFQALLNSLTILILRKSYTLARKLLNQINQIKVNNDFLHIELKRTFLANLLIYSQKKDFNAWNNLKKSVEFADFLNQKDIHSEFINLIQQVNKNSKLQ
97955	GC_00001372	Clade_1_specific	GCA001012735	28	47	47	1	0	1	1	1			K	Transcription	COG1396	Transcriptional regulator, contains XRE-family HTH domain (HipB) (PDB:1ADR)	MYGKTYKKIRIKQKILQKDAARDIVSVASLSHWENGKGDIPFAKFIELLKRIHLTPEEFFKLANISKPSPILKKMRKLYLARDVTGLKTLCTQQIKRYEQKRTVSNLYLMAIVCNYYHLISNENLLLPKYQLKIISFLSDTPEWTQKHISIFENCTSLLSNKKNYALSKLLLNKWSRIEPWGKMNESGSSLYNIAFQALLNSLTILILRKSYTLARKLLNQINQIKVNNDFLHIELKRTFLANLLIYSQKKDFNAWNNLKKSVEFADFLNQKDIHSEFINLIQQVNKNSKLQ
97956	GC_00001372	Clade_1_specific	GCA001012745	538	47	47	1	0	1	1	1			K	Transcription	COG1396	Transcriptional regulator, contains XRE-family HTH domain (HipB) (PDB:1ADR)	MYGKTYKKIRIKQKILQKDAARDIVSVASLSHWENGKGDIPFAKFIELLKRIHLTPEEFFKLANISKPSPILKKMRKLYLARDVTGLKTLCTQQIKRYEQKRTVSNLYLMAIVCNYYHLISNENLLLPKYQLKIISFLSDTPEWTQKHISIFENCTSLLSNKKNYALSKLLLNKWSRIEPWGKMNESGSSLYNIAFQALLNSLTILILRKSYTLARKLLNQINQIKVNNDFLHIELKRTFLANLLIYSQKKDFNAWNNLKKSVEFADFLNQKDIHSEFINLIQQVNKNSKLQ
97957	GC_00001372	Clade_1_specific	GCA007786095	1564	47	47	1	0	1	1	1			K	Transcription	COG1396	Transcriptional regulator, contains XRE-family HTH domain (HipB) (PDB:1ADR)	MYGKTYKKIRIKQKILQKDAARDIVSVASLSHWENGKGDIPFAKFIELLKRIHLTPEEFFKLANISKPSPILKKMRKLYLARDVTGLKTLCTQQIKRYEQKRTVSNLYLMAIVCNYYHLISNENLLLPKYQLKIISFLSDTPEWTQKHISIFENCTSLLSNKKNYALSKLLLNKWSRIEPWGKMNESGSSLYNIAFQALLNSLTILILRKSYTLARKLLNQINQIKVNNDFLHIELKRTFLANLLIYSQKKDFNAWNNLKKSVEFADFLNQKDIHSEFINLIQQVNKNSKLQ
97958	GC_00001372	Clade_1_specific	GCA008726405	528	47	47	1	0	1	1	1			K	Transcription	COG1396	Transcriptional regulator, contains XRE-family HTH domain (HipB) (PDB:1ADR)	MYGKTYKKIRIKQKILQKDAARDIVSVASLSHWENGKGDIPFAKFIELLKRIHLTPEEFFKLANISKPSPILKKMRKLYLARDVTGLKTLCTQQIKRYEQKRTVSNLYLMAIVCNYYHLISNENLLLPKYQLKIISFLSDTPEWTQKHISIFENCTSLLSNKKNYALSKLLLNKWSRIEPWGKMNESGSSLYNIAFQALLNSLTILILRKSYTLARKLLNQINQIKVNNDFLHIELKRTFLANLLIYSQKKDFNAWNNLKKSVEFADFLNQKDIHSEFINLIQQVNKNSKLQ
97959	GC_00001372	Clade_1_specific	GCA008728065	1135	47	47	1	0	1	1	1			K	Transcription	COG1396	Transcriptional regulator, contains XRE-family HTH domain (HipB) (PDB:1ADR)	MYGKTYKKIRIKQKILQKDAARDIVSVASLSHWENGKGDIPFAKFIELLKRIHLTPEEFFKLANISKPSPILKKMRKLYLARDVTGLKTLCTQQIKRYEQKRTVSNLYLMAIVCNYYHLISNENLLLPKYQLKIISFLSDTPEWTQKHISIFENCTSLLSNKKNYALSKLLLNKWSRIEPWGKMNESGSSLYNIAFQALLNSLTILILRKSYTLARKLLNQINQIKVNNDFLHIELKRTFLANLLIYSQKKDFNAWNNLKKSVEFADFLNQKDIHSEFINLIQQVNKNSKLQ
97960	GC_00001372	Clade_1_specific	GCA008728115	429	47	47	1	0	1	1	1			K	Transcription	COG1396	Transcriptional regulator, contains XRE-family HTH domain (HipB) (PDB:1ADR)	MYGKTYKKIRIKQKILQKDAARDIVSVASLSHWENGKGDIPFAKFIELLKRIHLTPEEFFKLANISKPSPILKKMRKLYLARDVTGLKTLCTQQIKRYEQKRTVSNLYLMAIVCNYYHLISNENLLLPKYQLKIISFLSDTPEWTQKHISIFENCTSLLSNKKNYALSKLLLNKWSRIEPWGKMNESGSSLYNIAFQALLNSLTILILRKSYTLARKLLNQINQIKVNNDFLHIELKRTFLANLLIYSQKKDFNAWNNLKKSVEFADFLNQKDIHSEFINLIQQVNKNSKLQ
97961	GC_00001372	Clade_1_specific	GCA009730255	1137	47	47	1	0	1	1	1			K	Transcription	COG1396	Transcriptional regulator, contains XRE-family HTH domain (HipB) (PDB:1ADR)	MYGKTYKKIRIKQKILQKDAARDIVSVASLSHWENGKGDIPFAKFIELLKRIHLTPEEFFKLANISKPSPILKKMRKLYLARDVTGLKTLCTQQIKRYEQKRTVSNLYLMAIVCNYYHLISNENLLLPKYQLKIISFLSDTPEWTQKHISIFENCTSLLSNKKNYALSKLLLNKWSRIEPWGKMNESGSSLYNIAFQALLNSLTILILRKSYTLARKLLNQINQIKVNNDFLHIELKRTFLANLLIYSQKKDFNAWNNLKKSVEFADFLNQKDIHSEFINLIQQVNKNSKLQ
97962	GC_00001372	Clade_1_specific	GCF022751765	110	47	47	1	0	1	1	1			K	Transcription	COG1396	Transcriptional regulator, contains XRE-family HTH domain (HipB) (PDB:1ADR)	MYGKTYKKIRIKQKILQKDAARDIVSVASLSHWENGKGDIPFAKFIELLKRIHLTPEEFFKLANISKPSPILKKMRKLYLARDVTGLKTLCTQQIKRYEQKRTVSNLYLMAIVCNYYHLISNENLLLPKYQLKIISFLSDTPEWTQKHISIFENCTSLLSNKKNYALSKLLLNKWSRIEPWGKMNESGSSLYNIAFQALLNSLTILILRKSYTLARKLLNQINQIKVNNDFLHIELKRTFLANLLIYSQKKDFNAWNNLKKSVEFADFLNQKDIHSEFINLIQQVNKNSKLQ
97963	GC_00001372	Clade_1_specific	GCF022752135	696	47	47	1	0	1	1	1			K	Transcription	COG1396	Transcriptional regulator, contains XRE-family HTH domain (HipB) (PDB:1ADR)	MYGKTYKKIRIKQKILQKDAARDIVSVASLSHWENGKGDIPFAKFIELLKRIHLTPEEFFKLANISKPSPILKKMRKLYLARDVTGLKTLCTQQIKRYEQKRTVSNLYLMAIVCNYYHLISNENLLLPKYQLKIISFLSDTPEWTQKHISIFENCTSLLSNKKNYALSKLLLNKWSRIEPWGKMNESGSSLYNIAFQALLNSLTILILRKSYTLARKLLNQINQIKVNNDFLHIELKRTFLANLLIYSQKKDFNAWNNLKKSVEFADFLNQKDIHSEFINLIQQVNKNSKLQ
97964	GC_00001372	Clade_1_specific	GCF022753705	66	47	47	1	0	1	1	1			K	Transcription	COG1396	Transcriptional regulator, contains XRE-family HTH domain (HipB) (PDB:1ADR)	MYGKTYKKIRIKQKILQKDAARDIVSVASLSHWENGKGDIPFAKFIELLKRIHLTPEEFFKLANISKPSPILKKMRKLYLARDVTGLKTLCTQQIKRYEQKRTVSNLYLMAIVCNYYHLISNENLLLPKYQLKIISFLSDTPEWTQKHISIFENCTSLLSNKKNYALSKLLLNKWSRIEPWGKMNESGSSLYNIAFQALLNSLTILILRKSYTLARKLLNQINQIKVNNDFLHIELKRTFLANLLIYSQKKDFNAWNNLKKSVEFADFLNQKDIHSEFINLIQQVNKNSKLQ
97965	GC_00001372	Clade_1_specific	GCF022753825	361	47	47	1	0	1	1	1			K	Transcription	COG1396	Transcriptional regulator, contains XRE-family HTH domain (HipB) (PDB:1ADR)	MYGKTYKKIRIKQKILQKDAARDIVSVASLSHWENGKGDIPFAKFIELLKRIHLTPEEFFKLANISKPSPILKKMRKLYLARDVTGLKTLCTQQIKRYEQKRTVSNLYLMAIVCNYYHLISNENLLLPKYQLKIISFLSDTPEWTQKHISIFENCTSLLSNKKNYALSKLLLNKWSRIEPWGKMNESGSSLYNIAFQALLNSLTILILRKSYTLARKLLNQINQIKVNNDFLHIELKRTFLANLLIYSQKKDFNAWNNLKKSVEFADFLNQKDIHSEFINLIQQVNKNSKLQ
97966	GC_00001372	Clade_1_specific	GCF022756825	1259	47	47	1	0	1	1	1			K	Transcription	COG1396	Transcriptional regulator, contains XRE-family HTH domain (HipB) (PDB:1ADR)	MYGKTYKKIRIKQKILQKDAARDIVSVASLSHWENGKGDIPFAKFIELLKRIHLTPEEFFKLANISKPSPILKKMRKLYLARDVTGLKTLCTQQIKRYEQKRTVSNLYLMAIVCNYYHLISNENLLLPKYQLKIISFLSDTPEWTQKHISIFENCTSLLSNKKNYALSKLLLNKWSRIEPWGKMNESGSSLYNIAFQALLNSLTILILRKSYTLARKLLNQINQIKVNNDFLHIELKRTFLANLLIYSQKKDFNAWNNLKKSVEFADFLNQKDIHSEFINLIQQVNKNSKLQ
97967	GC_00001372	Clade_1_specific	GCF022757825	515	47	47	1	0	1	1	1			K	Transcription	COG1396	Transcriptional regulator, contains XRE-family HTH domain (HipB) (PDB:1ADR)	MYGKTYKKIRIKQKILQKDAARDIVSVASLSHWENGKGDIPFAKFIELLKRIHLTPEEFFKLANISKPSPILKKMRKLYLARDVTGLKTLCTQQIKRYEQKRTVSNLYLMAIVCNYYHLISNENLLLPKYQLKIISFLSDTPEWTQKHISIFENCTSLLSNKKNYALSKLLLNKWSRIEPWGKMNESGSSLYNIAFQALLNSLTILILRKSYTLARKLLNQINQIKVNNDFLHIELKRTFLANLLIYSQKKDFNAWNNLKKSVEFADFLNQKDIHSEFINLIQQVNKNSKLQ
97968	GC_00001372	Clade_1_specific	GCF030218625	1059	47	47	1	0	1	1	1			K	Transcription	COG1396	Transcriptional regulator, contains XRE-family HTH domain (HipB) (PDB:1ADR)	MYGKTYKKIRIKQKILQKDAARDIVSVASLSHWENGKGDIPFAKFIELLKRIHLTPEEFFKLANISKPSPILKKMRKLYLARDVTGLKTLCTQQIKRYEQKRTVSNLYLMAIVCNYYHLISNENLLLPKYQLKIISFLSDTPEWTQKHISIFENCTSLLSNKKNYALSKLLLNKWSRIEPWGKMNESGSSLYNIAFQALLNSLTILILRKSYTLARKLLNQINQIKVNNDFLHIELKRTFLANLLIYSQKKDFNAWNNLKKSVEFADFLNQKDIHSEFINLIQQVNKNSKLQ
97969	GC_00001372	Clade_1_specific	GCF030218805	1080	47	47	1	0	1	1	1			K	Transcription	COG1396	Transcriptional regulator, contains XRE-family HTH domain (HipB) (PDB:1ADR)	MYGKTYKKIRIKQKILQKDAARDIVSVASLSHWENGKGDIPFAKFIELLKRIHLTPEEFFKLANISKPSPILKKMRKLYLARDVTGLKTLCTQQIKRYEQKRTVSNLYLMAIVCNYYHLISNENLLLPKYQLKIISFLSDTPEWTQKHISIFENCTSLLSNKKNYALSKLLLNKWSRIEPWGKMNESGSSLYNIAFQALLNSLTILILRKSYTLARKLLNQINQIKVNNDFLHIELKRTFLANLLIYSQKKDFNAWNNLKKSVEFADFLNQKDIHSEFINLIQQVNKNSKLQ
97970	GC_00001372	Clade_1_specific	GCF902385715	906	47	47	1	0	1	1	1			K	Transcription	COG1396	Transcriptional regulator, contains XRE-family HTH domain (HipB) (PDB:1ADR)	MYGKTYKKIRIKQKILQKDAARDIVSVASLSHWENGKGDIPFAKFIELLKRIHLTPEEFFKLANISKPSPILKKMRKLYLARDVTGLKTLCTQQIKRYEQKRTVSNLYLMAIVCNYYHLISNENLLLPKYQLKIISFLSDTPEWTQKHISIFENCTSLLSNKKNYALSKLLLNKWSRIEPWGKMNESGSSLYNIAFQALLNSLTILILRKSYTLARKLLNQINQIKVNNDFLHIELKRTFLANLLIYSQKKDFNAWNNLKKSVEFADFLNQKDIHSEFINLIQQVNKNSKLQ
97971	GC_00001372	Clade_1_specific	K0072	1394	47	47	1	0	1	1	1			K	Transcription	COG1396	Transcriptional regulator, contains XRE-family HTH domain (HipB) (PDB:1ADR)	MYGKTYKKIRIKQKILQKDAARDIVSVASLSHWENGKGDIPFAKFIELLKRIHLTPEEFFKLANISKPSPILKKMRKLYLARDVTGLKTLCTQQIKRYEQKRTVSNLYLMAIVCNYYHLISNENLLLPKYQLKIISFLSDTPEWTQKHISIFENCTSLLSNKKNYALSKLLLNKWSRIEPWGKMNESGSSLYNIAFQALLNSLTILILRKSYTLARKLLNQINQIKVNNDFLHIELKRTFLANLLIYSQKKDFNAWNNLKKSVEFADFLNQKDIHSEFINLIQQVNKNSKLQ
97972	GC_00001372	Clade_1_specific	K0081	183	47	47	1	0	1	1	1			K	Transcription	COG1396	Transcriptional regulator, contains XRE-family HTH domain (HipB) (PDB:1ADR)	MYGKTYKKIRIKQKILQKDAARDIVSVASLSHWENGKGDIPFAKFIELLKRIHLTPEEFFKLANISKPSPILKKMRKLYLARDVTGLKTLCTQQIKRYEQKRTVSNLYLMAIVCNYYHLISNENLLLPKYQLKIISFLSDTPEWTQKHISIFENCTSLLSNKKNYALSKLLLNKWSRIEPWGKMNESGSSLYNIAFQALLNSLTILILRKSYTLARKLLNQINQIKVNNDFLHIELKRTFLANLLIYSQKKDFNAWNNLKKSVEFADFLNQKDIHSEFINLIQQVNKNSKLQ
97973	GC_00001372	Clade_1_specific	TL2937	906	47	47	1	0	1	1	1			K	Transcription	COG1396	Transcriptional regulator, contains XRE-family HTH domain (HipB) (PDB:1ADR)	MYGKTYKKIRIKQKILQKDAARDIVSVASLSHWENGKGDIPFAKFIELLKRIHLTPEEFFKLANISKPSPILKKMRKLYLARDVTGLKTLCTQQIKRYEQKRTVSNLYLMAIVCNYYHLISNENLLLPKYQLKIISFLSDTPEWTQKHISIFENCTSLLSNKKNYALSKLLLNKWSRIEPWGKMNESGSSLYNIAFQALLNSLTILILRKSYTLARKLLNQINQIKVNNDFLHIELKRTFLANLLIYSQKKDFNAWNNLKKSVEFADFLNQKDIHSEFINLIQQVNKNSKLQ
97974	GC_00001372	Clade_1_specific	UMB0007B	570	47	47	1	0	1	1	1			K	Transcription	COG1396	Transcriptional regulator, contains XRE-family HTH domain (HipB) (PDB:1ADR)	MYGKTYKKIRIKQKILQKDAARDIVSVASLSHWENGKGDIPFAKFIELLKRIHLTPEEFFKLANISKPSPILKKMRKLYLARDVTGLKTLCTQQIKRYEQKRTVSNLYLMAIVCNYYHLISNENLLLPKYQLKIISFLSDTPEWTQKHISIFENCTSLLSNKKNYALSKLLLNKWSRIEPWGKMNESGSSLYNIAFQALLNSLTILILRKSYTLARKLLNQINQIKVNNDFLHIELKRTFLANLLIYSQKKDFNAWNNLKKSVEFADFLNQKDIHSEFINLIQQVNKNSKLQ
97975	GC_00001372	Clade_1_specific	UMB0007LM	46	47	47	1	0	1	1	1			K	Transcription	COG1396	Transcriptional regulator, contains XRE-family HTH domain (HipB) (PDB:1ADR)	MYGKTYKKIRIKQKILQKDAARDIVSVASLSHWENGKGDIPFAKFIELLKRIHLTPEEFFKLANISKPSPILKKMRKLYLARDVTGLKTLCTQQIKRYEQKRTVSNLYLMAIVCNYYHLISNENLLLPKYQLKIISFLSDTPEWTQKHISIFENCTSLLSNKKNYALSKLLLNKWSRIEPWGKMNESGSSLYNIAFQALLNSLTILILRKSYTLARKLLNQINQIKVNNDFLHIELKRTFLANLLIYSQKKDFNAWNNLKKSVEFADFLNQKDIHSEFINLIQQVNKNSKLQ
97976	GC_00001372	Clade_1_specific	UMB0021	556	47	47	1	0	1	1	1			K	Transcription	COG1396	Transcriptional regulator, contains XRE-family HTH domain (HipB) (PDB:1ADR)	MYGKTYKKIRIKQKILQKDAARDIVSVASLSHWENGKGDIPFAKFIELLKRIHLTPEEFFKLANISKPSPILKKMRKLYLARDVTGLKTLCTQQIKRYEQKRTVSNLYLMAIVCNYYHLISNENLLLPKYQLKIISFLSDTPEWTQKHISIFENCTSLLSNKKNYALSKLLLNKWSRIEPWGKMNESGSSLYNIAFQALLNSLTILILRKSYTLARKLLNQINQIKVNNDFLHIELKRTFLANLLIYSQKKDFNAWNNLKKSVEFADFLNQKDIHSEFINLIQQVNKNSKLQ
97977	GC_00001372	Clade_1_specific	UMB0047	1070	47	47	1	0	1	1	1			K	Transcription	COG1396	Transcriptional regulator, contains XRE-family HTH domain (HipB) (PDB:1ADR)	MYGKTYKKIRIKQKILQKDAARDIVSVASLSHWENGKGDIPFAKFIELLKRIHLTPEEFFKLANISKPSPILKKMRKLYLARDVTGLKTLCTQQIKRYEQKRTVSNLYLMAIVCNYYHLISNENLLLPKYQLKIISFLSDTPEWTQKHISIFENCTSLLSNKKNYALSKLLLNKWSRIEPWGKMNESGSSLYNIAFQALLNSLTILILRKSYTLARKLLNQINQIKVNNDFLHIELKRTFLANLLIYSQKKDFNAWNNLKKSVEFADFLNQKDIHSEFINLIQQVNKNSKLQ
97978	GC_00001372	Clade_1_specific	UMB1186	96	47	47	1	0	1	1	1			K	Transcription	COG1396	Transcriptional regulator, contains XRE-family HTH domain (HipB) (PDB:1ADR)	MYGKTYKKIRIKQKILQKDAARDIVSVASLSHWENGKGDIPFAKFIELLKRIHLTPEEFFKLANISKPSPILKKMRKLYLARDVTGLKTLCTQQIKRYEQKRTVSNLYLMAIVCNYYHLISNENLLLPKYQLKIISFLSDTPEWTQKHISIFENCTSLLSNKKNYALSKLLLNKWSRIEPWGKMNESGSSLYNIAFQALLNSLTILILRKSYTLARKLLNQINQIKVNNDFLHIELKRTFLANLLIYSQKKDFNAWNNLKKSVEFADFLNQKDIHSEFINLIQQVNKNSKLQ
97979	GC_00001372	Clade_1_specific	UMB8354	572	47	47	1	0	1	1	1			K	Transcription	COG1396	Transcriptional regulator, contains XRE-family HTH domain (HipB) (PDB:1ADR)	MYGKTYKKIRIKQKILQKDAARDIVSVASLSHWENGKGDIPFAKFIELLKRIHLTPEEFFKLANISKPSPILKKMRKLYLARDVTGLKTLCTQQIKRYEQKRTVSNLYLMAIVCNYYHLISNENLLLPKYQLKIISFLSDTPEWTQKHISIFENCTSLLSNKKNYALSKLLLNKWSRIEPWGKMNESGSSLYNIAFQALLNSLTILILRKSYTLARKLLNQINQIKVNNDFLHIELKRTFLANLLIYSQKKDFNAWNNLKKSVEFADFLNQKDIHSEFINLIQQVNKNSKLQ
97980	GC_00001372	Clade_1_specific	UMB9245	1007	47	47	1	0	1	1	1			K	Transcription	COG1396	Transcriptional regulator, contains XRE-family HTH domain (HipB) (PDB:1ADR)	MYGKTYKKIRIKQKILQKDAARDIVSVASLSHWENGKGDIPFAKFIELLKRIHLTPEEFFKLANISKPSPILKKMRKLYLARDVTGLKTLCTQQIKRYEQKRTVSNLYLMAIVCNYYHLISNENLLLPKYQLKIISFLSDTPEWTQKHISIFENCTSLLSNKKNYALSKLLLNKWSRIEPWGKMNESGSSLYNIAFQALLNSLTILILRKSYTLARKLLNQINQIKVNNDFLHIELKRTFLANLLIYSQKKDFNAWNNLKKSVEFADFLNQKDIHSEFINLIQQVNKNSKLQ
97981	GC_00001372	Clade_1_specific	UMB9245B	1009	47	47	1	0	1	1	1			K	Transcription	COG1396	Transcriptional regulator, contains XRE-family HTH domain (HipB) (PDB:1ADR)	MYGKTYKKIRIKQKILQKDAARDIVSVASLSHWENGKGDIPFAKFIELLKRIHLTPEEFFKLANISKPSPILKKMRKLYLARDVTGLKTLCTQQIKRYEQKRTVSNLYLMAIVCNYYHLISNENLLLPKYQLKIISFLSDTPEWTQKHISIFENCTSLLSNKKNYALSKLLLNKWSRIEPWGKMNESGSSLYNIAFQALLNSLTILILRKSYTLARKLLNQINQIKVNNDFLHIELKRTFLANLLIYSQKKDFNAWNNLKKSVEFADFLNQKDIHSEFINLIQQVNKNSKLQ
97982	GC_00001372	Clade_1_specific	UMB9245C	998	47	47	1	0	1	1	1			K	Transcription	COG1396	Transcriptional regulator, contains XRE-family HTH domain (HipB) (PDB:1ADR)	MYGKTYKKIRIKQKILQKDAARDIVSVASLSHWENGKGDIPFAKFIELLKRIHLTPEEFFKLANISKPSPILKKMRKLYLARDVTGLKTLCTQQIKRYEQKRTVSNLYLMAIVCNYYHLISNENLLLPKYQLKIISFLSDTPEWTQKHISIFENCTSLLSNKKNYALSKLLLNKWSRIEPWGKMNESGSSLYNIAFQALLNSLTILILRKSYTLARKLLNQINQIKVNNDFLHIELKRTFLANLLIYSQKKDFNAWNNLKKSVEFADFLNQKDIHSEFINLIQQVNKNSKLQ
97983	GC_00001372	Clade_1_specific	UMB9984	1086	47	47	1	0	1	1	1			K	Transcription	COG1396	Transcriptional regulator, contains XRE-family HTH domain (HipB) (PDB:1ADR)	MYGKTYKKIRIKQKILQKDAARDIVSVASLSHWENGKGDIPFAKFIELLKRIHLTPEEFFKLANISKPSPILKKMRKLYLARDVTGLKTLCTQQIKRYEQKRTVSNLYLMAIVCNYYHLISNENLLLPKYQLKIISFLSDTPEWTQKHISIFENCTSLLSNKKNYALSKLLLNKWSRIEPWGKMNESGSSLYNIAFQALLNSLTILILRKSYTLARKLLNQINQIKVNNDFLHIELKRTFLANLLIYSQKKDFNAWNNLKKSVEFADFLNQKDIHSEFINLIQQVNKNSKLQ
97984	GC_00001372	Clade_1_specific	VSI18	1660	47	47	1	0	1	1	1			K	Transcription	COG1396	Transcriptional regulator, contains XRE-family HTH domain (HipB) (PDB:1ADR)	MYGKTYKKIRIKQKILQKDAARDIVSVASLSHWENGKGDIPFAKFIELLKRIHLTPEEFFKLANISKPSPILKKMRKLYLARDVTGLKTLCTQQIKRYEQKRTVSNLYLMAIVCNYYHLISNENLLLPKYQLKIISFLSDTPEWTQKHISIFENCTSLLSNKKNYALSKLLLNKWSRIEPWGKMNESGSSLYNIAFQALLNSLTILILRKSYTLARKLLNQINQIKVNNDFLHIELKRTFLANLLIYSQKKDFNAWNNLKKSVEFADFLNQKDIHSEFINLIQQVNKNSKLQ
97985	GC_00001372	Clade_1_specific	c10Ua161M	1406	47	47	1	0	1	1	1			K	Transcription	COG1396	Transcriptional regulator, contains XRE-family HTH domain (HipB) (PDB:1ADR)	MYGKTYKKIRIKQKILQKDAARDIVSVASLSHWENGKGDIPFAKFIELLKRIHLTPEEFFKLANISKPSPILKKMRKLYLARDVTGLKTLCTQQIKRYEQKRTVSNLYLMAIVCNYYHLISNENLLLPKYQLKIISFLSDTPEWTQKHISIFENCTSLLSNKKNYALSKLLLNKWSRIEPWGKMNESGSSLYNIAFQALLNSLTILILRKSYTLARKLLNQINQIKVNNDFLHIELKRTFLANLLIYSQKKDFNAWNNLKKSVEFADFLNQKDIHSEFINLIQQVNKNSKLQ
97986	GC_00001372	Clade_1_specific	c10Ua232AE	1287	47	47	1	0	1	1	1			K	Transcription	COG1396	Transcriptional regulator, contains XRE-family HTH domain (HipB) (PDB:1ADR)	MYGKTYKKIRIKQKILQKDAARDIVSVASLSHWENGKGDIPFAKFIELLKRIHLTPEEFFKLANISKPSPILKKMRKLYLARDVTGLKTLCTQQIKRYEQKRTVSNLYLMAIVCNYYHLISNENLLLPKYQLKIISFLSDTPEWTQKHISIFENCTSLLSNKKNYALSKLLLNKWSRIEPWGKMNESGSSLYNIAFQALLNSLTILILRKSYTLARKLLNQINQIKVNNDFLHIELKRTFLANLLIYSQKKDFNAWNNLKKSVEFADFLNQKDIHSEFINLIQQVNKNSKLQ
97987	GC_00001373	Clade_1_specific	C0022B5	264	47	47	1	0	1	1	1			R	General function prediction only	COG3542	Predicted sugar epimerase, cupin superfamily (CFF1) (PDB:1XE7) (PUBMED:15608122)	MDAKEYIEKLNLTPHPEGGYFKEVYQAKGEYELAEGKRKYFTSIYFLLTPETKSHLHRLNHDEVWYYHDGASLKIHCLYPDGHYQLVKLGKDLANGEQLSFDVPAGVIFGSELAAGEFALVSCMVAPGFDYQDFELFSQAELIKLYPEQKQMIIDMAYKK
97988	GC_00001373	Clade_1_specific	C0089B2	1375	47	47	1	0	1	1	1			R	General function prediction only	COG3542	Predicted sugar epimerase, cupin superfamily (CFF1) (PDB:1XE7) (PUBMED:15608122)	MDAKEYIEKLNLTPHPEGGYFKEVYQAKGEYELAEGKRKYFTSIYFLLTPETKSHLHRLNHDEVWYYHDGASLKIHCLYPDGHYQLVKLGKDLANGEQLSFDVPAGVIFGSELAAGEFALVSCMVAPGFDYQDFELFSQAELIKLYPEQKQMIIDMAYKK
97989	GC_00001373	Clade_1_specific	C0090C3	1039	47	47	1	0	1	1	1			R	General function prediction only	COG3542	Predicted sugar epimerase, cupin superfamily (CFF1) (PDB:1XE7) (PUBMED:15608122)	MDAKEYIEKLNLTPHPEGGYFKEVYQAKGEYELAEGKRKYFTSIYFLLTPETKSHLHRLNHDEVWYYHDGASLKIHCLYPDGHYQLVKLGKDLANGEQLSFDVPAGVIFGSELAAGEFALVSCMVAPGFDYQDFELFSQAELIKLYPEQKQMIIDMAYKK
97990	GC_00001373	Clade_1_specific	C0109C3	340	47	47	1	0	1	1	1			R	General function prediction only	COG3542	Predicted sugar epimerase, cupin superfamily (CFF1) (PDB:1XE7) (PUBMED:15608122)	MDAKEYIEKLNLTPHPEGGYFKEVYQAKGEYELAEGKRKYFTSIYFLLTPETKSHLHRLNHDEVWYYHDGASLKIHCLYPDGHYQLVKLGKDLANGEQLSFDVPAGVIFGSELAAGEFALVSCMVAPGFDYQDFELFSQAELIKLYPEQKQMIIDMAYKK
97991	GC_00001373	Clade_1_specific	C0127B3	1230	47	47	1	0	1	1	1			R	General function prediction only	COG3542	Predicted sugar epimerase, cupin superfamily (CFF1) (PDB:1XE7) (PUBMED:15608122)	MDAKEYIEKLNLTPHPEGGYFKEVYQAKGEYELAEGKRKYFTSIYFLLTPETKSHLHRLNHDEVWYYHDGASLKIHCLYPDGHYQLVKLGKDLANGEQLSFDVPAGVIFGSELAAGEFALVSCMVAPGFDYQDFELFSQAELIKLYPEQKQMIIDMAYKK
97992	GC_00001373	Clade_1_specific	C0127B5	336	47	47	1	0	1	1	1			R	General function prediction only	COG3542	Predicted sugar epimerase, cupin superfamily (CFF1) (PDB:1XE7) (PUBMED:15608122)	MDAKEYIEKLNLTPHPEGGYFKEVYQAKGEYELAEGKRKYFTSIYFLLTPETKSHLHRLNHDEVWYYHDGASLKIHCLYPDGHYQLVKLGKDLANGEQLSFDVPAGVIFGSELAAGEFALVSCMVAPGFDYQDFELFSQAELIKLYPEQKQMIIDMAYKK
97993	GC_00001373	Clade_1_specific	CMD01S772bin1	1129	47	47	1	0	1	1	1			R	General function prediction only	COG3542	Predicted sugar epimerase, cupin superfamily (CFF1) (PDB:1XE7) (PUBMED:15608122)	MDAKEYIEKLNLTPHPEGGYFKEVYQAKGEYELAEGKRKYFTSIYFLLTPETKSHLHRLNHDEVWYYHDGASLKIHCLYPDGHYQLVKLGKDLANGEQLSFDVPAGVIFGSELAAGEFALVSCMVAPGFDYQDFELFSQAELIKLYPEQKQMIIDMAYKK
97994	GC_00001373	Clade_1_specific	CMF05S806bin1	577	47	47	1	0	1	1	1			R	General function prediction only	COG3542	Predicted sugar epimerase, cupin superfamily (CFF1) (PDB:1XE7) (PUBMED:15608122)	MDAKEYIEKLNLTPHPEGGYFKEVYQAKGEYELAEGKRKYFTSIYFLLTPETKSHLHRLNHDEVWYYHDGASLKIHCLYPDGHYQLVKLGKDLANGEQLSFDVPAGVIFGSELAAGEFALVSCMVAPGFDYQDFELFSQAELIKLYPEQKQMIIDMAYKK
97995	GC_00001373	Clade_1_specific	DZDCM06S774bin1	1296	47	47	1	0	1	1	1			R	General function prediction only	COG3542	Predicted sugar epimerase, cupin superfamily (CFF1) (PDB:1XE7) (PUBMED:15608122)	MDAKEYIEKLNLTPHPEGGYFKEVYQAKGEYELAEGKRKYFTSIYFLLTPETKSHLHRLNHDEVWYYHDGASLKIHCLYPDGHYQLVKLGKDLANGEQLSFDVPAGVIFGSELAAGEFALVSCMVAPGFDYQDFELFSQAELIKLYPEQKQMIIDMAYKK
97996	GC_00001373	Clade_1_specific	DZDCM20S788bin1	286	47	47	1	0	1	1	1			R	General function prediction only	COG3542	Predicted sugar epimerase, cupin superfamily (CFF1) (PDB:1XE7) (PUBMED:15608122)	MDAKEYIEKLNLTPHPEGGYFKEVYQAKGEYELAEGKRKYFTSIYFLLTPETKSHLHRLNHDEVWYYHDGASLKIHCLYPDGHYQLVKLGKDLANGEQLSFDVPAGVIFGSELAAGEFALVSCMVAPGFDYQDFELFSQAELIKLYPEQKQMIIDMAYKK
97997	GC_00001373	Clade_1_specific	GCA000159335	400	47	47	1	0	1	1	1			R	General function prediction only	COG3542	Predicted sugar epimerase, cupin superfamily (CFF1) (PDB:1XE7) (PUBMED:15608122)	MDAKEYIEKLNLTPHPEGGYFKEVYQAKGEYELAEGKRKYFTSIYFLLTPETKSHLHRLNHDEVWYYHDGASLKIHCLYPDGHYQLVKLGKDLANGEQLSFDVPAGVIFGSELAAGEFALVSCMVAPGFDYQDFELFSQAELIKLYPEQKQMIIDMAYKK
97998	GC_00001373	Clade_1_specific	GCA000161895	1363	47	47	1	0	1	1	1			R	General function prediction only	COG3542	Predicted sugar epimerase, cupin superfamily (CFF1) (PDB:1XE7) (PUBMED:15608122)	MDAKEYIEKLNLTPHPEGGYFKEVYQAKGEYELAEGKRKYFTSIYFLLTPETKSHLHRLNHDEVWYYHDGASLKIHCLYPDGHYQLVKLGKDLANGEQLSFDVPAGVIFGSELAAGEFALVSCMVAPGFDYQDFELFSQAELIKLYPEQKQMIIDMAYKK
97999	GC_00001373	Clade_1_specific	GCA000162435	323	47	47	1	0	1	1	1			R	General function prediction only	COG3542	Predicted sugar epimerase, cupin superfamily (CFF1) (PDB:1XE7) (PUBMED:15608122)	MDAKEYIEKLNLTPHPEGGYFKEVYQAKGEYELAEGKRKYFTSIYFLLTPETKSHLHRLNHDEVWYYHDGASLKIHCLYPDGHYQLVKLGKDLANGEQLSFDVPAGVIFGSELAAGEFALVSCMVAPGFDYQDFELFSQAELIKLYPEQKQMIIDMAYKK
98000	GC_00001373	Clade_1_specific	GCA001012655	1108	47	47	1	0	1	1	1			R	General function prediction only	COG3542	Predicted sugar epimerase, cupin superfamily (CFF1) (PDB:1XE7) (PUBMED:15608122)	MDAKEYIEKLNLTPHPEGGYFKEVYQAKGEYELAEGKRKYFTSIYFLLTPETKSHLHRLNHDEVWYYHDGASLKIHCLYPDGHYQLVKLGKDLANGEQLSFDVPAGVIFGSELAAGEFALVSCMVAPGFDYQDFELFSQAELIKLYPEQKQMIIDMAYKK
98001	GC_00001373	Clade_1_specific	GCA001012675	24	47	47	1	0	1	1	1			R	General function prediction only	COG3542	Predicted sugar epimerase, cupin superfamily (CFF1) (PDB:1XE7) (PUBMED:15608122)	MDAKEYIEKLNLTPHPEGGYFKEVYQAKGEYELAEGKRKYFTSIYFLLTPETKSHLHRLNHDEVWYYHDGASLKIHCLYPDGHYQLVKLGKDLANGEQLSFDVPAGVIFGSELAAGEFALVSCMVAPGFDYQDFELFSQAELIKLYPEQKQMIIDMAYKK
98002	GC_00001373	Clade_1_specific	GCA001012735	791	47	47	1	0	1	1	1			R	General function prediction only	COG3542	Predicted sugar epimerase, cupin superfamily (CFF1) (PDB:1XE7) (PUBMED:15608122)	MDAKEYIEKLNLTPHPEGGYFKEVYQAKGEYELAEGKRKYFTSIYFLLTPETKSHLHRLNHDEVWYYHDGASLKIHCLYPDGHYQLVKLGKDLANGEQLSFDVPAGVIFGSELAAGEFALVSCMVAPGFDYQDFELFSQAELIKLYPEQKQMIIDMAYKK
98003	GC_00001373	Clade_1_specific	GCA001012745	209	47	47	1	0	1	1	1			R	General function prediction only	COG3542	Predicted sugar epimerase, cupin superfamily (CFF1) (PDB:1XE7) (PUBMED:15608122)	MDAKEYIEKLNLTPHPEGGYFKEVYQAKGEYELAEGKRKYFTSIYFLLTPETKSHLHRLNHDEVWYYHDGASLKIHCLYPDGHYQLVKLGKDLANGEQLSFDVPAGVIFGSELAAGEFALVSCMVAPGFDYQDFELFSQAELIKLYPEQKQMIIDMAYKK
98004	GC_00001373	Clade_1_specific	GCA007786095	1459	47	47	1	0	1	1	1			R	General function prediction only	COG3542	Predicted sugar epimerase, cupin superfamily (CFF1) (PDB:1XE7) (PUBMED:15608122)	MDAKEYIEKLNLTPHPEGGYFKEVYQAKGEYELAEGKRKYFTSIYFLLTPETKSHLHRLNHDEVWYYHDGASLKIHCLYPDGHYQLVKLGKDLANGEQLSFDVPAGVIFGSELAAGEFALVSCMVAPGFDYQDFELFSQAELIKLYPEQKQMIIDMAYKK
98005	GC_00001373	Clade_1_specific	GCA008726405	146	47	47	1	0	1	1	1			R	General function prediction only	COG3542	Predicted sugar epimerase, cupin superfamily (CFF1) (PDB:1XE7) (PUBMED:15608122)	MDAKEYIEKLNLTPHPEGGYFKEVYQAKGEYELAEGKRKYFTSIYFLLTPETKSHLHRLNHDEVWYYHDGASLKIHCLYPDGHYQLVKLGKDLANGEQLSFDVPAGVIFGSELAAGEFALVSCMVAPGFDYQDFELFSQAELIKLYPEQKQMIIDMAYKK
98006	GC_00001373	Clade_1_specific	GCA008728065	1180	47	47	1	0	1	1	1			R	General function prediction only	COG3542	Predicted sugar epimerase, cupin superfamily (CFF1) (PDB:1XE7) (PUBMED:15608122)	MDAKEYIEKLNLTPHPEGGYFKEVYQAKGEYELAEGKRKYFTSIYFLLTPETKSHLHRLNHDEVWYYHDGASLKIHCLYPDGHYQLVKLGKDLANGEQLSFDVPAGVIFGSELAAGEFALVSCMVAPGFDYQDFELFSQAELIKLYPEQKQMIIDMAYKK
98007	GC_00001373	Clade_1_specific	GCA008728115	770	47	47	1	0	1	1	1			R	General function prediction only	COG3542	Predicted sugar epimerase, cupin superfamily (CFF1) (PDB:1XE7) (PUBMED:15608122)	MDAKEYIEKLNLTPHPEGGYFKEVYQAKGEYELAEGKRKYFTSIYFLLTPETKSHLHRLNHDEVWYYHDGASLKIHCLYPDGHYQLVKLGKDLANGEQLSFDVPAGVIFGSELAAGEFALVSCMVAPGFDYQDFELFSQAELIKLYPEQKQMIIDMAYKK
98008	GC_00001373	Clade_1_specific	GCA009730255	867	47	47	1	0	1	1	1			R	General function prediction only	COG3542	Predicted sugar epimerase, cupin superfamily (CFF1) (PDB:1XE7) (PUBMED:15608122)	MDAKEYIEKLNLTPHPEGGYFKEVYQAKGEYELAEGKRKYFTSIYFLLTPETKSHLHRLNHDEVWYYHDGASLKIHCLYPDGHYQLVKLGKDLANGEQLSFDVPAGVIFGSELAAGEFALVSCMVAPGFDYQDFELFSQAELIKLYPEQKQMIIDMAYKK
98009	GC_00001373	Clade_1_specific	GCF022751765	480	47	47	1	0	1	1	1			R	General function prediction only	COG3542	Predicted sugar epimerase, cupin superfamily (CFF1) (PDB:1XE7) (PUBMED:15608122)	MDAKEYIEKLNLTPHPEGGYFKEVYQAKGEYELAEGKRKYFTSIYFLLTPETKSHLHRLNHDEVWYYHDGASLKIHCLYPDGHYQLVKLGKDLANGEQLSFDVPAGVIFGSELAAGEFALVSCMVAPGFDYQDFELFSQAELIKLYPEQKQMIIDMAYKK
98010	GC_00001373	Clade_1_specific	GCF022752135	1319	47	47	1	0	1	1	1			R	General function prediction only	COG3542	Predicted sugar epimerase, cupin superfamily (CFF1) (PDB:1XE7) (PUBMED:15608122)	MDAKEYIEKLNLTPHPEGGYFKEVYQAKGEYELAEGKRKYFTSIYFLLTPETKSHLHRLNHDEVWYYHDGASLKIHCLYPDGHYQLVKLGKDLANGEQLSFDVPAGVIFGSELAAGEFALVSCMVAPGFDYQDFELFSQAELIKLYPEQKQMIIDMAYKK
98011	GC_00001373	Clade_1_specific	GCF022753705	228	47	47	1	0	1	1	1			R	General function prediction only	COG3542	Predicted sugar epimerase, cupin superfamily (CFF1) (PDB:1XE7) (PUBMED:15608122)	MDAKEYIEKLNLTPHPEGGYFKEVYQAKGEYELAEGKRKYFTSIYFLLTPETKSHLHRLNHDEVWYYHDGASLKIHCLYPDGHYQLVKLGKDLANGEQLSFDVPAGVIFGSELAAGEFALVSCMVAPGFDYQDFELFSQAELIKLYPEQKQMIIDMAYKK
98012	GC_00001373	Clade_1_specific	GCF022753825	555	47	47	1	0	1	1	1			R	General function prediction only	COG3542	Predicted sugar epimerase, cupin superfamily (CFF1) (PDB:1XE7) (PUBMED:15608122)	MDAKEYIEKLNLTPHPEGGYFKEVYQAKGEYELAEGKRKYFTSIYFLLTPETKSHLHRLNHDEVWYYHDGASLKIHCLYPDGHYQLVKLGKDLANGEQLSFDVPAGVIFGSELAAGEFALVSCMVAPGFDYQDFELFSQAELIKLYPEQKQMIIDMAYKK
98013	GC_00001373	Clade_1_specific	GCF022756825	1336	47	47	1	0	1	1	1			R	General function prediction only	COG3542	Predicted sugar epimerase, cupin superfamily (CFF1) (PDB:1XE7) (PUBMED:15608122)	MDAKEYIEKLNLTPHPEGGYFKEVYQAKGEYELAEGKRKYFTSIYFLLTPETKSHLHRLNHDEVWYYHDGASLKIHCLYPDGHYQLVKLGKDLANGEQLSFDVPAGVIFGSELAAGEFALVSCMVAPGFDYQDFELFSQAELIKLYPEQKQMIIDMAYKK
98014	GC_00001373	Clade_1_specific	GCF022757825	829	47	47	1	0	1	1	1			R	General function prediction only	COG3542	Predicted sugar epimerase, cupin superfamily (CFF1) (PDB:1XE7) (PUBMED:15608122)	MDAKEYIEKLNLTPHPEGGYFKEVYQAKGEYELAEGKRKYFTSIYFLLTPETKSHLHRLNHDEVWYYHDGASLKIHCLYPDGHYQLVKLGKDLANGEQLSFDVPAGVIFGSELAAGEFALVSCMVAPGFDYQDFELFSQAELIKLYPEQKQMIIDMAYKK
98015	GC_00001373	Clade_1_specific	GCF030218625	133	47	47	1	0	1	1	1			R	General function prediction only	COG3542	Predicted sugar epimerase, cupin superfamily (CFF1) (PDB:1XE7) (PUBMED:15608122)	MDAKEYIEKLNLTPHPEGGYFKEVYQAKGEYELAEGKRKYFTSIYFLLTPETKSHLHRLNHDEVWYYHDGASLKIHCLYPDGHYQLVKLGKDLANGEQLSFDVPAGVIFGSELAAGEFALVSCMVAPGFDYQDFELFSQAELIKLYPEQKQMIIDMAYKK
98016	GC_00001373	Clade_1_specific	GCF030218805	1517	47	47	1	0	1	1	1			R	General function prediction only	COG3542	Predicted sugar epimerase, cupin superfamily (CFF1) (PDB:1XE7) (PUBMED:15608122)	MDAKEYIEKLNLTPHPEGGYFKEVYQAKGEYELAEGKRKYFTSIYFLLTPETKSHLHRLNHDEVWYYHDGASLKIHCLYPDGHYQLVKLGKDLANGEQLSFDVPAGVIFGSELAAGEFALVSCMVAPGFDYQDFELFSQAELIKLYPEQKQMIIDMAYKK
98017	GC_00001373	Clade_1_specific	GCF902385715	1562	47	47	1	0	1	1	1			R	General function prediction only	COG3542	Predicted sugar epimerase, cupin superfamily (CFF1) (PDB:1XE7) (PUBMED:15608122)	MDAKEYIEKLNLTPHPEGGYFKEVYQAKGEYELAEGKRKYFTSIYFLLTPETKSHLHRLNHDEVWYYHDGASLKIHCLYPDGHYQLVKLGKDLANGEQLSFDVPAGVIFGSELAAGEFALVSCMVAPGFDYQDFELFSQAELIKLYPEQKQMIIDMAYKK
98018	GC_00001373	Clade_1_specific	K0072	611	47	47	1	0	1	1	1			R	General function prediction only	COG3542	Predicted sugar epimerase, cupin superfamily (CFF1) (PDB:1XE7) (PUBMED:15608122)	MDAKEYIEKLNLTPHPEGGYFKEVYQAKGEYELAEGKRKYFTSIYFLLTPETKSHLHRLNHDEVWYYHDGASLKIHCLYPDGHYQLVKLGKDLANGEQLSFDVPAGVIFGSELAAGEFALVSCMVAPGFDYQDFELFSQAELIKLYPEQKQMIIDMAYKK
98019	GC_00001373	Clade_1_specific	K0081	721	47	47	1	0	1	1	1			R	General function prediction only	COG3542	Predicted sugar epimerase, cupin superfamily (CFF1) (PDB:1XE7) (PUBMED:15608122)	MDAKEYIEKLNLTPHPEGGYFKEVYQAKGEYELAEGKRKYFTSIYFLLTPETKSHLHRLNHDEVWYYHDGASLKIHCLYPDGHYQLVKLGKDLANGEQLSFDVPAGVIFGSELAAGEFALVSCMVAPGFDYQDFELFSQAELIKLYPEQKQMIIDMAYKK
98020	GC_00001373	Clade_1_specific	TL2937	1562	47	47	1	0	1	1	1			R	General function prediction only	COG3542	Predicted sugar epimerase, cupin superfamily (CFF1) (PDB:1XE7) (PUBMED:15608122)	MDAKEYIEKLNLTPHPEGGYFKEVYQAKGEYELAEGKRKYFTSIYFLLTPETKSHLHRLNHDEVWYYHDGASLKIHCLYPDGHYQLVKLGKDLANGEQLSFDVPAGVIFGSELAAGEFALVSCMVAPGFDYQDFELFSQAELIKLYPEQKQMIIDMAYKK
98021	GC_00001373	Clade_1_specific	UMB0007B	306	47	47	1	0	1	1	1			R	General function prediction only	COG3542	Predicted sugar epimerase, cupin superfamily (CFF1) (PDB:1XE7) (PUBMED:15608122)	MDAKEYIEKLNLTPHPEGGYFKEVYQAKGEYELAEGKRKYFTSIYFLLTPETKSHLHRLNHDEVWYYHDGASLKIHCLYPDGHYQLVKLGKDLANGEQLSFDVPAGVIFGSELAAGEFALVSCMVAPGFDYQDFELFSQAELIKLYPEQKQMIIDMAYKK
98022	GC_00001373	Clade_1_specific	UMB0007LM	969	47	47	1	0	1	1	1			R	General function prediction only	COG3542	Predicted sugar epimerase, cupin superfamily (CFF1) (PDB:1XE7) (PUBMED:15608122)	MDAKEYIEKLNLTPHPEGGYFKEVYQAKGEYELAEGKRKYFTSIYFLLTPETKSHLHRLNHDEVWYYHDGASLKIHCLYPDGHYQLVKLGKDLANGEQLSFDVPAGVIFGSELAAGEFALVSCMVAPGFDYQDFELFSQAELIKLYPEQKQMIIDMAYKK
98023	GC_00001373	Clade_1_specific	UMB0021	959	47	47	1	0	1	1	1			R	General function prediction only	COG3542	Predicted sugar epimerase, cupin superfamily (CFF1) (PDB:1XE7) (PUBMED:15608122)	MDAKEYIEKLNLTPHPEGGYFKEVYQAKGEYELAEGKRKYFTSIYFLLTPETKSHLHRLNHDEVWYYHDGASLKIHCLYPDGHYQLVKLGKDLANGEQLSFDVPAGVIFGSELAAGEFALVSCMVAPGFDYQDFELFSQAELIKLYPEQKQMIIDMAYKK
98024	GC_00001373	Clade_1_specific	UMB0047	279	47	47	1	0	1	1	1			R	General function prediction only	COG3542	Predicted sugar epimerase, cupin superfamily (CFF1) (PDB:1XE7) (PUBMED:15608122)	MDAKEYIEKLNLTPHPEGGYFKEVYQAKGEYELAEGKRKYFTSIYFLLTPETKSHLHRLNHDEVWYYHDGASLKIHCLYPDGHYQLVKLGKDLANGEQLSFDVPAGVIFGSELAAGEFALVSCMVAPGFDYQDFELFSQAELIKLYPEQKQMIIDMAYKK
98025	GC_00001373	Clade_1_specific	UMB1186	1129	47	47	1	0	1	1	1			R	General function prediction only	COG3542	Predicted sugar epimerase, cupin superfamily (CFF1) (PDB:1XE7) (PUBMED:15608122)	MDAKEYIEKLNLTPHPEGGYFKEVYQAKGEYELAEGKRKYFTSIYFLLTPETKSHLHRLNHDEVWYYHDGASLKIHCLYPDGHYQLVKLGKDLANGEQLSFDVPAGVIFGSELAAGEFALVSCMVAPGFDYQDFELFSQAELIKLYPEQKQMIIDMAYKK
98026	GC_00001373	Clade_1_specific	UMB8354	1177	47	47	1	0	1	1	1			R	General function prediction only	COG3542	Predicted sugar epimerase, cupin superfamily (CFF1) (PDB:1XE7) (PUBMED:15608122)	MDAKEYIEKLNLTPHPEGGYFKEVYQAKGEYELAEGKRKYFTSIYFLLTPETKSHLHRLNHDEVWYYHDGASLKIHCLYPDGHYQLVKLGKDLANGEQLSFDVPAGVIFGSELAAGEFALVSCMVAPGFDYQDFELFSQAELIKLYPEQKQMIIDMAYKK
98027	GC_00001373	Clade_1_specific	UMB9245	1564	47	47	1	0	1	1	1			R	General function prediction only	COG3542	Predicted sugar epimerase, cupin superfamily (CFF1) (PDB:1XE7) (PUBMED:15608122)	MDAKEYIEKLNLTPHPEGGYFKEVYQAKGEYELAEGKRKYFTSIYFLLTPETKSHLHRLNHDEVWYYHDGASLKIHCLYPDGHYQLVKLGKDLANGEQLSFDVPAGVIFGSELAAGEFALVSCMVAPGFDYQDFELFSQAELIKLYPEQKQMIIDMAYKK
98028	GC_00001373	Clade_1_specific	UMB9245B	1635	47	47	1	0	1	1	1			R	General function prediction only	COG3542	Predicted sugar epimerase, cupin superfamily (CFF1) (PDB:1XE7) (PUBMED:15608122)	MDAKEYIEKLNLTPHPEGGYFKEVYQAKGEYELAEGKRKYFTSIYFLLTPETKSHLHRLNHDEVWYYHDGASLKIHCLYPDGHYQLVKLGKDLANGEQLSFDVPAGVIFGSELAAGEFALVSCMVAPGFDYQDFELFSQAELIKLYPEQKQMIIDMAYKK
98029	GC_00001373	Clade_1_specific	UMB9245C	1617	47	47	1	0	1	1	1			R	General function prediction only	COG3542	Predicted sugar epimerase, cupin superfamily (CFF1) (PDB:1XE7) (PUBMED:15608122)	MDAKEYIEKLNLTPHPEGGYFKEVYQAKGEYELAEGKRKYFTSIYFLLTPETKSHLHRLNHDEVWYYHDGASLKIHCLYPDGHYQLVKLGKDLANGEQLSFDVPAGVIFGSELAAGEFALVSCMVAPGFDYQDFELFSQAELIKLYPEQKQMIIDMAYKK
98030	GC_00001373	Clade_1_specific	UMB9984	1563	47	47	1	0	1	1	1			R	General function prediction only	COG3542	Predicted sugar epimerase, cupin superfamily (CFF1) (PDB:1XE7) (PUBMED:15608122)	MDAKEYIEKLNLTPHPEGGYFKEVYQAKGEYELAEGKRKYFTSIYFLLTPETKSHLHRLNHDEVWYYHDGASLKIHCLYPDGHYQLVKLGKDLANGEQLSFDVPAGVIFGSELAAGEFALVSCMVAPGFDYQDFELFSQAELIKLYPEQKQMIIDMAYKK
98031	GC_00001373	Clade_1_specific	VSI18	101	47	47	1	0	1	1	1			R	General function prediction only	COG3542	Predicted sugar epimerase, cupin superfamily (CFF1) (PDB:1XE7) (PUBMED:15608122)	MDAKEYIEKLNLTPHPEGGYFKEVYQAKGEYELAEGKRKYFTSIYFLLTPETKSHLHRLNHDEVWYYHDGASLKIHCLYPDGHYQLVKLGKDLANGEQLSFDVPAGVIFGSELAAGEFALVSCMVAPGFDYQDFELFSQAELIKLYPEQKQMIIDMAYKK
98032	GC_00001373	Clade_1_specific	c10Ua161M	510	47	47	1	0	1	1	1			R	General function prediction only	COG3542	Predicted sugar epimerase, cupin superfamily (CFF1) (PDB:1XE7) (PUBMED:15608122)	MDAKEYIEKLNLTPHPEGGYFKEVYQAKGEYELAEGKRKYFTSIYFLLTPETKSHLHRLNHDEVWYYHDGASLKIHCLYPDGHYQLVKLGKDLANGEQLSFDVPAGVIFGSELAAGEFALVSCMVAPGFDYQDFELFSQAELIKLYPEQKQMIIDMAYKK
98033	GC_00001373	Clade_1_specific	c10Ua232AE	509	47	47	1	0	1	1	1			R	General function prediction only	COG3542	Predicted sugar epimerase, cupin superfamily (CFF1) (PDB:1XE7) (PUBMED:15608122)	MDAKEYIEKLNLTPHPEGGYFKEVYQAKGEYELAEGKRKYFTSIYFLLTPETKSHLHRLNHDEVWYYHDGASLKIHCLYPDGHYQLVKLGKDLANGEQLSFDVPAGVIFGSELAAGEFALVSCMVAPGFDYQDFELFSQAELIKLYPEQKQMIIDMAYKK
98034	GC_00001374	Clade_1_specific	C0022B5	422	47	47	1	0	1	1	1							MKVVKVFSMKDLKKLPVREVTGGPKLCSYTCSYTC
98035	GC_00001374	Clade_1_specific	C0089B2	937	47	47	1	0	1	1	1							MKVVKVFSMKDLKKLPVREVTGGPKLCSYTCSYTC
98036	GC_00001374	Clade_1_specific	C0090C3	498	47	47	1	0	1	1	1							MKVVKVFSMKDLKKLPVREVTGGPKLCSYTCSYTC
98037	GC_00001374	Clade_1_specific	C0109C3	47	47	47	1	0	1	1	1							MKVVKVFSMKDLKKLPVREVTGGPKLCSYTCSYTC
98038	GC_00001374	Clade_1_specific	C0127B3	596	47	47	1	0	1	1	1							MKVVKVFSMKDLKKLPVREVTGGPKLCSYTCSYTC
98039	GC_00001374	Clade_1_specific	C0127B5	559	47	47	1	0	1	1	1							MKVVKVFSMKDLKKLPVREVTGGPKLCSYTCSYTC
98040	GC_00001374	Clade_1_specific	CMD01S772bin1	1309	47	47	1	0	1	1	1							MKVVKVFSMKDLKKLPVREVTGGPKLCSYTCSYTC
98041	GC_00001374	Clade_1_specific	CMF05S806bin1	1217	47	47	1	0	1	1	1							MKVVKVFSMKDLKKLPVREVTGGPKLCSYTCSYTC
98042	GC_00001374	Clade_1_specific	DZDCM06S774bin1	668	47	47	1	0	1	1	1							MKVVKVFSMKDLKKLPVREVTGGPKLCSYTCSYTC
98043	GC_00001374	Clade_1_specific	DZDCM20S788bin1	1001	47	47	1	0	1	1	1							MKVVKVFSMKDLKKLPVREVTGGPKLCSYTCSYTC
98044	GC_00001374	Clade_1_specific	GCA000159335	1184	47	47	1	0	1	1	1							MKVVKVFSMKDLKKLPVREVTGGPKLCSYTCSYTC
98045	GC_00001374	Clade_1_specific	GCA000161895	734	47	47	1	0	1	1	1							MKVVKVFSMKDLKKLPVREVTGGPKLCSYTCSYTC
98046	GC_00001374	Clade_1_specific	GCA000162435	1205	47	47	1	0	1	1	1							MKVVKVFSMKDLKKLPVREVTGGPKLCSYTCSYTC
98047	GC_00001374	Clade_1_specific	GCA001012655	577	47	47	1	0	1	1	1							MKVVKVFSMKDLKKLPVREVTGGPKLCSYTCSYTC
98048	GC_00001374	Clade_1_specific	GCA001012675	1506	47	47	1	0	1	1	1							MKVVKVFSMKDLKKLPVREVTGGPKLCSYTCSYTC
98049	GC_00001374	Clade_1_specific	GCA001012735	726	47	47	1	0	1	1	1							MKVVKVFSMKDLKKLPVREVTGGPKLCSYTCSYTC
98050	GC_00001374	Clade_1_specific	GCA001012745	940	47	47	1	0	1	1	1							MKVVKVFSMKDLKKLPVREVTGGPKLCSYTCSYTC
98051	GC_00001374	Clade_1_specific	GCA007786095	579	47	47	1	0	1	1	1							MKVVKVFSMKDLKKLPVREVTGGPKLCSYTCSYTC
98052	GC_00001374	Clade_1_specific	GCA008726405	1067	47	47	1	0	1	1	1							MKVVKVFSMKDLKKLPVREVTGGPKLCSYTCSYTC
98053	GC_00001374	Clade_1_specific	GCA008728065	45	47	47	1	0	1	1	1							MKVVKVFSMKDLKKLPVREVTGGPKLCSYTCSYTC
98054	GC_00001374	Clade_1_specific	GCA008728115	1239	47	47	1	0	1	1	1							MKVVKVFSMKDLKKLPVREVTGGPKLCSYTCSYTC
98055	GC_00001374	Clade_1_specific	GCA009730255	84	47	47	1	0	1	1	1							MKVVKVFSMKDLKKLPVREVTGGPKLCSYTCSYTC
98056	GC_00001374	Clade_1_specific	GCF022751765	965	47	47	1	0	1	1	1							MKVVKVFSMKDLKKLPVREVTGGPKLCSYTCSYTC
98057	GC_00001374	Clade_1_specific	GCF022752135	1492	47	47	1	0	1	1	1							MKVVKVFSMKDLKKLPVREVTGGPKLCSYTCSYTC
98058	GC_00001374	Clade_1_specific	GCF022753705	1037	47	47	1	0	1	1	1							MKVVKVFSMKDLKKLPVREVTGGPKLCSYTCSYTC
98059	GC_00001374	Clade_1_specific	GCF022753825	796	47	47	1	0	1	1	1							MKVVKVFSMKDLKKLPVREVTGGPKLCSYTCSYTC
98060	GC_00001374	Clade_1_specific	GCF022756825	56	47	47	1	0	1	1	1							MKVVKVFSMKDLKKLPVREVTGGPKLCSYTCSYTC
98061	GC_00001374	Clade_1_specific	GCF022757825	140	47	47	1	0	1	1	1							MKVVKVFSMKDLKKLPVREVTGGPKLCSYTCSYTC
98062	GC_00001374	Clade_1_specific	GCF030218625	715	47	47	1	0	1	1	1							MKVVKVFSMKDLKKLPVREVTGGPKLCSYTCSYTC
98063	GC_00001374	Clade_1_specific	GCF030218805	505	47	47	1	0	1	1	1							MKVVKVFSMKDLKKLPVREVTGGPKLCSYTCSYTC
98064	GC_00001374	Clade_1_specific	GCF902385715	1315	47	47	1	0	1	1	1							MKVVKVFSMKDLKKLPVREVTGGPKLCSYTCSYTC
98065	GC_00001374	Clade_1_specific	K0072	160	47	47	1	0	1	1	1							MKVVKVFSMKDLKKLPVREVTGGPKLCSYTCSYTC
98066	GC_00001374	Clade_1_specific	K0081	932	47	47	1	0	1	1	1							MKVVKVFSMKDLKKLPVREVTGGPKLCSYTCSYTC
98067	GC_00001374	Clade_1_specific	TL2937	1315	47	47	1	0	1	1	1							MKVVKVFSMKDLKKLPVREVTGGPKLCSYTCSYTC
98068	GC_00001374	Clade_1_specific	UMB0007B	1621	47	47	1	0	1	1	1							MKVVKVFSMKDLKKLPVREVTGGPKLCSYTCSYTC
98069	GC_00001374	Clade_1_specific	UMB0007LM	1321	47	47	1	0	1	1	1							MKVVKVFSMKDLKKLPVREVTGGPKLCSYTCSYTC
98070	GC_00001374	Clade_1_specific	UMB0021	120	47	47	1	0	1	1	1							MKVVKVFSMKDLKKLPVREVTGGPKLCSYTCSYTC
98071	GC_00001374	Clade_1_specific	UMB0047	467	47	47	1	0	1	1	1							MKVVKVFSMKDLKKLPVREVTGGPKLCSYTCSYTC
98072	GC_00001374	Clade_1_specific	UMB1186	870	47	47	1	0	1	1	1							MKVVKVFSMKDLKKLPVREVTGGPKLCSYTCSYTC
98073	GC_00001374	Clade_1_specific	UMB8354	157	47	47	1	0	1	1	1							MKVVKVFSMKDLKKLPVREVTGGPKLCSYTCSYTC
98074	GC_00001374	Clade_1_specific	UMB9245	624	47	47	1	0	1	1	1							MKVVKVFSMKDLKKLPVREVTGGPKLCSYTCSYTC
98075	GC_00001374	Clade_1_specific	UMB9245B	621	47	47	1	0	1	1	1							MKVVKVFSMKDLKKLPVREVTGGPKLCSYTCSYTC
98076	GC_00001374	Clade_1_specific	UMB9245C	462	47	47	1	0	1	1	1							MKVVKVFSMKDLKKLPVREVTGGPKLCSYTCSYTC
98077	GC_00001374	Clade_1_specific	UMB9984	949	47	47	1	0	1	1	1							MKVVKVFSMKDLKKLPVREVTGGPKLCSYTCSYTC
98078	GC_00001374	Clade_1_specific	VSI18	1185	47	47	1	0	1	1	1							MKVVKVFSMKDLKKLPVREVTGGPKLCSYTCSYTC
98079	GC_00001374	Clade_1_specific	c10Ua161M	20	47	47	1	0	1	1	1							MKVVKVFSMKDLKKLPVREVTGGPKLCSYTCSYTC
98080	GC_00001374	Clade_1_specific	c10Ua232AE	550	47	47	1	0	1	1	1							MKVVKVFSMKDLKKLPVREVTGGPKLCSYTCSYTC
98175	GC_00001377	Clade_1_specific	C0022B5	441	47	47	1	0	0.999819	1	0.999909			G|G	Carbohydrate transport and metabolism|Carbohydrate transport and metabolism	COG1263|COG1264	Phosphotransferase system IIC components, glucose/maltose/N-acetylglucosamine-specific (PtsG1)|Phosphotransferase system IIB components (PtsG2) (PDB:1IBA)	MAYDYKKIAKSVIKAVGGYENIKSAQHCATRLRLIVDDREKINEEEVGKIEGVKGTFFTGGQYQIIFGTGHVNRVFSEVIKLGVGETTVAEAKKAKLTGKNKFQKAIRTFGDVFVPIIPVLVATGLFLGLKGALFNNNFLSLFGMTIKEVPKILLVLIDVLSATTFAFLPAIVCWSTFRVFGGSPILGLILGLMLVNPALPNAYSVADPSSGITPLYLFGIIPVVGYQGSILPAFVAGWIGSKLEIKLRKLVPATFDFMITPFLVLLIMLLVSLLIIGPILHGVELILLSFMKTALHLPFGIGGLIIGFFWSIITLTGVHHISNMLEISLLANTGFNPMNAILCMCGFSSAGVCLAIALKAKKKEVRAIGPSATVSALLGIGEPALFGVLLRYKVTPFI…
98176	GC_00001377	Clade_1_specific	C0089B2	1276	47	47	1	0	0.999819	1	0.999909			G|G	Carbohydrate transport and metabolism|Carbohydrate transport and metabolism	COG1263|COG1264	Phosphotransferase system IIC components, glucose/maltose/N-acetylglucosamine-specific (PtsG1)|Phosphotransferase system IIB components (PtsG2) (PDB:1IBA)	MAYDYKKIAKSVIKAVGGYENIKSAQHCATRLRLIVDDREKINEEEVGKIEGVKGTFFTGGQYQIIFGTGHVNRVFSEVIKLGVGETTVAEAKKAKLTGKNKFQKAIRTFGDVFVPIIPVLVATGLFLGLKGALFNNNFLSLFGMTIKEVPKILLVLIDVLSATTFAFLPAIVCWSTFRVFGGSPILGLILGLMLVNPALPNAYSVADPSSGITPLYLFGIIPVVGYQGSILPAFVAGWIGSKLEIKLRKLVPATFDFMITPFLVLLIMLLVSLLIIGPILHGVELILLSFMKTALHLPFGIGGLIIGFFWSIITLTGVHHISNMLEISLLANTGFNPMNAILCMCGFSSAGVCLAIALKAKKKEVRAIGPSATVSALLGIGEPALFGVLLRYKVTPFI…
98177	GC_00001377	Clade_1_specific	C0090C3	479	47	47	1	0	0.999819	1	0.999909			G|G	Carbohydrate transport and metabolism|Carbohydrate transport and metabolism	COG1263|COG1264	Phosphotransferase system IIC components, glucose/maltose/N-acetylglucosamine-specific (PtsG1)|Phosphotransferase system IIB components (PtsG2) (PDB:1IBA)	MAYDYKKIAKSVIKAVGGYENIKSAQHCATRLRLIVDDREKINEEEVGKIEGVKGTFFTGGQYQIIFGTGHVNRVFSEVIKLGVGETTVAEAKKAKLTGKNKFQKAIRTFGDVFVPIIPVLVATGLFLGLKGALFNNNFLSLFGMTIKEVPKILLVLIDVLSATTFAFLPAIVCWSTFRVFGGSPILGLILGLMLVNPALPNAYSVADPSSGITPLYLFGIIPVVGYQGSILPAFVAGWIGSKLEIKLRKLVPATFDFMITPFLVLLIMLLVSLLIIGPILHGVELILLSFMKTALHLPFGIGGLIIGFFWSIITLTGVHHISNMLEISLLANTGFNPMNAILCMCGFSSAGVCLAIALKAKKKEVRAIGPSATVSALLGIGEPALFGVLLRYKVTPFI…
98178	GC_00001377	Clade_1_specific	C0109C3	67	47	47	1	0	0.999819	1	0.999909			G|G	Carbohydrate transport and metabolism|Carbohydrate transport and metabolism	COG1263|COG1264	Phosphotransferase system IIC components, glucose/maltose/N-acetylglucosamine-specific (PtsG1)|Phosphotransferase system IIB components (PtsG2) (PDB:1IBA)	MAYDYKKIAKSVIKAVGGYENIKSAQHCATRLRLIVDDREKINEEEVGKIEGVKGTFFTGGQYQIIFGTGHVNRVFSEVIKLGVGETTVAEAKKAKLTGKNKFQKAIRTFGDVFVPIIPVLVATGLFLGLKGALFNNNFLSLFGMTIKEVPKILLVLIDVLSATTFAFLPAIVCWSTFRVFGGSPILGLILGLMLVNPALPNAYSVADPSSGITPLYLFGIIPVVGYQGSILPAFVAGWIGSKLEIKLRKLVPATFDFMITPFLVLLIMLLVSLLIIGPILHGVELILLSFMKTALHLPFGIGGLIIGFFWSIITLTGVHHISNMLEISLLANTGFNPMNAILCMCGFSSAGVCLAIALKAKKKEVRAIGPSATVSALLGIGEPALFGVLLRYKVTPFI…
98179	GC_00001377	Clade_1_specific	C0127B3	615	47	47	1	0	0.999819	1	0.999909			G|G	Carbohydrate transport and metabolism|Carbohydrate transport and metabolism	COG1263|COG1264	Phosphotransferase system IIC components, glucose/maltose/N-acetylglucosamine-specific (PtsG1)|Phosphotransferase system IIB components (PtsG2) (PDB:1IBA)	MAYDYKKIAKSVIKAVGGYENIKSAQHCATRLRLIVDDREKINEEEVGKIEGVKGTFFTGGQYQIIFGTGHVNRVFSEVIKLGVGETTVAEAKKAKLTGKNKFQKAIRTFGDVFVPIIPVLVATGLFLGLKGALFNNNFLSLFGMTIKEVPKILLVLIDVLSATTFAFLPAIVCWSTFRVFGGSPILGLILGLMLVNPALPNAYSVADPSSGITPLYLFGIIPVVGYQGSILPAFVAGWIGSKLEIKLRKLVPATFDFMITPFLVLLIMLLVSLLIIGPILHGVELILLSFMKTALHLPFGIGGLIIGFFWSIITLTGVHHISNMLEISLLANTGFNPMNAILCMCGFSSAGVCLAIALKAKKKEVRAIGPSATVSALLGIGEPALFGVLLRYKVTPFI…
98180	GC_00001377	Clade_1_specific	C0127B5	578	47	47	1	0	0.999819	1	0.999909			G|G	Carbohydrate transport and metabolism|Carbohydrate transport and metabolism	COG1263|COG1264	Phosphotransferase system IIC components, glucose/maltose/N-acetylglucosamine-specific (PtsG1)|Phosphotransferase system IIB components (PtsG2) (PDB:1IBA)	MAYDYKKIAKSVIKAVGGYENIKSAQHCATRLRLIVDDREKINEEEVGKIEGVKGTFFTGGQYQIIFGTGHVNRVFSEVIKLGVGETTVAEAKKAKLTGKNKFQKAIRTFGDVFVPIIPVLVATGLFLGLKGALFNNNFLSLFGMTIKEVPKILLVLIDVLSATTFAFLPAIVCWSTFRVFGGSPILGLILGLMLVNPALPNAYSVADPSSGITPLYLFGIIPVVGYQGSILPAFVAGWIGSKLEIKLRKLVPATFDFMITPFLVLLIMLLVSLLIIGPILHGVELILLSFMKTALHLPFGIGGLIIGFFWSIITLTGVHHISNMLEISLLANTGFNPMNAILCMCGFSSAGVCLAIALKAKKKEVRAIGPSATVSALLGIGEPALFGVLLRYKVTPFI…
98181	GC_00001377	Clade_1_specific	CMD01S772bin1	490	47	47	1	0	0.999819	1	0.999909			G|G	Carbohydrate transport and metabolism|Carbohydrate transport and metabolism	COG1263|COG1264	Phosphotransferase system IIC components, glucose/maltose/N-acetylglucosamine-specific (PtsG1)|Phosphotransferase system IIB components (PtsG2) (PDB:1IBA)	MAYDYKKIAKSVIKAVGGYENIKSAQHCATRLRLIVDDREKINEEEVGKIEGVKGTFFTGGQYQIIFGTGHVNRVFSEVIKLGVGETTVAEAKKAKLTGKNKFQKAIRTFGDVFVPIIPVLVATGLFLGLKGALFNNNFLSLFGMTIKEVPKILLVLIDVLSATTFAFLPAIVCWSTFRVFGGSPILGLILGLMLVNPALPNAYSVADPSSGITPLYLFGIIPVVGYQGSILPAFVAGWIGSKLEIKLRKLVPATFDFMITPFLVLLIMLLVSLLIIGPILHGVELILLSFMKTALHLPFGIGGLIIGFFWSIITLTGVHHISNMLEISLLANTGFNPMNAILCMCGFSSAGVCLAIALKAKKKEVRAIGPSATVSALLGIGEPALFGVLLRYKVTPFI…
98182	GC_00001377	Clade_1_specific	CMF05S806bin1	319	47	47	1	0	0.999819	1	0.999909			G|G	Carbohydrate transport and metabolism|Carbohydrate transport and metabolism	COG1263|COG1264	Phosphotransferase system IIC components, glucose/maltose/N-acetylglucosamine-specific (PtsG1)|Phosphotransferase system IIB components (PtsG2) (PDB:1IBA)	MAYDYKKIAKSVIKAVGGYENIKSAQHCATRLRLIVDDREKINEEEVGKIEGVKGTFFTGGQYQIIFGTGHVNRVFSEVIKLGVGETTVAEAKKAKLTGKNKFQKAIRTFGDVFVPIIPVLVATGLFLGLKGALFNNNFLSLFGMTIKEVPKILLVLIDVLSATTFAFLPAIVCWSTFRVFGGSPILGLILGLMLVNPALPNAYSVADPSSGITPLYLFGIIPVVGYQGSILPAFVAGWIGSKLEIKLRKLVPATFDFMITPFLVLLIMLLVSLLIIGPILHGVELILLSFMKTALHLPFGIGGLIIGFFWSIITLTGVHHISNMLEISLLANTGFNPMNAILCMCGFSSAGVCLAIALKAKKKEVRAIGPSATVSALLGIGEPALFGVLLRYKVTPFI…
98183	GC_00001377	Clade_1_specific	DZDCM06S774bin1	649	47	47	1	0	0.999819	1	0.999909			G|G	Carbohydrate transport and metabolism|Carbohydrate transport and metabolism	COG1263|COG1264	Phosphotransferase system IIC components, glucose/maltose/N-acetylglucosamine-specific (PtsG1)|Phosphotransferase system IIB components (PtsG2) (PDB:1IBA)	MAYDYKKIAKSVIKAVGGYENIKSAQHCATRLRLIVDDREKINEEEVGKIEGVKGTFFTGGQYQIIFGTGHVNRVFSEVIKLGVGETTVAEAKKAKLTGKNKFQKAIRTFGDVFVPIIPVLVATGLFLGLKGALFNNNFLSLFGMTIKEVPKILLVLIDVLSATTFAFLPAIVCWSTFRVFGGSPILGLILGLMLVNPALPNAYSVADPSSGITPLYLFGIIPVVGYQGSILPAFVAGWIGSKLEIKLRKLVPATFDFMITPFLVLLIMLLVSLLIIGPILHGVELILLSFMKTALHLPFGIGGLIIGFFWSIITLTGVHHISNMLEISLLANTGFNPMNAILCMCGFSSAGVCLAIALKAKKKEVRAIGPSATVSALLGIGEPALFGVLLRYKVTPFI…
98184	GC_00001377	Clade_1_specific	DZDCM20S788bin1	1020	47	47	1	0	0.999819	1	0.999909			G|G	Carbohydrate transport and metabolism|Carbohydrate transport and metabolism	COG1263|COG1264	Phosphotransferase system IIC components, glucose/maltose/N-acetylglucosamine-specific (PtsG1)|Phosphotransferase system IIB components (PtsG2) (PDB:1IBA)	MAYDYKKIAKSVIKAVGGYENIKSAQHCATRLRLIVDDREKINEEEVGKIEGVKGTFFTGGQYQIIFGTGHVNRVFSEVIKLGVGETTVAEAKKAKLTGKNKFQKAIRTFGDVFVPIIPVLVATGLFLGLKGALFNNNFLSLFGMTIKEVPKILLVLIDVLSATTFAFLPAIVCWSTFRVFGGSPILGLILGLMLVNPALPNAYSVADPSSGITPLYLFGIIPVVGYQGSILPAFVAGWIGSKLEIKLRKLVPATFDFMITPFLVLLIMLLVSLLIIGPILHGVELILLSFMKTALHLPFGIGGLIIGFFWSIITLTGVHHISNMLEISLLANTGFNPMNAILCMCGFSSAGVCLAIALKAKKKEVRAIGPSATVSALLGIGEPALFGVLLRYKVTPFI…
98185	GC_00001377	Clade_1_specific	GCA000159335	1165	47	47	1	0	0.999819	1	0.999909			G|G	Carbohydrate transport and metabolism|Carbohydrate transport and metabolism	COG1263|COG1264	Phosphotransferase system IIC components, glucose/maltose/N-acetylglucosamine-specific (PtsG1)|Phosphotransferase system IIB components (PtsG2) (PDB:1IBA)	MAYDYKKIAKSVIKAVGGYENIKSAQHCATRLRLIVDDREKINEEEVGKIEGVKGTFFTGGQYQIIFGTGHVNRVFSEVIKLGVGETTVAEAKKAKLTGKNKFQKAIRTFGDVFVPIIPVLVATGLFLGLKGALFNNNFLSLFGMTIKEVPKILLVLIDVLSATTFAFLPAIVCWSTFRVFGGSPILGLILGLMLVNPALPNAYSVADPSSGITPLYLFGIIPVVGYQGSILPAFVAGWIGSKLEIKLRKLVPATFDFMITPFLVLLIMLLVSLLIIGPILHGVELILLSFMKTALHLPFGIGGLIIGFFWSIITLTGVHHISNMLEISLLANTGFNPMNAILCMCGFSSAGVCLAIALKAKKKEVRAIGPSATVSALLGIGEPALFGVLLRYKVTPFI…
98186	GC_00001377	Clade_1_specific	GCA000161895	715	47	47	1	0	0.999819	1	0.999909			G|G	Carbohydrate transport and metabolism|Carbohydrate transport and metabolism	COG1263|COG1264	Phosphotransferase system IIC components, glucose/maltose/N-acetylglucosamine-specific (PtsG1)|Phosphotransferase system IIB components (PtsG2) (PDB:1IBA)	MAYDYKKIAKSVIKAVGGYENIKSAQHCATRLRLIVDDREKINEEEVGKIEGVKGTFFTGGQYQIIFGTGHVNRVFSEVIKLGVGETTVAEAKKAKLTGKNKFQKAIRTFGDVFVPIIPVLVATGLFLGLKGALFNNNFLSLFGMTIKEVPKILLVLIDVLSATTFAFLPAIVCWSTFRVFGGSPILGLILGLMLVNPALPNAYSVADPSSGITPLYLFGIIPVVGYQGSILPAFVAGWIGSKLEIKLRKLVPATFDFMITPFLVLLIMLLVSLLIIGPILHGVELILLSFMKTALHLPFGIGGLIIGFFWSIITLTGVHHISNMLEISLLANTGFNPMNAILCMCGFSSAGVCLAIALKAKKKEVRAIGPSATVSALLGIGEPALFGVLLRYKVTPFI…
98187	GC_00001377	Clade_1_specific	GCA000162435	1186	47	47	1	0	0.999819	1	0.999909			G|G	Carbohydrate transport and metabolism|Carbohydrate transport and metabolism	COG1263|COG1264	Phosphotransferase system IIC components, glucose/maltose/N-acetylglucosamine-specific (PtsG1)|Phosphotransferase system IIB components (PtsG2) (PDB:1IBA)	MAYDYKKIAKSVIKAVGGYENIKSAQHCATRLRLIVDDREKINEEEVGKIEGVKGTFFTGGQYQIIFGTGHVNRVFSEVIKLGVGETTVAEAKKAKLTGKNKFQKAIRTFGDVFVPIIPVLVATGLFLGLKGALFNNNFLSLFGMTIKEVPKILLVLIDVLSATTFAFLPAIVCWSTFRVFGGSPILGLILGLMLVNPALPNAYSVADPSSGITPLYLFGIIPVVGYQGSILPAFVAGWIGSKLEIKLRKLVPATFDFMITPFLVLLIMLLVSLLIIGPILHGVELILLSFMKTALHLPFGIGGLIIGFFWSIITLTGVHHISNMLEISLLANTGFNPMNAILCMCGFSSAGVCLAIALKAKKKEVRAIGPSATVSALLGIGEPALFGVLLRYKVTPFI…
98188	GC_00001377	Clade_1_specific	GCA001012655	596	47	47	1	0	0.999819	1	0.999909			G|G	Carbohydrate transport and metabolism|Carbohydrate transport and metabolism	COG1263|COG1264	Phosphotransferase system IIC components, glucose/maltose/N-acetylglucosamine-specific (PtsG1)|Phosphotransferase system IIB components (PtsG2) (PDB:1IBA)	MAYDYKKIAKSVIKAVGGYENIKSAQHCATRLRLIVDDREKINEEEVGKIEGVKGTFFTGGQYQIIFGTGHVNRVFSEVIKLGVGETTVAEAKKAKLTGKNKFQKAIRTFGDVFVPIIPVLVATGLFLGLKGALFNNNFLSLFGMTIKEVPKILLVLIDVLSATTFAFLPAIVCWSTFRVFGGSPILGLILGLMLVNPALPNAYSVADPSSGITPLYLFGIIPVVGYQGSILPAFVAGWIGSKLEIKLRKLVPATFDFMITPFLVLLIMLLVSLLIIGPILHGVELILLSFMKTALHLPFGIGGLIIGFFWSIITLTGVHHISNMLEISLLANTGFNPMNAILCMCGFSSAGVCLAIALKAKKKEVRAIGPSATVSALLGIGEPALFGVLLRYKVTPFI…
98189	GC_00001377	Clade_1_specific	GCA001012675	1181	47	47	1	0	0.999819	1	0.999909			G|G	Carbohydrate transport and metabolism|Carbohydrate transport and metabolism	COG1263|COG1264	Phosphotransferase system IIC components, glucose/maltose/N-acetylglucosamine-specific (PtsG1)|Phosphotransferase system IIB components (PtsG2) (PDB:1IBA)	MAYDYKKIAKSVIKAVGGYENIKSAQHCATRLRLIVDDREKINEEEVGKIEGVKGTFFTGGQYQIIFGTGHVNRVFSEVIKLGVGETTVAEAKKAKLTGKNKFQKAIRTFGDVFVPIIPVLVATGLFLGLKGALFNNNFLSLFGMTIKEVPKILLVLIDVLSATTFAFLPAIVCWSTFRVFGGSPILGLILGLMLVNPALPNAYSVADPSSGITPLYLFGIIPVVGYQGSILPAFVAGWIGSKLEIKLRKLVPATFDFMITPFLVLLIMLLVSLLIIGPILHGVELILLSFMKTALHLPFGIGGLIIGFFWSIITLTGVHHISNMLEISLLANTGFNPMNAILCMCGFSSAGVCLAIALKAKKKEVRAIGPSATVSALLGIGEPALFGVLLRYKVTPFI…
98190	GC_00001377	Clade_1_specific	GCA001012735	746	47	47	1	0	0.999819	1	0.999909			G|G	Carbohydrate transport and metabolism|Carbohydrate transport and metabolism	COG1263|COG1264	Phosphotransferase system IIC components, glucose/maltose/N-acetylglucosamine-specific (PtsG1)|Phosphotransferase system IIB components (PtsG2) (PDB:1IBA)	MAYDYKKIAKSVIKAVGGYENIKSAQHCATRLRLIVDDREKINEEEVGKIEGVKGTFFTGGQYQIIFGTGHVNRVFSEVIKLGVGETTVAEAKKAKLTGKNKFQKAIRTFGDVFVPIIPVLVATGLFLGLKGALFNNNFLSLFGMTIKEVPKILLVLIDVLSATTFAFLPAIVCWSTFRVFGGSPILGLILGLMLVNPALPNAYSVADPSSGITPLYLFGIIPVVGYQGSILPAFVAGWIGSKLEIKLRKLVPATFDFMITPFLVLLIMLLVSLLIIGPILHGVELILLSFMKTALHLPFGIGGLIIGFFWSIITLTGVHHISNMLEISLLANTGFNPMNAILCMCGFSSAGVCLAIALKAKKKEVRAIGPSATVSALLGIGEPALFGVLLRYKVTPFI…
98191	GC_00001377	Clade_1_specific	GCA001012745	959	47	47	1	0	0.999819	1	0.999909			G|G	Carbohydrate transport and metabolism|Carbohydrate transport and metabolism	COG1263|COG1264	Phosphotransferase system IIC components, glucose/maltose/N-acetylglucosamine-specific (PtsG1)|Phosphotransferase system IIB components (PtsG2) (PDB:1IBA)	MAYDYKKIAKSVIKAVGGYENIKSAQHCATRLRLIVDDREKINEEEVGKIEGVKGTFFTGGQYQIIFGTGHVNRVFSEVIKLGVGETTVAEAKKAKLTGKNKFQKAIRTFGDVFVPIIPVLVATGLFLGLKGALFNNNFLSLFGMTIKEVPKIWLVLIDVLSATTFAFLPAIVCWSTFRVFGGSPILGLILGLMLVNPALPNAYSVADPSSGITPLYLFGIIPVVGYQGSILPAFVAGWIGSKLEIKLRKLVPATFDFMITPFLVLLIMLLVSLLIIGPILHGVELILLSFMKTALHLPFGIGGLIIGFFWSIITLTGVHHISNMLEISLLANTGFNPMNAILCMCGFSSAGVCLAIALKAKKKEVRAIGPSATVSALLGIGEPALFGVLLRYKVTPFI…
98192	GC_00001377	Clade_1_specific	GCA007786095	559	47	47	1	0	0.999819	1	0.999909			G|G	Carbohydrate transport and metabolism|Carbohydrate transport and metabolism	COG1263|COG1264	Phosphotransferase system IIC components, glucose/maltose/N-acetylglucosamine-specific (PtsG1)|Phosphotransferase system IIB components (PtsG2) (PDB:1IBA)	MAYDYKKIAKSVIKAVGGYENIKSAQHCATRLRLIVDDREKINEEEVGKIEGVKGTFFTGGQYQIIFGTGHVNRVFSEVIKLGVGETTVAEAKKAKLTGKNKFQKAIRTFGDVFVPIIPVLVATGLFLGLKGALFNNNFLSLFGMTIKEVPKILLVLIDVLSATTFAFLPAIVCWSTFRVFGGSPILGLILGLMLVNPALPNAYSVADPSSGITPLYLFGIIPVVGYQGSILPAFVAGWIGSKLEIKLRKLVPATFDFMITPFLVLLIMLLVSLLIIGPILHGVELILLSFMKTALHLPFGIGGLIIGFFWSIITLTGVHHISNMLEISLLANTGFNPMNAILCMCGFSSAGVCLAIALKAKKKEVRAIGPSATVSALLGIGEPALFGVLLRYKVTPFI…
98193	GC_00001377	Clade_1_specific	GCA008726405	1086	47	47	1	0	0.999819	1	0.999909			G|G	Carbohydrate transport and metabolism|Carbohydrate transport and metabolism	COG1263|COG1264	Phosphotransferase system IIC components, glucose/maltose/N-acetylglucosamine-specific (PtsG1)|Phosphotransferase system IIB components (PtsG2) (PDB:1IBA)	MAYDYKKIAKSVIKAVGGYENIKSAQHCATRLRLIVDDREKINEEEVGKIEGVKGTFFTGGQYQIIFGTGHVNRVFSEVIKLGVGETTVAEAKKAKLTGKNKFQKAIRTFGDVFVPIIPVLVATGLFLGLKGALFNNNFLSLFGMTIKEVPKILLVLIDVLSATTFAFLPAIVCWSTFRVFGGSPILGLILGLMLVNPALPNAYSVADPSSGITPLYLFGIIPVVGYQGSILPAFVAGWIGSKLEIKLRKLVPATFDFMITPFLVLLIMLLVSLLIIGPILHGVELILLSFMKTALHLPFGIGGLIIGFFWSIITLTGVHHISNMLEISLLANTGFNPMNAILCMCGFSSAGVCLAIALKAKKKEVRAIGPSATVSALLGIGEPALFGVLLRYKVTPFI…
98194	GC_00001377	Clade_1_specific	GCA008728065	511	47	47	1	0	0.999819	1	0.999909			G|G	Carbohydrate transport and metabolism|Carbohydrate transport and metabolism	COG1263|COG1264	Phosphotransferase system IIC components, glucose/maltose/N-acetylglucosamine-specific (PtsG1)|Phosphotransferase system IIB components (PtsG2) (PDB:1IBA)	MAYDYKKIAKSVIKAVGGYENIKSAQHCATRLRLIVDDREKINEEEVGKIEGVKGTFFTGGQYQIIFGTGHVNRVFSEVIKLGVGETTVAEAKKAKLTGKNKFQKAIRTFGDVFVPIIPVLVATGLFLGLKGALFNNNFLSLFGMTIKEVPKILLVLIDVLSATTFAFLPAIVCWSTFRVFGGSPILGLILGLMLVNPALPNAYSVADPSSGITPLYLFGIIPVVGYQGSILPAFVAGWIGSKLEIKLRKLVPATFDFMITPFLVLLIMLLVSLLIIGPILHGVELILLSFMKTALHLPFGIGGLIIGFFWSIITLTGVHHISNMLEISLLANTGFNPMNAILCMCGFSSAGVCLAIALKAKKKEVRAIGPSATVSALLGIGEPALFGVLLRYKVTPFI…
98195	GC_00001377	Clade_1_specific	GCA008728115	1197	47	47	1	0	0.999819	1	0.999909			G|G	Carbohydrate transport and metabolism|Carbohydrate transport and metabolism	COG1263|COG1264	Phosphotransferase system IIC components, glucose/maltose/N-acetylglucosamine-specific (PtsG1)|Phosphotransferase system IIB components (PtsG2) (PDB:1IBA)	MAYDYKKIAKSVIKAVGGYENIKSAQHCATRLRLIVDDREKINEEEVGKIEGVKGTFFTGGQYQIIFGTGHVNRVFSEVIKLGVGETTVAEAKKAKLTGKNKFQKAIRTFGDVFVPIIPVLVATGLFLGLKGALFNNNFLSLFGMTIKEVPKILLVLIDVLSATTFAFLPAIVCWSTFRVFGGSPILGLILGLMLVNPALPNAYSVADPSSGITPLYLFGIIPVVGYQGSILPAFVAGWIGSKLEIKLRKLVPATFDFMITPFLVLLIMLLVSLLIIGPILHGVELILLSFMKTALHLPFGIGGLIIGFFWSIITLTGVHHISNMLEISLLANTGFNPMNAILCMCGFSSAGVCLAIALKAKKKEVRAIGPSATVSALLGIGEPALFGVLLRYKVTPFI…
98196	GC_00001377	Clade_1_specific	GCA009730255	103	47	47	1	0	0.999819	1	0.999909			G|G	Carbohydrate transport and metabolism|Carbohydrate transport and metabolism	COG1263|COG1264	Phosphotransferase system IIC components, glucose/maltose/N-acetylglucosamine-specific (PtsG1)|Phosphotransferase system IIB components (PtsG2) (PDB:1IBA)	MAYDYKKIAKSVIKAVGGYENIKSAQHCATRLRLIVDDREKINEEEVGKIEGVKGTFFTGGQYQIIFGTGHVNRVFSEVIKLGVGETTVAEAKKAKLTGKNKFQKAIRTFGDVFVPIIPVLVATGLFLGLKGALFNNNFLSLFGMTIKEVPKILLVLIDVLSATTFAFLPAIVCWSTFRVFGGSPILGLILGLMLVNPALPNAYSVADPSSGITPLYLFGIIPVVGYQGSILPAFVAGWIGSKLEIKLRKLVPATFDFMITPFLVLLIMLLVSLLIIGPILHGVELILLSFMKTALHLPFGIGGLIIGFFWSIITLTGVHHISNMLEISLLANTGFNPMNAILCMCGFSSAGVCLAIALKAKKKEVRAIGPSATVSALLGIGEPALFGVLLRYKVTPFI…
98197	GC_00001377	Clade_1_specific	GCF022751765	1358	47	47	1	0	0.999819	1	0.999909			G|G	Carbohydrate transport and metabolism|Carbohydrate transport and metabolism	COG1263|COG1264	Phosphotransferase system IIC components, glucose/maltose/N-acetylglucosamine-specific (PtsG1)|Phosphotransferase system IIB components (PtsG2) (PDB:1IBA)	MAYDYKKIAKSVIKAVGGYENIKSAQHCATRLRLIVDDREKINEEEVGKIEGVKGTFFTGGQYQIIFGTGHVNRVFSEVIKLGVGETTVAEAKKAKLTGKNKFQKAIRTFGDVFVPIIPVLVATGLFLGLKGALFNNNFLSLFGMTIKEVPKILLVLIDVLSATTFAFLPAIVCWSTFRVFGGSPILGLILGLMLVNPALPNAYSVADPSSGITPLYLFGIIPVVGYQGSILPAFVAGWIGSKLEIKLRKLVPATFDFMITPFLVLLIMLLVSLLIIGPILHGVELILLSFMKTALHLPFGIGGLIIGFFWSIITLTGVHHISNMLEISLLANTGFNPMNAILCMCGFSSAGVCLAIALKAKKKEVRAIGPSATVSALLGIGEPALFGVLLRYKVTPFI…
98198	GC_00001377	Clade_1_specific	GCF022752135	179	47	47	1	0	0.999819	1	0.999909			G|G	Carbohydrate transport and metabolism|Carbohydrate transport and metabolism	COG1263|COG1264	Phosphotransferase system IIC components, glucose/maltose/N-acetylglucosamine-specific (PtsG1)|Phosphotransferase system IIB components (PtsG2) (PDB:1IBA)	MAYDYKKIAKSVIKAVGGYENIKSAQHCATRLRLIVDDREKINEEEVGKIEGVKGTFFTGGQYQIIFGTGHVNRVFSEVIKLGVGETTVAEAKKAKLTGKNKFQKAIRTFGDVFVPIIPVLVATGLFLGLKGALFNNNFLSLFGMTIKEVPKILLVLIDVLSATTFAFLPAIVCWSTFRVFGGSPILGLILGLMLVNPALPNAYSVADPSSGITPLYLFGIIPVVGYQGSILPAFVAGWIGSKLEIKLRKLVPATFDFMITPFLVLLIMLLVSLLIIGPILHGVELILLSFMKTALHLPFGIGGLIIGFFWSIITLTGVHHISNMLEISLLANTGFNPMNAILCMCGFSSAGVCLAIALKAKKKEVRAIGPSATVSALLGIGEPALFGVLLRYKVTPFI…
98199	GC_00001377	Clade_1_specific	GCF022753705	762	47	47	1	0	0.999819	1	0.999909			G|G	Carbohydrate transport and metabolism|Carbohydrate transport and metabolism	COG1263|COG1264	Phosphotransferase system IIC components, glucose/maltose/N-acetylglucosamine-specific (PtsG1)|Phosphotransferase system IIB components (PtsG2) (PDB:1IBA)	MAYDYKKIAKSVIKAVGGYENIKSAQHCATRLRLIVDDREKINEEEVGKIEGVKGTFFTGGQYQIIFGTGHVNRVFSEVIKLGVGETTVAEAKKAKLTGKNKFQKAIRTFGDVFVPIIPVLVATGLFLGLKGALFNNNFLSLFGMTIKEVPKILLVLIDVLSATTFAFLPAIVCWSTFRVFGGSPILGLILGLMLVNPALPNAYSVADPSSGITPLYLFGIIPVVGYQGSILPAFVAGWIGSKLEIKLRKLVPATFDFMITPFLVLLIMLLVSLLIIGPILHGVELILLSFMKTALHLPFGIGGLIIGFFWSIITLTGVHHISNMLEISLLANTGFNPMNAILCMCGFSSAGVCLAIALKAKKKEVRAIGPSATVSALLGIGEPALFGVLLRYKVTPFI…
98200	GC_00001377	Clade_1_specific	GCF022753825	678	47	47	1	0	0.999819	1	0.999909			G|G	Carbohydrate transport and metabolism|Carbohydrate transport and metabolism	COG1263|COG1264	Phosphotransferase system IIC components, glucose/maltose/N-acetylglucosamine-specific (PtsG1)|Phosphotransferase system IIB components (PtsG2) (PDB:1IBA)	MAYDYKKIAKSVIKAVGGYENIKSAQHCATRLRLIVDDREKINEEEVGKIEGVKGTFFTGGQYQIIFGTGHVNRVFSEVIKLGVGETTVAEAKKAKLTGKNKFQKAIRTFGDVFVPIIPVLVATGLFLGLKGALFNNNFLSLFGMTIKEVPKILLVLIDVLSATTFAFLPAIVCWSTFRVFGGSPILGLILGLMLVNPALPNAYSVADPSSGITPLYLFGIIPVVGYQGSILPAFVAGWIGSKLEIKLRKLVPATFDFMITPFLVLLIMLLVSLLIIGPILHGVELILLSFMKTALHLPFGIGGLIIGFFWSIITLTGVHHISNMLEISLLANTGFNPMNAILCMCGFSSAGVCLAIALKAKKKEVRAIGPSATVSALLGIGEPALFGVLLRYKVTPFI…
98201	GC_00001377	Clade_1_specific	GCF022756825	37	47	47	1	0	0.999819	1	0.999909			G|G	Carbohydrate transport and metabolism|Carbohydrate transport and metabolism	COG1263|COG1264	Phosphotransferase system IIC components, glucose/maltose/N-acetylglucosamine-specific (PtsG1)|Phosphotransferase system IIB components (PtsG2) (PDB:1IBA)	MAYDYKKIAKSVIKAVGGYENIKSAQHCATRLRLIVDDREKINEEEVGKIEGVKGTFFTGGQYQIIFGTGHVNRVFSEVIKLGVGETTVAEAKKAKLTGKNKFQKAIRTFGDVFVPIIPVLVATGLFLGLKGALFNNNFLSLFGMTIKEVPKILLVLIDVLSATTFAFLPAIVCWSTFRVFGGSPILGLILGLMLVNPALPNAYSVADPSSGITPLYLFGIIPVVGYQGSILPAFVAGWIGSKLEIKLRKLVPATFDFMITPFLVLLIMLLVSLLIIGPILHGVELILLSFMKTALHLPLGIGGLIIGFFWSIITLTGVHHISNMLEISLLANTGFNPMNAILCMCGFSSAGVCLAIALKAKKKEVRAIGPSATVSALLGIGEPALFGVLLRYKVTPFI…
98202	GC_00001377	Clade_1_specific	GCF022757825	159	47	47	1	0	0.999819	1	0.999909			G|G	Carbohydrate transport and metabolism|Carbohydrate transport and metabolism	COG1263|COG1264	Phosphotransferase system IIC components, glucose/maltose/N-acetylglucosamine-specific (PtsG1)|Phosphotransferase system IIB components (PtsG2) (PDB:1IBA)	MAYDYKKIAKSVIKAVGGYENIKSAQHCATRLRLIVDDREKINEEEVGKIEGVKGTFFTGGQYQIIFGTGHVNRVFSEVIKLGVGETTVAEAKKAKLTGKNKFQKAIRTFGDVFVPIIPVLVATGLFLGLKGALFNNNFLSLFGMTIKEVPKILLVLIDVLSATTFAFLPAIVCWSTFRVFGGSPILGLILGLMLVNPALPNAYSVADPSSGITPLYLFGIIPVVGYQGSILPAFVAGWIGSKLEIKLRKLVPATFDFMITPFLVLLIMLLVSLLIIGPILHGVELILLSFMKTALHLPFGIGGLIIGFFWSIITLTGVHHISNMLEISLLANTGFNPMNAILCMCGFSSAGVCLAIALKAKKKEVRAIGPSATVSALLGIGEPALFGVLLRYKVTPFI…
98203	GC_00001377	Clade_1_specific	GCF030218625	696	47	47	1	0	0.999819	1	0.999909			G|G	Carbohydrate transport and metabolism|Carbohydrate transport and metabolism	COG1263|COG1264	Phosphotransferase system IIC components, glucose/maltose/N-acetylglucosamine-specific (PtsG1)|Phosphotransferase system IIB components (PtsG2) (PDB:1IBA)	MAYDYKKIAKSVIKAVGGYENIKSAQHCATRLRLIVDDREKINEEEVGKIEGVKGTFFTGGQYQIIFGTGHVNRVFSEVIKLGVGETTVAEAKKAKLTGKNKFQKAIRTFGDVFVPIIPVLVATGLFLGLKGALFNNNFLSLFGMTIKEVPKILLVLIDVLSATTFAFLPAIVCWSTFRVFGGSPILGLILGLMLVNPALPNAYSVADPSSGITPLYLFGIIPVVGYQGSILPAFVAGWIGSKLEIKLRKLVPATFDFMITPFLVLLIMLLVSLLIIGPILHGVELILLSFMKTALHLPFGIGGLIIGFFWSIITLTGVHHISNMLEISLLANTGFNPMNAILCMCGFSSAGVCLAIALKAKKKEVRAIGPSATVSALLGIGEPALFGVLLRYKVTPFI…
98204	GC_00001377	Clade_1_specific	GCF030218805	524	47	47	1	0	0.999819	1	0.999909			G|G	Carbohydrate transport and metabolism|Carbohydrate transport and metabolism	COG1263|COG1264	Phosphotransferase system IIC components, glucose/maltose/N-acetylglucosamine-specific (PtsG1)|Phosphotransferase system IIB components (PtsG2) (PDB:1IBA)	MAYDYKKIAKSVIKAVGGYENIKSAQHCATRLRLIVDDREKINEEEVGKIEGVKGTFFTGGQYQIIFGTGHVNRVFSEVIKLGVGETTVAEAKKAKLTGKNKFQKAIRTFGDVFVPIIPVLVATGLFLGLKGALFNNNFLSLFGMTIKEVPKILLVLIDVLSATTFAFLPAIVCWSTFRVFGGSPILGLILGLMLVNPALPNAYSVADPSSGITPLYLFGIIPVVGYQGSILPAFVAGWIGSKLEIKLRKLVPATFDFMITPFLVLLIMLLVSLLIIGPILHGVELILLSFMKTALHLPFGIGGLIIGFFWSIITLTGVHHISNMLEISLLANTGFNPMNAILCMCGFSSAGVCLAIALKAKKKEVRAIGPSATVSALLGIGEPALFGVLLRYKVTPFI…
98205	GC_00001377	Clade_1_specific	GCF902385715	1296	47	47	1	0	0.999819	1	0.999909			G|G	Carbohydrate transport and metabolism|Carbohydrate transport and metabolism	COG1263|COG1264	Phosphotransferase system IIC components, glucose/maltose/N-acetylglucosamine-specific (PtsG1)|Phosphotransferase system IIB components (PtsG2) (PDB:1IBA)	MAYDYKKIAKSVIKAVGGYENIKSAQHCATRLRLIVDDREKINEEEVGKIEGVKGTFFTGGQYQIIFGTGHVNRVFSEVIKLGVGETTVAEAKKAKLTGKNKFQKAIRTFGDVFVPIIPVLVATGLFLGLKGALFNNNFLSLFGMTIKEVPKILLVLIDVLSATTFAFLPAIVCWSTFRVFGGSPILGLILGLMLVNPALPNAYSVADPSSGITPLYLFGIIPVVGYQGSILPAFVAGWIGSKLEIKLRKLVPATFDFMITPFLVLLIMLLVSLLIIGPILHGVELILLSFMKTALHLPFGIGGLIIGFFWSIITLTGVHHISNMLEISLLANTGFNPMNAILCMCGFSSAGVCLAIALKAKKKEVRAIGPSATVSALLGIGEPALFGVLLRYKVTPFI…
98206	GC_00001377	Clade_1_specific	K0072	141	47	47	1	0	0.999819	1	0.999909			G|G	Carbohydrate transport and metabolism|Carbohydrate transport and metabolism	COG1263|COG1264	Phosphotransferase system IIC components, glucose/maltose/N-acetylglucosamine-specific (PtsG1)|Phosphotransferase system IIB components (PtsG2) (PDB:1IBA)	MAYDYKKIAKSVIKAVGGYENIKSAQHCATRLRLIVDDREKINEEEVGKIEGVKGTFFTGGQYQIIFGTGHVNRVFSEVIKLGVGETTVAEAKKAKLTGKNKFQKAIRTFGDVFVPIIPVLVATGLFLGLKGALFNNNFLSLFGMTIKEVPKILLVLIDVLSATTFAFLPAIVCWSTFRVFGGSPILGLILGLMLVNPALPNAYSVADPSSGITPLYLFGIIPVVGYQGSILPAFVAGWIGSKLEIKLRKLVPATFDFMITPFLVLLIMLLVSLLIIGPILHGVELILLSFMKTALHLPFGIGGLIIGFFWSIITLTGVHHISNMLEISLLANTGFNPMNAILCMCGFSSAGVCLAIALKAKKKEVRAIGPSATVSALLGIGEPALFGVLLRYKVTPFI…
98207	GC_00001377	Clade_1_specific	K0081	1350	47	47	1	0	0.999819	1	0.999909			G|G	Carbohydrate transport and metabolism|Carbohydrate transport and metabolism	COG1263|COG1264	Phosphotransferase system IIC components, glucose/maltose/N-acetylglucosamine-specific (PtsG1)|Phosphotransferase system IIB components (PtsG2) (PDB:1IBA)	MAYDYKKIAKSVIKAVGGYENIKSAQHCATRLRLIVDDREKINEEEVGKIEGVKGTFFTGGQYQIIFGTGHVNRVFSEVIKLGVGETTVAEAKKAKLTGKNKFQKAIRTFGDVFVPIIPVLVATGLFLGLKGALFNNNFLSLFGMTIKEVPKILLVLIDVLSATTFAFLPAIVCWSTFRVFGGSPILGLILGLMLVNPALPNAYSVADPSSGITPLYLFGIIPVVGYQGSILPAFVAGWIGSKLEIKLRKLVPATFDFMITPFLVLLIMLLVSLLIIGPILHGVELILLSFMKTALHLPFGIGGLIIGFFWSIITLTGVHHISNMLEISLLANTGFNPMNAILCMCGFSSAGVCLAIALKAKKKEVRAIGPSATVSALLGIGEPALFGVLLRYKVTPFI…
98208	GC_00001377	Clade_1_specific	TL2937	1296	47	47	1	0	0.999819	1	0.999909			G|G	Carbohydrate transport and metabolism|Carbohydrate transport and metabolism	COG1263|COG1264	Phosphotransferase system IIC components, glucose/maltose/N-acetylglucosamine-specific (PtsG1)|Phosphotransferase system IIB components (PtsG2) (PDB:1IBA)	MAYDYKKIAKSVIKAVGGYENIKSAQHCATRLRLIVDDREKINEEEVGKIEGVKGTFFTGGQYQIIFGTGHVNRVFSEVIKLGVGETTVAEAKKAKLTGKNKFQKAIRTFGDVFVPIIPVLVATGLFLGLKGALFNNNFLSLFGMTIKEVPKILLVLIDVLSATTFAFLPAIVCWSTFRVFGGSPILGLILGLMLVNPALPNAYSVADPSSGITPLYLFGIIPVVGYQGSILPAFVAGWIGSKLEIKLRKLVPATFDFMITPFLVLLIMLLVSLLIIGPILHGVELILLSFMKTALHLPFGIGGLIIGFFWSIITLTGVHHISNMLEISLLANTGFNPMNAILCMCGFSSAGVCLAIALKAKKKEVRAIGPSATVSALLGIGEPALFGVLLRYKVTPFI…
98209	GC_00001377	Clade_1_specific	UMB0007B	1823	47	47	1	0	0.999819	1	0.999909			G|G	Carbohydrate transport and metabolism|Carbohydrate transport and metabolism	COG1263|COG1264	Phosphotransferase system IIC components, glucose/maltose/N-acetylglucosamine-specific (PtsG1)|Phosphotransferase system IIB components (PtsG2) (PDB:1IBA)	MAYDYKKIAKSVIKAVGGYENIKSAQHCATRLRLIVDDREKINEEEVGKIEGVKGTFFTGGQYQIIFGTGHVNRVFSEVIKLGVGETTVAEAKKAKLTGKNKFQKAIRTFGDVFVPIIPVLVATGLFLGLKGALFNNNFLSLFGMTIKEVPKILLVLIDVLSATTFAFLPAIVCWSTFRVFGGSPILGLILGLMLVNPALPNAYSVADPSSGITPLYLFGIIPVVGYQGSILPAFVAGWIGSKLEIKLRKLVPATFDFMITPFLVLLIMLLVSLLIIGPILHGVELILLSFMKTALHLPFGIGGLIIGFFWSIITLTGVHHISNMLEISLLANTGFNPMNAILCMCGFSSAGVCLAIALKAKKKEVRAIGPSATVSALLGIGEPALFGVLLRYKVTPFI…
98210	GC_00001377	Clade_1_specific	UMB0007LM	1259	47	47	1	0	0.999819	1	0.999909			G|G	Carbohydrate transport and metabolism|Carbohydrate transport and metabolism	COG1263|COG1264	Phosphotransferase system IIC components, glucose/maltose/N-acetylglucosamine-specific (PtsG1)|Phosphotransferase system IIB components (PtsG2) (PDB:1IBA)	MAYDYKKIAKSVIKAVGGYENIKSAQHCATRLRLIVDDREKINEEEVGKIEGVKGTFFTGGQYQIIFGTGHVNRVFSEVIKLGVGETTVAEAKKAKLTGKNKFQKAIRTFGDVFVPIIPVLVATGLFLGLKGALFNNNFLSLFGMTIKEVPKILLVLIDVLSATTFAFLPAIVCWSTFRVFGGSPILGLILGLMLVNPALPNAYSVADPSSGITPLYLFGIIPVVGYQGSILPAFVAGWIGSKLEIKLRKLVPATFDFMITPFLVLLIMLLVSLLIIGPILHGVELILLSFMKTALHLPFGIGGLIIGFFWSIITLTGVHHISNMLEISLLANTGFNPMNAILCMCGFSSAGVCLAIALKAKKKEVRAIGPSATVSALLGIGEPALFGVLLRYKVTPFI…
98211	GC_00001377	Clade_1_specific	UMB0021	139	47	47	1	0	0.999819	1	0.999909			G|G	Carbohydrate transport and metabolism|Carbohydrate transport and metabolism	COG1263|COG1264	Phosphotransferase system IIC components, glucose/maltose/N-acetylglucosamine-specific (PtsG1)|Phosphotransferase system IIB components (PtsG2) (PDB:1IBA)	MAYDYKKIAKSVIKAVGGYENIKSAQHCATRLRLIVDDREKINEEEVGKIEGVKGTFFTGGQYQIIFGTGHVNRVFSEVIKLGVGETTVAEAKKAKLTGKNKFQKAIRTFGDVFVPIIPVLVATGLFLGLKGALFNNNFLSLFGMTIKEVPKILLVLIDVLSATTFAFLPAIVCWSTFRVFGGSPILGLILGLMLVNPALPNAYSVADPSSGITPLYLFGIIPVVGYQGSILPAFVAGWIGSKLEIKLRKLVPATFDFMITPFLVLLIMLLVSLLIIGPILHGVELILLSFMKTALHLPFGIGGLIIGFFWSIITLTGVHHISNMLEISLLANTGFNPMNAILCMCGFSSAGVCLAIALKAKKKEVRAIGPSATVSALLGIGEPALFGVLLRYKVTPFI…
98212	GC_00001377	Clade_1_specific	UMB0047	448	47	47	1	0	0.999819	1	0.999909			G|G	Carbohydrate transport and metabolism|Carbohydrate transport and metabolism	COG1263|COG1264	Phosphotransferase system IIC components, glucose/maltose/N-acetylglucosamine-specific (PtsG1)|Phosphotransferase system IIB components (PtsG2) (PDB:1IBA)	MAYDYKKIAKSVIKAVGGYENIKSAQHCATRLRLIVDDREKINEEEVGKIEGVKGTFFTGGQYQIIFGTGHVNRVFSEVIKLGVGETTVAEAKKAKLTGKNKFQKAIRTFGDVFVPIIPVLVATGLFLGLKGALFNNNFLSLFGMTIKEVPKILLVLIDVLSATTFAFLPAIVCWSTFRVFGGSPILGLILGLMLVNPALPNAYSVADPSSGITPLYLFGIIPVVGYQGSILPAFVAGWIGSKLEIKLRKLVPATFDFMITPFLVLLIMLLVSLLIIGPILHGVELILLSFMKTALHLPFGIGGLIIGFFWSIITLTGVHHISNMLEISLLANTGFNPMNAILCMCGFSSAGVCLAIALKAKKKEVRAIGPSATVSALLGIGEPALFGVLLRYKVTPFI…
98213	GC_00001377	Clade_1_specific	UMB1186	1098	47	47	1	0	0.999819	1	0.999909			G|G	Carbohydrate transport and metabolism|Carbohydrate transport and metabolism	COG1263|COG1264	Phosphotransferase system IIC components, glucose/maltose/N-acetylglucosamine-specific (PtsG1)|Phosphotransferase system IIB components (PtsG2) (PDB:1IBA)	MAYDYKKIAKSVIKAVGGYENIKSAQHCATRLRLIVDDREKINEEEVGKIEGVKGTFFTGGQYQIIFGTGHVNRVFSEVIKLGVGETTVAEAKKAKLTGKNKFQKAIRTFGDVFVPIIPVLVATGLFLGLKGALFNNNFLSLFGMTIKEVPKILLVLIDVLSATTFAFLPAIVCWSTFRVFGGSPILGLILGLMLVNPALPNAYSVADPSSGITPLYLFGIIPVVGYQGSILPAFVAGWIGSKLEIKLRKLVPATFDFMITPFLVLLIMLLVSLLIIGPILHGVELILLSFMKTALHLPFGIGGLIIGFFWSIITLTGVHHISNMLEISLLANTGFNPMNAILCMCGFSSAGVCLAIALKAKKKEVRAIGPSATVSALLGIGEPALFGVLLRYKVTPFI…
98214	GC_00001377	Clade_1_specific	UMB8354	137	47	47	1	0	0.999819	1	0.999909			G|G	Carbohydrate transport and metabolism|Carbohydrate transport and metabolism	COG1263|COG1264	Phosphotransferase system IIC components, glucose/maltose/N-acetylglucosamine-specific (PtsG1)|Phosphotransferase system IIB components (PtsG2) (PDB:1IBA)	MAYDYKKIAKSVIKAVGGYENIKSAQHCATRLRLIVDDREKINEEEVGKIEGVKGTFFTGGQYQIIFGTGHVNRVFSEVIKLGVGETTVAEAKKAKLTGKNKFQKAIRTFGDVFVPIIPVLVATGLFLGLKGALFNNNFLSLFGMTIKEVPKILLVLIDVLSATTFAFLPAIVCWSTFRVFGGSPILGLILGLMLVNPALPNAYSVADPSSGITPLYLFGIIPVVGYQGSILPAFVAGWIGSKLEIKLRKLVPATFDFMITPFLVLLIMLLVSLLIIGPILHGVELILLSFMKTALHLPFGIGGLIIGFFWSIITLTGVHHISNMLEISLLANTGFNPMNAILCMCGFSSAGVCLAIALKAKKKEVRAIGPSATVSALLGIGEPALFGVLLRYKVTPFI…
98215	GC_00001377	Clade_1_specific	UMB9245	605	47	47	1	0	0.999819	1	0.999909			G|G	Carbohydrate transport and metabolism|Carbohydrate transport and metabolism	COG1263|COG1264	Phosphotransferase system IIC components, glucose/maltose/N-acetylglucosamine-specific (PtsG1)|Phosphotransferase system IIB components (PtsG2) (PDB:1IBA)	MAYDYKKIAKSVIKAVGGYENIKSAQHCATRLRLIVDDREKINEEEVGKIEGVKGTFFTGGQYQIIFGTGHVNRVFSEVIKLGVGETTVAEAKKAKLTGKNKFQKAIRTFGDVFVPIIPVLVATGLFLGLKGALFNNNFLSLFGMTIKEVPKILLVLIDVLSATTFAFLPAIVCWSTFRVFGGSPILGLILGLMLVNPALPNAYSVADPSSGITPLYLFGIIPVVGYQGSILPAFVAGWIGSKLEIKLRKLVPATFDFMITPFLVLLIMLLVSLLIIGPILHGVELILLSFMKTALHLPFGIGGLIIGFFWSIITLTGVHHISNMLEISLLANTGFNPMNAILCMCGFSSAGVCLAIALKAKKKEVRAIGPSATVSALLGIGEPALFGVLLRYKVTPFI…
98216	GC_00001377	Clade_1_specific	UMB9245B	602	47	47	1	0	0.999819	1	0.999909			G|G	Carbohydrate transport and metabolism|Carbohydrate transport and metabolism	COG1263|COG1264	Phosphotransferase system IIC components, glucose/maltose/N-acetylglucosamine-specific (PtsG1)|Phosphotransferase system IIB components (PtsG2) (PDB:1IBA)	MAYDYKKIAKSVIKAVGGYENIKSAQHCATRLRLIVDDREKINEEEVGKIEGVKGTFFTGGQYQIIFGTGHVNRVFSEVIKLGVGETTVAEAKKAKLTGKNKFQKAIRTFGDVFVPIIPVLVATGLFLGLKGALFNNNFLSLFGMTIKEVPKILLVLIDVLSATTFAFLPAIVCWSTFRVFGGSPILGLILGLMLVNPALPNAYSVADPSSGITPLYLFGIIPVVGYQGSILPAFVAGWIGSKLEIKLRKLVPATFDFMITPFLVLLIMLLVSLLIIGPILHGVELILLSFMKTALHLPFGIGGLIIGFFWSIITLTGVHHISNMLEISLLANTGFNPMNAILCMCGFSSAGVCLAIALKAKKKEVRAIGPSATVSALLGIGEPALFGVLLRYKVTPFI…
98217	GC_00001377	Clade_1_specific	UMB9245C	481	47	47	1	0	0.999819	1	0.999909			G|G	Carbohydrate transport and metabolism|Carbohydrate transport and metabolism	COG1263|COG1264	Phosphotransferase system IIC components, glucose/maltose/N-acetylglucosamine-specific (PtsG1)|Phosphotransferase system IIB components (PtsG2) (PDB:1IBA)	MAYDYKKIAKSVIKAVGGYENIKSAQHCATRLRLIVDDREKINEEEVGKIEGVKGTFFTGGQYQIIFGTGHVNRVFSEVIKLGVGETTVAEAKKAKLTGKNKFQKAIRTFGDVFVPIIPVLVATGLFLGLKGALFNNNFLSLFGMTIKEVPKILLVLIDVLSATTFAFLPAIVCWSTFRVFGGSPILGLILGLMLVNPALPNAYSVADPSSGITPLYLFGIIPVVGYQGSILPAFVAGWIGSKLEIKLRKLVPATFDFMITPFLVLLIMLLVSLLIIGPILHGVELILLSFMKTALHLPFGIGGLIIGFFWSIITLTGVHHISNMLEISLLANTGFNPMNAILCMCGFSSAGVCLAIALKAKKKEVRAIGPSATVSALLGIGEPALFGVLLRYKVTPFI…
98218	GC_00001377	Clade_1_specific	UMB9984	603	47	47	1	0	0.999819	1	0.999909			G|G	Carbohydrate transport and metabolism|Carbohydrate transport and metabolism	COG1263|COG1264	Phosphotransferase system IIC components, glucose/maltose/N-acetylglucosamine-specific (PtsG1)|Phosphotransferase system IIB components (PtsG2) (PDB:1IBA)	MAYDYKKIAKSVIKAVGGYENIKSAQHCATRLRLIVDDREKINEEEVGKIEGVKGTFFTGGQYQIIFGTGHVNRVFSEVIKLGVGETTVAEAKKAKLTGKNKFQKAIRTFGDVFVPIIPVLVATGLFLGLKGALFNNNFLSLFGMTIKEVPKILLVLIDVLSATTFAFLPAIVCWSTFRVFGGSPILGLILGLMLVNPALPNAYSVADPSSGITPLYLFGIIPVVGYQGSILPAFVAGWIGSKLEIKLRKLVPATFDFMITPFLVLLIMLLVSLLIIGPILHGVELILLSFMKTALHLPFGIGGLIIGFFWSIITLTGVHHISNMLEISLLANTGFNPMNAILCMCGFSSAGVCLAIALKAKKKEVRAIGPSATVSALLGIGEPALFGVLLRYKVTPFI…
98219	GC_00001377	Clade_1_specific	VSI18	1161	47	47	1	0	0.999819	1	0.999909			G|G	Carbohydrate transport and metabolism|Carbohydrate transport and metabolism	COG1263|COG1264	Phosphotransferase system IIC components, glucose/maltose/N-acetylglucosamine-specific (PtsG1)|Phosphotransferase system IIB components (PtsG2) (PDB:1IBA)	MAYDYKKIAKSVIKAVGGYENIKSAQHCATRLRLIVDDREKINEEEVGKIEGVKGTFFTGGQYQIIFGTGHVNRVFSEVIKLGVGETTVAEAKKAKLTGKNKFQKAIRTFGDVFVPIIPVLVATGLFLGLKGALFNNNFLSLFGMTIKEVPKILLVLIDVLSATTFAFLPAIVCWSTFRVFGGSPILGLILGLMLVNPALPNAYSVADPSSGITPLYLFGIIPVVGYQGSILPAFVAGWIGSKLEIKLRKLVPATFDFMITPFLVLLIMLLVSLLIIGPILHGVELILLSFMKTALHLPFGIGGLIIGFFWSIITLTGVHHISNMLEISLLANTGFNPMNAILCMCGFSSAGVCLAIALKAKKKEVRAIGPSATVSALLGIGEPALFGVLLRYKVTPFI…
98220	GC_00001377	Clade_1_specific	c10Ua161M	1	47	47	1	0	0.999819	1	0.999909			G|G	Carbohydrate transport and metabolism|Carbohydrate transport and metabolism	COG1263|COG1264	Phosphotransferase system IIC components, glucose/maltose/N-acetylglucosamine-specific (PtsG1)|Phosphotransferase system IIB components (PtsG2) (PDB:1IBA)	MAYDYKKIAKSVIKAVGGYENIKSAQHCATRLRLIVDDREKINEEEVGKIEGVKGTFFTGGQYQIIFGTGHVNRVFSEVIKLGVGETTVAEAKKAKLTGKNKFQKAIRTFGDVFVPIIPVLVATGLFLGLKGALFNNNFLSLFGMTIKEVPKILLVLIDVLSATTFAFLPAIVCWSTFRVFGGSPILGLILGLMLVNPALPNAYSVADPSSGITPLYLFGIIPVVGYQGSILPAFVAGWIGSKLEIKLRKLVPATFDFMITPFLVLLIMLLVSLLIIGPILHGVELILLSFMKTALHLPFGIGGLIIGFFWSIITLTGVHHISNMLEISLLANTGFNPMNAILCMCGFSSAGVCLAIALKAKKKEVRAIGPSATVSALLGIGEPALFGVLLRYKVTPFI…
98221	GC_00001377	Clade_1_specific	c10Ua232AE	531	47	47	1	0	0.999819	1	0.999909			G|G	Carbohydrate transport and metabolism|Carbohydrate transport and metabolism	COG1263|COG1264	Phosphotransferase system IIC components, glucose/maltose/N-acetylglucosamine-specific (PtsG1)|Phosphotransferase system IIB components (PtsG2) (PDB:1IBA)	MAYDYKKIAKSVIKAVGGYENIKSAQHCATRLRLIVDDREKINEEEVGKIEGVKGTFFTGGQYQIIFGTGHVNRVFSEVIKLGVGETTVAEAKKAKLTGKNKFQKAIRTFGDVFVPIIPVLVATGLFLGLKGALFNNNFLSLFGMTIKEVPKILLVLIDVLSATTFAFLPAIVCWSTFRVFGGSPILGLILGLMLVNPALPNAYSVADPSSGITPLYLFGIIPVVGYQGSILPAFVAGWIGSKLEIKLRKLVPATFDFMITPFLVLLIMLLVSLLIIGPILHGVELILLSFMKTALHLPFGIGGLIIGFFWSIITLTGVHHISNMLEISLLANTGFNPMNAILCMCGFSSAGVCLAIALKAKKKEVRAIGPSATVSALLGIGEPALFGVLLRYKVTPFI…
98222	GC_00001378	Clade_1_specific	C0022B5	366	47	47	1	0	0.997434	1	0.998715							MRKAEIDEYIQKLINTPPTIDGQYTTEFEDSFSKEEWNYFIEKLTEISFTWTPPDEYFYKGP
98223	GC_00001378	Clade_1_specific	C0089B2	596	47	47	1	0	0.997434	1	0.998715							MRKAEIDEYIQKLINTPPTIDGQYTTEFEDSFSKEEWNYFIEKLTEISFTWTPPDEYFYKGP
98224	GC_00001378	Clade_1_specific	C0090C3	554	47	47	1	0	0.997434	1	0.998715							MRKAEIDEYIQKLINTPPTIDGQYTTEFEDSFSKEEWNYFIEKLTEISFTWTPPDEYFYKGP
98225	GC_00001378	Clade_1_specific	C0109C3	705	47	47	1	0	0.997434	1	0.998715							MRKAEIDEYIQKLINTPPTIDGQYTTEFEDSFSKEEWNYFIEKLTEISFTWTPPDEYFYKGP
98226	GC_00001378	Clade_1_specific	C0127B3	540	47	47	1	0	0.997434	1	0.998715							MRKAEIDEYIQKLINTPPTIDGQYTTEFEDSFSKEEWNYFIEKLTEISFTWTPPDEYFYKGP
98227	GC_00001378	Clade_1_specific	C0127B5	503	47	47	1	0	0.997434	1	0.998715							MRKAEIDEYIQKLINTPPTIDGQYTTEFEDSFSKEEWNYFIEKLTEISFTWTPPDEYFYKGP
98228	GC_00001378	Clade_1_specific	CMD01S772bin1	1253	47	47	1	0	0.997434	1	0.998715							MRKAEIDEYIQKLINTPPTIDGQYTTEFEDSFSKEEWNYFIEKLTEISFTWTPPDEYFYKGP
98229	GC_00001378	Clade_1_specific	CMF05S806bin1	1273	47	47	1	0	0.997434	1	0.998715							MRKAEIDEYIQKLINTPPTIDGQYTTEFEDSFSKEEWNYFIEKLTEISFTWTPPDEYFYKGP
98230	GC_00001378	Clade_1_specific	DZDCM06S774bin1	724	47	47	1	0	0.997434	1	0.998715							MRKAEIDEYIQKLINTPPTIDGQYTTEFEDSFSKEEWNYFIEKLTEISFTWTPPDEYFYKGP
98231	GC_00001378	Clade_1_specific	DZDCM20S788bin1	946	47	47	1	0	0.997434	1	0.998715							MRKAEIDEYIQKLINTPPTIDGQYTTEFEDSFSKEEWNYFIEKLTEISFTWTPPDEYFYKGP
98232	GC_00001378	Clade_1_specific	GCA000159335	1239	47	47	1	0	0.997434	1	0.998715							MRKAEIDEYIQKLINTPPTIDGQYTTEFEDSFSKEEWNYFIEKLTEISFTWTPPDEYFYKGP
98233	GC_00001378	Clade_1_specific	GCA000161895	789	47	47	1	0	0.997434	1	0.998715							MRKAEIDEYIQKLINTPPTIDGQYTTEFEDSFSKEEWNYFIEKLTEISFTWTPPDEYFYKGP
98234	GC_00001378	Clade_1_specific	GCA000162435	1260	47	47	1	0	0.997434	1	0.998715							MRKAEIDEYIQKLINTPPTIDGQYTTEFEDSFSKEEWNYFIEKLTEISFTWTPPDEYFYKGP
98235	GC_00001378	Clade_1_specific	GCA001012655	522	47	47	1	0	0.997434	1	0.998715							MRKAEIDEYIQKLINTPPTIDGQYTTEFEDSFSKEEWNYFIEKLTEISFTWTPPDEYFYKGP
98236	GC_00001378	Clade_1_specific	GCA001012675	1306	47	47	1	0	0.997434	1	0.998715							MRKAEIDEYIQKLINTPPTIDGQYTTEFEDSFSKEEWNYFIEKLTEISFTWTPTDEYFYKGP
98237	GC_00001378	Clade_1_specific	GCA001012735	295	47	47	1	0	0.997434	1	0.998715							MRKAEIDEYIQKLINTPPTIDGQYTTEFEDSFSKEEWNYFIEKLTEISFTWTPTDEYFYKGP
98238	GC_00001378	Clade_1_specific	GCA001012745	885	47	47	1	0	0.997434	1	0.998715							MRKAEIDEYIQKLINTPPTIDGQYTTEFEDSFSKEEWNYFIEKLTEISFTWTPPDEYFYKGP
98239	GC_00001378	Clade_1_specific	GCA007786095	634	47	47	1	0	0.997434	1	0.998715							MRKAEIDEYIQKLINTPPTIDGQYTTEFEDSFSKEEWNYFIEKLTEISFTWTPPDEYFYKGP
98240	GC_00001378	Clade_1_specific	GCA008726405	1012	47	47	1	0	0.997434	1	0.998715							MRKAEIDEYIQKLINTPPTIDGQYTTEFEDSFSKEEWNYFIEKLTEISFTWTPPDEYFYKGP
98241	GC_00001378	Clade_1_specific	GCA008728065	695	47	47	1	0	0.997434	1	0.998715							MRKAEIDEYIQKLINTPPTIDGQYTTEFEDSFSKEEWNYFIEKLTEISFTWTPTDEYFYKGP
98242	GC_00001378	Clade_1_specific	GCA008728115	1067	47	47	1	0	0.997434	1	0.998715							MRKAEIDEYIQKLINTPPTIDGQYTTEFEDSFSKEEWNYFIEKLTEISFTWTPPDEYFYKGP
98243	GC_00001378	Clade_1_specific	GCA009730255	29	47	47	1	0	0.997434	1	0.998715							MRKAEIDEYIQKLINTPPTIDGQYTTEFEDSFSKEEWNYFIEKLTEISFTWTPPDEYFYKGP
98244	GC_00001378	Clade_1_specific	GCF022751765	1110	47	47	1	0	0.997434	1	0.998715							MRKAEIDEYIQKLINTPPTIDGQYTTEFEDSFSKEEWNYFIEKLTEISFTWTPPDEYFYKGP
98245	GC_00001378	Clade_1_specific	GCF022752135	1238	47	47	1	0	0.997434	1	0.998715							MRKAEIDEYIQKLINTPPTIDGQYTTEFEDSFSKEEWNYFIEKLTEISFTWTPPDEYFYKGP
98246	GC_00001378	Clade_1_specific	GCF022753705	1455	47	47	1	0	0.997434	1	0.998715							MRKAEIDEYIQKLINTPPTIDGQYTTEFEDSFSKEEWNYFIEKLTEISFTWTPPDEYFYKGP
98247	GC_00001378	Clade_1_specific	GCF022753825	741	47	47	1	0	0.997434	1	0.998715							MRKAEIDEYIQKLINTPPTIDGQYTTEFEDSFSKEEWNYFIEKLTEISFTWTPPDEYFYKGP
98248	GC_00001378	Clade_1_specific	GCF022756825	1000	47	47	1	0	0.997434	1	0.998715							MRKAEIDEYIQKLINTPPTIDGQYTTEFEDSFSKEEWNYFIEKLTEISFTWTPPDEYFYKGP
98249	GC_00001378	Clade_1_specific	GCF022757825	85	47	47	1	0	0.997434	1	0.998715							MRKAEIDEYIQKLINTPPTIDGQYTTEFEDSFSKEEWNYFIEKLTEISFTWTPPDEYFYKGP
98250	GC_00001378	Clade_1_specific	GCF030218625	771	47	47	1	0	0.997434	1	0.998715							MRKAEIDEYIQKLINTPPTIDGQYTTEFEDSFSKEEWNYFIEKLTEISFTWTPPDEYFYKGP
98251	GC_00001378	Clade_1_specific	GCF030218805	449	47	47	1	0	0.997434	1	0.998715							MRKAEIDEYIQKLINTPPTIDGQYTTEFEDSFSKEEWNYFIEKLTEISFTWTPPDEYFYKGP
98252	GC_00001378	Clade_1_specific	GCF902385715	1371	47	47	1	0	0.997434	1	0.998715							MRKAEIDEYIQKLINTPPTIDGQYTTEFEDSFSKEEWNYFIEKLTEISFTWTPPDEYFYKGP
98253	GC_00001378	Clade_1_specific	K0072	217	47	47	1	0	0.997434	1	0.998715							MRKAEIDEYIQKLINTPPTIDGQYTTEFEDSFSKEEWNYFIEKLTEISFTWTPPDEYFYKGP
98254	GC_00001378	Clade_1_specific	K0081	987	47	47	1	0	0.997434	1	0.998715							MRKAEIDEYIQKLINTPPTIDGQYTTEFEDSFSKEEWNYFIEKLTEISFTWTPPDEYFYKGP
98255	GC_00001378	Clade_1_specific	TL2937	1371	47	47	1	0	0.997434	1	0.998715							MRKAEIDEYIQKLINTPPTIDGQYTTEFEDSFSKEEWNYFIEKLTEISFTWTPPDEYFYKGP
98256	GC_00001378	Clade_1_specific	UMB0007B	993	47	47	1	0	0.997434	1	0.998715							MRKAEIDEYIQKLINTPPTIDGQYTTEFEDSFSKEEWNYFIEKLTEISFTWTPPDEYFYKGP
98257	GC_00001378	Clade_1_specific	UMB0007LM	1261	47	47	1	0	0.997434	1	0.998715							MRKAEIDEYIQKLINTPPTIDGQYTTEFEDSFSKEEWNYFIEKLTEISFTWTPPDEYFYKGP
98258	GC_00001378	Clade_1_specific	UMB0021	64	47	47	1	0	0.997434	1	0.998715							MRKAEIDEYIQKLINTPPTIDGQYTTEFEDSFSKEEWNYFIEKLTEISFTWTPPDEYFYKGP
98259	GC_00001378	Clade_1_specific	UMB0047	523	47	47	1	0	0.997434	1	0.998715							MRKAEIDEYIQKLINTPPTIDGQYTTEFEDSFSKEEWNYFIEKLTEISFTWTPPDEYFYKGP
98260	GC_00001378	Clade_1_specific	UMB1186	1558	47	47	1	0	0.997434	1	0.998715							MRKAEIDEYIQKLINTPPTIDGQYTTEFEDSFSKEEWNYFIEKLTEISFTWTPTDEYFYKGP
98261	GC_00001378	Clade_1_specific	UMB8354	928	47	47	1	0	0.997434	1	0.998715							MRKAEIDEYIQKLINTPPTIDGQYTTEFEDSFSKEEWNYFIEKLTEISFTWTPPDEYFYKGP
98262	GC_00001378	Clade_1_specific	UMB9245	679	47	47	1	0	0.997434	1	0.998715							MRKAEIDEYIQKLINTPPTIDGQYTTEFEDSFSKEEWNYFIEKLTEISFTWTPPDEYFYKGP
98263	GC_00001378	Clade_1_specific	UMB9245B	676	47	47	1	0	0.997434	1	0.998715							MRKAEIDEYIQKLINTPPTIDGQYTTEFEDSFSKEEWNYFIEKLTEISFTWTPPDEYFYKGP
98264	GC_00001378	Clade_1_specific	UMB9245C	407	47	47	1	0	0.997434	1	0.998715							MRKAEIDEYIQKLINTPPTIDGQYTTEFEDSFSKEEWNYFIEKLTEISFTWTPPDEYFYKGP
98265	GC_00001378	Clade_1_specific	UMB9984	893	47	47	1	0	0.997434	1	0.998715							MRKAEIDEYIQKLINTPPTIDGQYTTEFEDSFSKEEWNYFIEKLTEISFTWTPPDEYFYKGP
98266	GC_00001378	Clade_1_specific	VSI18	1244	47	47	1	0	0.997434	1	0.998715							MRKAEIDEYIQKLINTPPTIDGQYTTEFEDSFSKEEWNYFIEKLTEISFTWTPPDEYFYKGP
98267	GC_00001378	Clade_1_specific	c10Ua161M	75	47	47	1	0	0.997434	1	0.998715							MRKAEIDEYIQKLINTPPTIDGQYTTEFEDSFSKEEWNYFIEKLTEISFTWTPPDEYFYKGP
98268	GC_00001378	Clade_1_specific	c10Ua232AE	605	47	47	1	0	0.997434	1	0.998715							MRKAEIDEYIQKLINTPPTIDGQYTTEFEDSFSKEEWNYFIEKLTEISFTWTPPDEYFYKGP

## Sheet: Clade 2-specific
Data S1 Clade 2-specific gene clusters. Each column is identified by individual column header or title.
unique_id	gene_cluster_id	bin_name	genome_name	gene_callers_id	num_genomes_gene_cluster_has_hits	num_genes_in_gene_cluster	max_num_paralogs	SCG	functional_homogeneity_index	geometric_homogeneity_index	combined_homogeneity_index	COG20_CATEGORY_ACC	COG20_CATEGORY	COG20_PATHWAY_ACC	COG20_PATHWAY	COG20_FUNCTION_ACC	COG20_FUNCTION	aa_sequence
109823	GC_00001857	Clade_2_specific	GCF022757625	760	5	11	3	0	0.812804	0.598173	0.689164	S	Function unknown			COG1340	Uncharacterized coiled-coil protein, contains DUF342 domain	MNCSKNNRNLRNREMMEQKPHYALRKLSVGVASVLLSTTLYMMESGNAQATVTSNNQTNQSLVEKSQNEGENSQPTAQTEVIKQQADKQTASASSADIQNQVKSQTPVEANAASDTQASEKVYKANLVDSTNQPIRILTAKGNVGEQVNTNWTEADLPTGWKLADKQSLPTEVTINSDDTENTTNITIEHALRPATDKELNDLYLLSSSKSMYEAQKLYTRYITYQNEDYLPLKFQFDDESGWMNSIKSTRDVQQFMRYTWDTQIDEVTNKPVFSNFKPAEITTKIFDGSTLSEDDLKYMADKYYLNGKWSDSMRAGVFSVLLSDNRLSKYIQVHTNLPGDFELQGESYQFKPGYGYRIVDAMSWGMMTKKVEHYTTPQLTNKGVSFNKINFSNFDVQK…
109824	GC_00001857	Clade_2_specific	GCF030228195	1469	5	11	3	0	0.812804	0.598173	0.689164	S	Function unknown			COG1340	Uncharacterized coiled-coil protein, contains DUF342 domain	---------------------------------------------------------------------------------------------------------------------------------------------------------------------------------------------------------------------------------------------------------------------------------------------------------------------------------------------------------------------------------------------------------------…
109825	GC_00001857	Clade_2_specific	GCF030228195	1470	5	11	3	0	0.812804	0.598173	0.689164							MNCSKNNRNLRNREMMEQKPHYALRKLSVGVASVLLSTTLYMMESGNAQATVTSNNQTNQSLVEKSQNEGENSQPTAQTEVIKQQADKQTASASSADIQNQLKSQTPVESNAASDTQASEKVYKANLVDSTNQPIKILTAKGNVGEQVNTNWTEADLPTGWKLADKQSLPTEVTINSDDTENTTNITIEHALRPATDKELNDLYLLSSSKSMYEVQKLYTRYITYQNEDYLPLKFQFDDESGWMNSIKGTRDVQQFMRYTWDTQIDEVTNQPVFSNFKPAEITTKIFDGSTLSEDDLKYMVDKYYLNGKWSDSMRAGVFSVLLSDNRLSKYIQVHTNLPGDFELQGESYQFKPGYGYRIVDSMSWGMMTKKVEHYTTPQLTNKGVSFNKINFSNFDVQK…
109826	GC_00001857	Clade_2_specific	UMB7784	994	5	11	3	0	0.812804	0.598173	0.689164	S	Function unknown			COG1340	Uncharacterized coiled-coil protein, contains DUF342 domain	---------------------------------------------------------------------------------------------------------------------------------------------------------------------------------------------------------------------------------------------------------------------------------------------------------------------------------------------------------------------------------------------------------------…
109827	GC_00001857	Clade_2_specific	UMB7784	995	5	11	3	0	0.812804	0.598173	0.689164							MNCSKNNRNLRNREMMEQKPHYALRKLSVGVASVLLSTTLYMMESGNAQATVTSNNQTNQSLVEKSQNEGENSQPTAQTEVIKQQADKQTASASSADIQNQLKSQTPVESNAASDTQASEKVYKANLVDSTNQPIKILTAKGNVGEQVNTNWTEADLPTGWKLADKQSLPTEVTINSDDTENTTNITIEHALRPATDKELNDLYLLSSSKSMYEVQKLYTRYITYQNEDYLPLKFQFDDESGWMNSIKGTRDVQQFMRYTWDTQIDEVTNQPVFSNFKPAEITTKIFDGSTLSEDDLKYMVDKYYLNGKWSDSMRAGVFSVLLSDNRLSKYIQVHTNLPGDFELQGESYQFKPGYGYRIVDSMSWGMMTKKVEHYTTPQLTNKGVSFNKINFSNFDVQK…
109828	GC_00001857	Clade_2_specific	UMB7800	1544	5	11	3	0	0.812804	0.598173	0.689164	S	Function unknown			COG1340	Uncharacterized coiled-coil protein, contains DUF342 domain	---------------------------------------------------------------------------------------------------------------------------------------------------------------------------------------------------------------------------------------------------------------------------------------------------------------------------------------------------------------------------------------------------------------…
109829	GC_00001857	Clade_2_specific	UMB7800	1586	5	11	3	0	0.812804	0.598173	0.689164							--------------------MYEVQKL-----------------------------------------------------------------------------------------------------------------------------------------------------------------------------------------------YTRYITYQNEDYLPLKFQFDDESGWMNSIKGTRDVQQFMRYTWDTQIDEVTNQPVFSNFKPAEITTKIFDGSTLSEDDLKYMVDKYYLNGKWSDSMRAGVFSVLLSDNRLSKYIQVHTNLPGDFELQGESYQFKPGYGYRIVDSMSWGMMTKKVEHYTTPQLTNKGVSFNKINFSNFDVQK…
109830	GC_00001857	Clade_2_specific	UMB7800	434	5	11	3	0	0.812804	0.598173	0.689164							MNCSKNNRNLRNREMMEQKPHYALRKLSVGVASVLLSTTLYMMESGNAQATVTSNNQTNQSLVEKSQNEGENSQPTAQTEVIKQQADKQTASASSADIQNQLKSQTPVESNAASDTQASEKVYKANLVDSTNQPIKILTAKGNVGEQVNTNWTEADLPTGWKLAD------------------------------------------------------------------------------------------------------------------------------------------------------------------------------------------------------------------------------------------…
109831	GC_00001857	Clade_2_specific	UMB8026	1476	5	11	3	0	0.812804	0.598173	0.689164	S	Function unknown			COG1340	Uncharacterized coiled-coil protein, contains DUF342 domain	---------------------------------------------------------------------------------------------------------------------------------------------------------------------------------------------------------------------------------------------------------------------------------------------------------------------------------------------------------------------------------------------------------------…
109832	GC_00001857	Clade_2_specific	UMB8026	1475	5	11	3	0	0.812804	0.598173	0.689164							--------------------MYEVQKL-----------------------------------------------------------------------------------------------------------------------------------------------------------------------------------------------YTRYITYQNEDYLPLKFQFDDESGWMNSIKGTRDVQQFMRYTWDTQIDEVTNQPVFSNFKPAEITTKIFDGSTLSEDDLKYMVDKYYLNGKWSDSMRAGVFSVLLSDNRLSKYIQVHTNLPGDFELQGESYQFKPGYGYRIVDSMSWGMMTKKVEHYTTPQLTNKGVSFNKINFSNFDVQK…
109833	GC_00001857	Clade_2_specific	UMB8026	831	5	11	3	0	0.812804	0.598173	0.689164							MNCSKNNRNLRNREMMEQKPHYALRKLSVGVASVLLSTTLYMMESGNAQATVTSNNQTNQSLVEKSQNEGENSQPTAQTEVIKQQADKQTASASSADIQNQLKSQTPVESNAASDTQASEKVYKANLVDSTNQPIKILTAKGNVGEQVNTNWTEADLPTGWKLAD------------------------------------------------------------------------------------------------------------------------------------------------------------------------------------------------------------------------------------------…
111278	GC_00002032	Clade_2_specific	GCF022757625	989	5	6	2	0	0.962568	0.810252	0.879867							----------------------------------------------------YDGRYVGDGLAIIGMHYPVLAALIYGVTLAVIIYSVYSLTHRFDLMLATFVAILIMPKGIFAQTLGWKAGFFNYALSIVPILILLLVTKYILLDSKTNNLSFLSLIGVCVILFFGSFMSEPITLTLLIDTVVLIFVSKFLNSKRVKEFVCFFAFSLLETICMFANRGYWKDTGVHKYGLGASIPQILLQLRLEYILIFILGLCVAAFILKRSKKQRLAYTLIVLNAITFVLAIVSEKIVLFNKISSLSSYLVLLCLGISILVFFCNYRLLNKKEFWISLFLVLNACASIIPYIVVSPFGPRCMLCFYILMVIFSFYLLAISNLLVEKWFTILIASLAVLYSSFLLFK…
111279	GC_00002032	Clade_2_specific	GCF022757625	1531	5	6	2	0	0.962568	0.810252	0.879867							----------------------------------------------------------------------------------------------------------------------MKLKQWNYKI-------------------------FTSLV-----------------------------------------FVYFVVLSLL------------------------------------------LG-----------------Y---------------------------------------------------NADDYWWG--------------------GNKSL--------------------------------------------…
111280	GC_00002032	Clade_2_specific	GCF030228195	734	5	6	2	0	0.962568	0.810252	0.879867							MKLKQWNYKIFTSLVFVYFVVLSLLLGYNADDYWWGGNKSLYSYLTSPRFFNYDGRYVGDGLAIIGMHYPVLAALIYGVTLAVIIYSVYSLTHRFDLMLATFVAILIMPKGIFAQTLGWKAGFFNYALSIVPILILLLVTKYILLDSKTNNLSFLSLIGVCAILFFGSFMSEPITLTLLIDTVVLIFVSKFLNSKRVKEFVCFFASSLLGTICMFANRGYWKDTGVHKYGLGASIPQILLQLRLEYILIFILGLCVAAFILKRSKKQRLAYTLIVLNAITFVLAIVSEKIVLFNKISSLSSYLVLLCLGISILVFFCNYRLLNKNEFWISLFLVLNACASIIPYIVVSPFGPRCMLCFYILMVIFSFYLLAISNLLVEKWFTILIASLAVLYSSFLLFK…
111281	GC_00002032	Clade_2_specific	UMB7784	242	5	6	2	0	0.962568	0.810252	0.879867							MKLKQWNYKIFTSLVFVYFVVLSLLLGYNADDYWWGGNKSLYSYLTSPRFFNYDGRYVGDGLAIIGMHYPVLAALIYGVTLAVIIYSVYSLTHRFDLMLATFVAILIMPKGIFAQTLGWKAGFFNYALSIVPILILLLVTKYILLDSKTNNLSFLSLIGVCAILFFGSFMSEPITLTLLIDTVVLIFVSKFLNSKRVKEFVCFFASSLLGTICMFANRGYWKDTGVHKYGLGASIPQILLQLRLEYILIFILGLCVAAFILKRSKKQRLAYTLIVLNAITFVLAIVSEKIVLFNKISSLSSYLVLLCLGISILVFFCNYRLLNKNEFWISLFLVLNACASIIPYIVVSPFGPRCMLCFYILMVIFSFYLLAISNLLVEKWFTILIASLAVLYSSFLLFK…
111282	GC_00002032	Clade_2_specific	UMB7800	1012	5	6	2	0	0.962568	0.810252	0.879867							MKLKQWNYKIFTSLVFVYFVVLSLLLGYNADDYWWGGNKSLYSYLTSPRFFNYDGRYVGDGLAIIGMHYPVLAALIYGVTLAVIIYSVYSLTHRFDLMLATFVAILIMPKGIFAQTLGWKAGFFNYALSIVPILILLLVTKYILLDSKTNNLSFLSLIGVCAILFFGSFMSEPITLTLLIDTVVLIFVSKFLNSKRVKEFVCFFASSLLGTICMFANRGYWKDTGVHKYGLGASIPQILLQLRLEYILIFILGLCVAAFILKRSKKQRLAYTLIVLNAITFVLAIVSEKIVLFNKISSLSSYLVLLCLGISILVFFCNYRLLNKNEFWISLFLVLNACASIIPYIVVSPFGPRCMLCFYILMVIFSFYLLAISNLLVEKWFTILIASLAVLYSSFLLFK…
111283	GC_00002032	Clade_2_specific	UMB8026	1034	5	6	2	0	0.962568	0.810252	0.879867							MKLKQWNYKIFTSLVFVYFVVLSLLLGYNADDYWWGGNKSLYSYLTSPRFFNYDGRYVGDGLAIIGMHYPVLAALIYGVTLAVIIYSVYSLTHRFDLMLATFVAILIMPKGIFAQTLGWKAGFFNYALSIVPILILLLVTKYILLDSKTNNLSFLSLIGVCAILFFGSFMSEPITLTLLIDTVVLIFVSKFLNSKRVKEFVCFFASSLLGTICMFANRGYWKDTGVHKYGLGASIPQILLQLRLEYILIFILGLCVAAFILKRSKKQRLAYTLIVLNAITFVLAIVSEKIVLFNKISSLSSYLVLLCLGISILVFFCNYRLLNKNEFWISLFLVLNACASIIPYIVVSPFGPRCMLCFYILMVIFSFYLLAISNLLVEKWFTILIASLAVLYSSFLLFK…
111308	GC_00002037	Clade_2_specific	GCF022757625	154	5	6	2	0	0.978967	0.760279	0.855874	E	Amino acid transport and metabolism	COG0010	Urea cycle	COG0010	Arginase/agmatinase family enzyme (SpeB) (PDB:1CEV)	MNKEIVKLIYPQWQGGQNFNYVLGAKVMEAIVPNSEKMDEINVPVSLEKNGDKTSQIDDEAALIKQIQAAQVILEDRNPAKVITIGGDCSTSLASLDYLNGKYHGNLGVLWFDAHPDISSPEQSSHLHEMVISTLMNIGAKNVQNVLKHQFSNKQFLLSGLIEKDLRPMDSNVFKYDINFVTLQVLKEDIAPIIEWINQNNFEAVAVHLDLDVFSPQDFRSIYPAEPGLKIEDFPAAVGETKIHQVFDILTKIEHEKPLVGMTVAEHLPWDAINLRNNFKKLELFN
111309	GC_00002037	Clade_2_specific	GCF030228195	844	5	6	2	0	0.978967	0.760279	0.855874	E	Amino acid transport and metabolism	COG0010	Urea cycle	COG0010	Arginase/agmatinase family enzyme (SpeB) (PDB:1CEV)	MNKEIVKLIYPQWQGGQNFNYVLGAKVMEAIVPNSEKMDEINVPVSLEKNGDKTSQIDDEAALIKQIQAAQVILEDRNPAKVITIGGDCSTSLASLDYLNGKYHGNLGVLWFDAHPDISSPEQSSHLHEMVISTLMNIGAKNVQNVLKHQFSNKQFLLSGLIEKDLRPMDSNVFKYDINFVTPQVLKEDIAPIIEWINQNNFEAVAVHLDLDVFSPQDFRSIYPAEPGLKIEDFPAAVGEMKIHQVFDILAKIEHEKPLVGMTVAEHLPWDAINLRNNFKKLELFN
111310	GC_00002037	Clade_2_specific	UMB7784	376	5	6	2	0	0.978967	0.760279	0.855874	E	Amino acid transport and metabolism	COG0010	Urea cycle	COG0010	Arginase/agmatinase family enzyme (SpeB) (PDB:1CEV)	MNKEIVKLIYPQWQGGQNFNYVLGAKVMEAIVPNSEKMDEINVPVSLEKNGDKTSQIDDEAALIKQIQAAQVILEDRNPAKVITIGGDCSTSLASLDYLNGKYHGNLGVLWFDAHPDISSPEQSSHLHEMVISTLMNIGAKNVQNVLKHQFSNKQFLLSGLIEKDLRPMDSNVFKYDINFVTPQVLKEDIAPIIEWINQNNFEAVAVHLDLDVFSPQDFRSIYPAEPGLKIEDFPAAVGEMKIHQVFDILAKIEHEKPLVGMTVAEHLPWDAINLRNNFKKLELFN
111311	GC_00002037	Clade_2_specific	UMB7800	1550	5	6	2	0	0.978967	0.760279	0.855874	E	Amino acid transport and metabolism	COG0010	Urea cycle	COG0010	Arginase/agmatinase family enzyme (SpeB) (PDB:1CEV)	MNKEIVKLIYPQWQGGQNLNYVLGAKVMEAIVPNSEKMDEINVPVSLEKNGDKTSQIDDEAALIKQIQAAQVILEDRNPAKVITIGGDCSTSLASLDYLNGKYHGNLGVLWFDAHPDISSPEQSSHLHEMVISTLMNIGAKNVQNVLKHQFSNKQFLLSGLIEKDLR--NCQIFCVNRSFS---------------------------------------------------------------------------------------------------------
111312	GC_00002037	Clade_2_specific	UMB7800	1515	5	6	2	0	0.978967	0.760279	0.855874	E	Amino acid transport and metabolism	COG0010	Urea cycle	COG0010	Arginase/agmatinase family enzyme (SpeB) (PDB:1CEV)	------------------------------------------------------------------------------------------------------------------------------------------------------------------------MDSNVFKYDINFVTPQVLKEDIAPIIEWINQNNFEAVAVHLDLDVFSPQDFRSIYPAEPGLKIEDFPAAVGEMKIHQVFDILAKIEHEKPLVGMTVAEHLPWDAINLRNNFKKLELFN
111313	GC_00002037	Clade_2_specific	UMB8026	1427	5	6	2	0	0.978967	0.760279	0.855874	E	Amino acid transport and metabolism	COG0010	Urea cycle	COG0010	Arginase/agmatinase family enzyme (SpeB) (PDB:1CEV)	MNKEIVKLIYPQWQGGQNLNYVLGAKVMEAIVPNSEKMDEINVPVSLEKNGDKTSQIDDEAALIKQIQAAQVILEDRNPAKVITIGGDCSTSLASLDYLNGKYHGNLGVLWFDAHPDISSPEQSSHLHEMVISTLMNIGAKNVQNVLKHQFSNKQFLLSGLIEKDLRPMDSNVFKYDINFVTPQVLKEDIAPIIEWINQNNFEAVAVHLDLDVFSPQDFRSIYPAEPGLKIEDFPAAVGEMKIHQVFDILAKIEHEKPLVGMTVAEHLPWDAINLRNNFKKLELFN
111314	GC_00002038	Clade_2_specific	GCF022757625	1120	5	6	2	0	0.980327	0.769406	0.862154	V	Defense mechanisms			COG0627	S-formylglutathione hydrolase FrmB (FrmB) (PDB:1DQY)	MKKRSSLFILIILMLSLVLTGCTSNKDAAKAKAANQSQVVTTTLYSKHLGLDWNYDVYLPAGYNPKANKEYPVLFMLHGLYGNHRNLLERFNSQQIIDGLVHRTNKKMIVVFVDGFNSFYVNQKDGMQMETAIIKDLIPKINKTYKVSTNPSQRAIGGISMGGYGAARLALKYPDQFSKVVMISPSVWYSLAKDNPIRANMHAFTDGKTNWSDKVYNSEFPTKYINNKSRNVKLYIETTSSDTTVPVKDVNHFVNDVKSQGINVKYVKDSGDNHNWTYWTKAAPKAYAWAIKELN
111315	GC_00002038	Clade_2_specific	GCF030228195	701	5	6	2	0	0.980327	0.769406	0.862154	V	Defense mechanisms			COG0627	S-formylglutathione hydrolase FrmB (FrmB) (PDB:1DQY)	MKKRSSLFILIILMLSLVLTGCTSNKDAAKAKVANQSQVVTTTLYSKHLGLDWNYDVYLPAGYNPKANKEYPVLFMLHGLYGNHRNLLERFNSQQIIDGLVHRTNKKMIVVFVDGFNSFYVNQKDGMQMETAIIKDLIPKINKTYKVSTNPSQRAIGGISMGGYGAARLALKYPDQFSKVVMISPSVWYSLAKANPIRANMHAFTDGKTNWSDKVYNSEFPTKYINNKSRNVKLYIETTSSDTTVPVKDVNHFVNDVKSQGINVKYVKDSGDNHNWTYWTKAAPKAYAWAIKELN
111316	GC_00002038	Clade_2_specific	UMB7784	197	5	6	2	0	0.980327	0.769406	0.862154	V	Defense mechanisms			COG0627	S-formylglutathione hydrolase FrmB (FrmB) (PDB:1DQY)	MKKRSSLFILIILMLSLVLTGCTSNKDAAKAKVANQSQVVTTTLYSKHLGLDWNYDVYLPAGYNPKANKEYPVLFMLHGLYGNHRNLLERFNSQQIIDGLVHRTNKKMIVVFVDGFNSFYVNQKDGMQMETAIIKDLIPKINKTYKVSTNPSQRAIGGISMGGYGAARLALKYPDQFSKVVMISPSVWYSLAKANPIRANMHAFTDGKTNWSDKVYNSEFPTKYINNKSRNVKLYIETTSSDTTVPVKDVNHFVNDVKSQGINVKYVKDSGDNHNWTYWTKAAPKAYAWAIKELN
111317	GC_00002038	Clade_2_specific	UMB7800	1475	5	6	2	0	0.980327	0.769406	0.862154	V	Defense mechanisms			COG0627	S-formylglutathione hydrolase FrmB (FrmB) (PDB:1DQY)	MKKRSSLFILIILMLSLVLTGCTSNKDAAKAKVANQSQVVTTTLYSKHLGLDWNYDVYLPAGYNPKANKEYPVLFMLHGLYGNHRNLLERFNSQQIIDGLVHRTNKKMIVVFVDGFNSFYVNQKDGMQMETAIIKDLIPKINKTYKVSTNPSQRAIGGISMGGYGAARLALKYPDQFSKVVMISPSVWYSLAKANPIRANMHAFTDGKTNWSDKVYNSEFPTKYINNKSRNVKLYIETTSSDTMVPVKDVNHFVNDVKSQGINVKYVKDSGDNHNWTYWTKAAPKAYAWAIKELN
111318	GC_00002038	Clade_2_specific	UMB8026	1457	5	6	2	0	0.980327	0.769406	0.862154	V	Defense mechanisms			COG0627	S-formylglutathione hydrolase FrmB (FrmB) (PDB:1DQY)	---------------------------------------------------------------------------------------MERFNSQQIIDGLVHRTNKKMIVVFVDGFNSFYVNQKDGMQMETAIIKDLIPKINKTYKVSTNPSQRAIGGISMGGYGAARLALKYPDQFSKVVMISPSVWYSLAKANPIRANMHAFTDGKTNWSDKVYNSEFPTKYINNKSRNVKLYIETTSSDTMVPVKDVNHFVNDVKSQGINVKYVKDSGDNHNWTYWTKAAPKAYAWAIKELN
111319	GC_00002038	Clade_2_specific	UMB8026	1456	5	6	2	0	0.980327	0.769406	0.862154	V	Defense mechanisms			COG0627	S-formylglutathione hydrolase FrmB (FrmB) (PDB:1DQY)	MKKRSSLFILIILMLSLVLTGCTSNKDAAKAKVANQSQVVTTTLYSKHLGLDWNYDVYLPAGYNPKANKEYPVLFMLHGLY------------------------------------------------ETIV---------------------------------------------------------------------------TCWSVLIHNRLLTV-------------------------------------------------------------------------
111332	GC_00002041	Clade_2_specific	GCF022757625	753	5	6	2	0	0.989447	0.734481	0.843109	D	Cell cycle control, cell division, chromosome partitioning			COG1196	Chromosome segregation ATPase Smc (Smc) (PDB:5XG3)	----------------MKKSKYRNILISTVATGAAFTIGSQLKANNVYAATTDESTSQSTDTVATAQKRVTDAQAKVASSEKALDEANQVVKDKQAALASAQANYKQAQATTVAAQADLTKAKIDKENIDNAKTKLTSQISTDQANVTAANTKITNLKTAVSQKQAELTAAQQAASEKTTALTEAQTELKNAQAALTSAQITKQDLASREASLTQAKNKQSAALKALTAAKDKQSKAEQAVTTLQKQAEDAKSEAQTAQTALTAAQTETDEANSKLSAAKAKLAKLTSDLQTAKESISGKNLAELQAAAKAAQAEVETAQTALTAAQSDLTEKTAANKAAQANLTSKEAAQSAAQATLKNAQAELAAAEDSASDFNLPTISFTDAQKQATQDLINAALA…
111333	GC_00002041	Clade_2_specific	GCF022757625	752	5	6	2	0	0.989447	0.734481	0.843109							---------------------------------------------------------------------------------------------------------------------------------------------------------------------------------------------------------------------------------------------------------------------------------------------------------------------------------------------------------------------------------------------------------------…
111334	GC_00002041	Clade_2_specific	GCF030228195	1462	5	6	2	0	0.989447	0.734481	0.843109	D	Cell cycle control, cell division, chromosome partitioning			COG1196	Chromosome segregation ATPase Smc (Smc) (PDB:5XG3)	MLKYIIVRVCIYGGKTMKKSKYRNILISTVATGAAFTIGSQLKANNVYAATTDESTSQSTDTVATAQKRVTDAQAKVASSEKALDEANQVVKDKQAALASAQANYKQAQATTVAAQADLTKAKIDKENIDNAKTKLTSQISTDQANVTAANTKITNLKTAVSQKQAELTAAQQAASEKTTALTEAQTELKNAQAALTSAQITKQDLASREASLTQAKNKQSAALKALTAAKDKQSKAEQAVTTLQKQAEDAKSEAQTAQTALTAAQTETDEANSKLSAAKAKLAKLTSDLQ------------------------------------------TAANKAAQANLTSKEAAQSAAQATLKNAQAELAAAEDSASDFNLPTISFTDAQKQATQDLINAALA…
111335	GC_00002041	Clade_2_specific	UMB7784	987	5	6	2	0	0.989447	0.734481	0.843109	D	Cell cycle control, cell division, chromosome partitioning			COG1196	Chromosome segregation ATPase Smc (Smc) (PDB:5XG3)	MLKYIIVRVCIYGGKTMKKSKYRNILISTVATGAAFTIGSQLKANNVYAATTDESTSQSTDTVATAQKRVTDAQAKVASSEKALDEANQVVKDKQAALASAQANYKQAQATTVAAQADLTKAKIDKENIDNAKTKLTSQISTDQANVTAANTKITNLKTAVSQKQAELTAAQQAASEKTTALTEAQTELKNAQAALTSAQITKQDLASREASLTQAKNKQSAALKALTAAKDKQSKAEQAVTTLQKQAEDAKSEAQTAQTALTAAQTETDEANSKLSAAKAKLAKLTSDLQTAKESISGKNLAELQAAAKAAQAEVETAQTALTAAQSDLTEKTAANKAAQANLTSKEAAQSAAQATLKNAQAELAAAEDSASDFNLPTISFTDAQKQATQDLINAALA…
111336	GC_00002041	Clade_2_specific	UMB7800	319	5	6	2	0	0.989447	0.734481	0.843109	D	Cell cycle control, cell division, chromosome partitioning			COG1196	Chromosome segregation ATPase Smc (Smc) (PDB:5XG3)	----------------------------------------------------------------------------------------------------------------MAAQADLTKAKIDKENIDNAKTKLTSQISTDQANVTAANTKITNLKTAVSQKQAELTAAQQAASEKTTALTEAQTELKNAQAALTSAQITKQDLASREASLTQAKNKQSAALKALTAAKDKQSKAEQAVTTLQKQAEDAKSEAQTAQTALTAAQTETDEANSKLSAAKAKLAKLTSDLQTAKESISGKNLAELQAAAKAAQAEVETAQTALTAAQSDLTEKTAANKAAQANLTSKEAAQSAAQATLKNAQAELAAAEDSASDFNLPTISFTDAQKQATQDLINAALA…
111337	GC_00002041	Clade_2_specific	UMB8026	566	5	6	2	0	0.989447	0.734481	0.843109	D	Cell cycle control, cell division, chromosome partitioning			COG1196	Chromosome segregation ATPase Smc (Smc) (PDB:5XG3)	----------------------------------------------------------------------------------------------------------------MAAQADLTKAKIDKENIDNAKTKLTSQISTDQANVTAANTKITNLKTAVSQKQAELTAAQQAASEKTTALTEAQTELKNAQAALTSAQITKQDLASREASLTQAKNKQSAALKALTAAKDKQSKAEQAVTTLQKQAEDAKSEAQTAQTALTAAQTETDEANSKLSAAKAKLAKLTSDLQTAKESISGKNLAELQAAAKAAQAEVETAQTALTAAQSDLTEKTAANKAAQANLTSKEAAQSAAQATLKNAQAELAAAEDSASDFNLPTISFTDAQKQATQDLINAALA…
111343	GC_00002043	Clade_2_specific	GCF022757625	694	5	5	1	0	0.912647	0.755554	0.826704							---------------------------------------------------------------------------------------------------------------------------------------------------------------------------------------------------------------------------------------------------------------------------------------------------------------------------------------------------------------------------------------------------------------…
111344	GC_00002043	Clade_2_specific	GCF030228195	804	5	5	1	0	0.912647	0.755554	0.826704	J	Translation, ribosomal structure and biogenesis			COG5271	Midasin, AAA ATPase with vWA domain, involved in ribosome maturation (MDN1) (PDB:6HYP)	MLQMMQKAKDVLADDGASQEEVNKAISDLNDAISGLDNNQAKSIIAPTKTPIPEAYQGNLNDEYKSKVTSAVKEVNENADLVVPDNEGNVKVTFKDGSTASLTKDQTTKDVDKSALQEAISGYSDTIRTPEYYNASQETKDNYDKAKADGQDIYSDKTASQELVDTTTTAIINAKKALDGKATDKQKLQDLYAKGNSTKESQVYTNGSTAGKNALKEALATAQQVIDNQRATQEEVDAAVKQLQDAQDLLSKSQAFSANNPEKVSVPKAYYQKQLTRNLKSKVETEIKNANPGVVDSVSVNDPGDATVTFKDGSKKFFANTITTKEVDTSELQALVDEQNTIHSSGKYLNASEGTQSNYDNKIGDGLDGLANPALTQDQADTLANAIKIAKQMLDGYET…
111345	GC_00002043	Clade_2_specific	UMB7784	1087	5	5	1	0	0.912647	0.755554	0.826704							---------------------------------------------------------------------------------------------------------------------------------------------------------------------------------------------------------------------------------------------------------------------------------------------------------------------------------------------------------------------------------------------------------------…
111346	GC_00002043	Clade_2_specific	UMB7800	1466	5	5	1	0	0.912647	0.755554	0.826704							---------------------------------------------------------------------------------------------------------------------------------------------------------------------------------------------------------------------------------------------------------------------------------------------------------------------------------------------------------------------------------------------------------------…
111347	GC_00002043	Clade_2_specific	UMB8026	1438	5	5	1	0	0.912647	0.755554	0.826704							---------------------------------------------------------------------------------------------------------------------------------------------------------------------------------------------------------------------------------------------------------------------------------------------------------------------------------------------------------------------------------------------------------------…
111368	GC_00002048	Clade_2_specific	GCF022757625	758	5	5	1	0	1	1	1	K	Transcription			COG2865	Predicted transcriptional regulator, contains HTH domain (PDB:3LMM)	MRESKNLEFKEQITNTFLKTVSAYANYGTGKIVFGRADNGQIVGINDPINACLNIENKINDSIKPNPNYDLSIDDKNKLVILVVNKGSNAPYFYKSKAYKRNDSATVEIDSVELSRLILESKNISFDSLISTKQDLKFDILQHDLVKKLGIKQITSDILLTLNLKKSENEYTNAGALLADQNNFPGIDIIRFGENINIMLDRQRYDNISILKEYKLAIEKYRQYYQREEIKGSKRIIIETIPEKAFREAIANALVHRTWDVNAQIKVSMFDDRIEIASPGGLPGEISEKEYLAGQISILRNPIIAGIFFRLGIIEQFGTGVQRIFNEYQNSIVKPQFSIFDNSITVKLPILQQKPIDLNENEQKLYQVLKGKELSSTELVKSIGFGKTKVLKLLNSMIS…
111369	GC_00002048	Clade_2_specific	GCF030228195	1467	5	5	1	0	1	1	1	K	Transcription			COG2865	Predicted transcriptional regulator, contains HTH domain (PDB:3LMM)	MRESKNLEFKEQITNTFLKTVSAYANYGTGKIVFGRADNGQIVGINDPINACLNIENKINDSIKPNPNYDLSIDDKNKLVILVVNKGSNAPYFYKSKAYKRNDSATVEIDSVELSRLILESKNISFDSLISTKQDLKFDILQHDLVKKLGIKQITSDILLTLNLKKSENEYTNAGALLADQNNFPGIDIIRFGENINIMLDRQRYDNISILKEYKLAIEKYRQYYQREEIKGSKRIIIETIPEKAFREAIANALVHRTWDVNAQIKVSMFDDRIEIASPGGLPGEISEKEYLAGQISILRNPIIAGIFFRLGIIEQFGTGVQRIFNEYQNSIVKPQFSIFDNSITVKLPILQQKPIDLNENEQKLYQVLKGKELSSTELVKSIGFGKTKVLKLLNSMIS…
111370	GC_00002048	Clade_2_specific	UMB7784	992	5	5	1	0	1	1	1	K	Transcription			COG2865	Predicted transcriptional regulator, contains HTH domain (PDB:3LMM)	MRESKNLEFKEQITNTFLKTVSAYANYGTGKIVFGRADNGQIVGINDPINACLNIENKINDSIKPNPNYDLSIDDKNKLVILVVNKGSNAPYFYKSKAYKRNDSATVEIDSVELSRLILESKNISFDSLISTKQDLKFDILQHDLVKKLGIKQITSDILLTLNLKKSENEYTNAGALLADQNNFPGIDIIRFGENINIMLDRQRYDNISILKEYKLAIEKYRQYYQREEIKGSKRIIIETIPEKAFREAIANALVHRTWDVNAQIKVSMFDDRIEIASPGGLPGEISEKEYLAGQISILRNPIIAGIFFRLGIIEQFGTGVQRIFNEYQNSIVKPQFSIFDNSITVKLPILQQKPIDLNENEQKLYQVLKGKELSSTELVKSIGFGKTKVLKLLNSMIS…
111371	GC_00002048	Clade_2_specific	UMB7800	1542	5	5	1	0	1	1	1	K	Transcription			COG2865	Predicted transcriptional regulator, contains HTH domain (PDB:3LMM)	MRESKNLEFKEQITNTFLKTVSAYANYGTGKIVFGRADNGQIVGINDPINACLNIENKINDSIKPNPNYDLSIDDKNKLVILVVNKGSNAPYFYKSKAYKRNDSATVEIDSVELSRLILESKNISFDSLISTKQDLKFDILQHDLVKKLGIKQITSDILLTLNLKKSENEYTNAGALLADQNNFPGIDIIRFGENINIMLDRQRYDNISILKEYKLAIEKYRQYYQREEIKGSKRIIIETIPEKAFREAIANALVHRTWDVNAQIKVSMFDDRIEIASPGGLPGEISEKEYLAGQISILRNPIIAGIFFRLGIIEQFGTGVQRIFNEYQNSIVKPQFSIFDNSITVKLPILQQKPIDLNENEQKLYQVLKGKELSSTELVKSIGFGKTKVLKLLNSMIS…
111372	GC_00002048	Clade_2_specific	UMB8026	1478	5	5	1	0	1	1	1	K	Transcription			COG2865	Predicted transcriptional regulator, contains HTH domain (PDB:3LMM)	MRESKNLEFKEQITNTFLKTVSAYANYGTGKIVFGRADNGQIVGINDPINACLNIENKINDSIKPNPNYDLSIDDKNKLVILVVNKGSNAPYFYKSKAYKRNDSATVEIDSVELSRLILESKNISFDSLISTKQDLKFDILQHDLVKKLGIKQITSDILLTLNLKKSENEYTNAGALLADQNNFPGIDIIRFGENINIMLDRQRYDNISILKEYKLAIEKYRQYYQREEIKGSKRIIIETIPEKAFREAIANALVHRTWDVNAQIKVSMFDDRIEIASPGGLPGEISEKEYLAGQISILRNPIIAGIFFRLGIIEQFGTGVQRIFNEYQNSIVKPQFSIFDNSITVKLPILQQKPIDLNENEQKLYQVLKGKELSSTELVKSIGFGKTKVLKLLNSMIS…
111408	GC_00002056	Clade_2_specific	GCF022757625	291	5	5	1	0	1	1	1							MPEKTDKILKYSLLLMMALGFLASLFLAPDFTSKTDVVFPTCYSHFLSLYVQTGLYVLTYYEVITIRHLSNEITVRSQTKRIIVFLMRLIFCQWFLFWLSYLATFYLLGHRIFFKMGNPVFGMNLLLGHLILVLLLAWCLILAYKVPYPYLVIIIVVILTLIYHYYFEVKILLPKYNPIFDPIYRAIHHIYL
111409	GC_00002056	Clade_2_specific	GCF030228195	1432	5	5	1	0	1	1	1							MPEKTDKILKYSLLLMMALGFLASLFLAPDFTSKTDVVFPTCYSHFLSLYVQTGLYVLTYYEVITIRHLSNEITVRSQTKRIIVFLMRLIFCQWFLFWLSYLATFYLLGHRIFFKMGNPVFGMNLLLGHLILVLLLAWCLILAYKVPYPYLVIIIVVILTLIYHYYFEVKILLPKYNPIFDPIYRAIHHIYL
111410	GC_00002056	Clade_2_specific	UMB7784	957	5	5	1	0	1	1	1							MPEKTDKILKYSLLLMMALGFLASLFLAPDFTSKTDVVFPTCYSHFLSLYVQTGLYVLTYYEVITIRHLSNEITVRSQTKRIIVFLMRLIFCQWFLFWLSYLATFYLLGHRIFFKMGNPVFGMNLLLGHLILVLLLAWCLILAYKVPYPYLVIIIVVILTLIYHYYFEVKILLPKYNPIFDPIYRAIHHIYL
111411	GC_00002056	Clade_2_specific	UMB7800	289	5	5	1	0	1	1	1							MPEKTDKILKYSLLLMMALGFLASLFLAPDFTSKTDVVFPTCYSHFLSLYVQTGLYVLTYYEVITIRHLSNEITVRSQTKRIIVFLMRLIFCQWFLFWLSYLATFYLLGHRIFFKMGNPVFGMNLLLGHLILVLLLAWCLILAYKVPYPYLVIIIVVILTLIYHYYFEVKILLPKYNPIFDPIYRAIHHIYL
111412	GC_00002056	Clade_2_specific	UMB8026	536	5	5	1	0	1	1	1							MPEKTDKILKYSLLLMMALGFLASLFLAPDFTSKTDVVFPTCYSHFLSLYVQTGLYVLTYYEVITIRHLSNEITVRSQTKRIIVFLMRLIFCQWFLFWLSYLATFYLLGHRIFFKMGNPVFGMNLLLGHLILVLLLAWCLILAYKVPYPYLVIIIVVILTLIYHYYFEVKILLPKYNPIFDPIYRAIHHIYL
111433	GC_00002061	Clade_2_specific	GCF022757625	1071	5	5	1	0	1	1	1							MLNHKKGRLSSNGQERSNDSRASRTTSQAKRRALEAYYTNRIYKKLDALVAEKLKNQKPKN
111434	GC_00002061	Clade_2_specific	GCF030228195	1281	5	5	1	0	1	1	1							MLNHKKGRLSSNGQERSNDSRASRTTSQAKRRALEAYYTNRIYKKLDALVAEKLKNQKPKN
111435	GC_00002061	Clade_2_specific	UMB7784	830	5	5	1	0	1	1	1							MLNHKKGRLSSNGQERSNDSRASRTTSQAKRRALEAYYTNRIYKKLDALVAEKLKNQKPKN
111436	GC_00002061	Clade_2_specific	UMB7800	668	5	5	1	0	1	1	1							MLNHKKGRLSSNGQERSNDSRASRTTSQAKRRALEAYYTNRIYKKLDALVAEKLKNQKPKN
111437	GC_00002061	Clade_2_specific	UMB8026	897	5	5	1	0	1	1	1							MLNHKKGRLSSNGQERSNDSRASRTTSQAKRRALEAYYTNRIYKKLDALVAEKLKNQKPKN
111558	GC_00002086	Clade_2_specific	GCF022757625	293	5	5	1	0	0.997531	1	0.998764							MSRQRKFWLFSLVICLILFWARQVLPELTDSQMTLVNFAFSSRGMRLMLLSYLLFTYDICSVLMATTEADEINAFLWTRKIGVSKAYMIFAKRFANYFLPFIVAHLMLLNSLQLLLQLLALSIGLLLWVILTALEFVKIASPIKKASIGLVFLVARMVILLI
111559	GC_00002086	Clade_2_specific	GCF030228195	1430	5	5	1	0	0.997531	1	0.998764							MSRQRKFWLFSLVICLILFWARQVLPELTDSQMTLVNFAFSSRGMRLMLLSYLLFTYDICSVLMATTEADEINAFLWTRKIGVSKAYMIFAKRFANYFLPFIVAHLMLLNSLQLLLQLLALSIWLLLWVILTALEFVKIASPIKKASIGLVFLVARMVILLI
111560	GC_00002086	Clade_2_specific	UMB7784	955	5	5	1	0	0.997531	1	0.998764							MSRQRKFWLFSLVICLILFWARQVLPELTDSQMTLVNFAFSSRGMRLMLLSYLLFTYDICSVLMATTEADEINAFLWTRKIGVSKAYMIFAKRFANYFLPFIVAHLMLLNSLQLLLQLLALSIWLLLWVILTALEFVKIASPIKKASIGLVFLVARMVILLI
111561	GC_00002086	Clade_2_specific	UMB7800	287	5	5	1	0	0.997531	1	0.998764							MSRQRKFWLFSLVICLILFWARQVLPELTDSQMTLVNFAFSSRGMRLMLLSYLLFTYDICSVLMATTEADEINAFLWTRKIGVSKAYMIFAKRFANYFLPFIVAHLMLLNSLQLLLQLLALSIWLLLWVILTALEFVKIASPIKKASIGLVFLVARMVILLI
111562	GC_00002086	Clade_2_specific	UMB8026	534	5	5	1	0	0.997531	1	0.998764							MSRQRKFWLFSLVICLILFWARQVLPELTDSQMTLVNFAFSSRGMRLMLLSYLLFTYDICSVLMATTEADEINAFLWTRKIGVSKAYMIFAKRFANYFLPFIVAHLMLLNSLQLLLQLLALSIWLLLWVILTALEFVKIASPIKKASIGLVFLVARMVILLI
111563	GC_00002087	Clade_2_specific	GCF022757625	1466	5	5	1	0	0.994671	0.930244	0.961379	K|T	Transcription|Signal transduction mechanisms			COG3279	DNA-binding response regulator, LytR/AlgR family (LytT) (PDB:3BS1)	MLKVYLCDDNAKFLDAFILKLKRLSREVKVTLEVMFSATNPIDFFYYLESHQVERGIFFLDIDLKHQITGLDLAAKIKELVSENELIFLTAHTELAIATLQRRLAPLDFLVKNEEKIDKKIKELLLLLDQKEAENSKNKEPKFTFSIASQQIRLEFNKIDFLESSSIPHKVNLYANGELYQFYGKLQEFEDKYQQLV-----------------------------------------------
111564	GC_00002087	Clade_2_specific	GCF030228195	339	5	5	1	0	0.994671	0.930244	0.961379	K|T	Transcription|Signal transduction mechanisms			COG3279	DNA-binding response regulator, LytR/AlgR family (LytT) (PDB:3BS1)	MLKVYLCDDNAKFLDAFILKLKRLSREVKVTLEVMFSATNPVDFFYYLESHQVERGIFFLDIDLKHQITGLDLAAKIKELVSENELIFLTAHTELAIATLQRRLAPLDFLVKNDERINEKIKELLLLLDQKEAENSKNKEPKFTFSIASQQIRLEFNKIDFLESSSIPHKVNLYANGELYQFYGKLQEFEDKYQQLVRVHKAYLINPQNVKKIDYQQRLIIFESGKYCTFPVSKRYIIKSLFDK
111565	GC_00002087	Clade_2_specific	UMB7784	51	5	5	1	0	0.994671	0.930244	0.961379	K|T	Transcription|Signal transduction mechanisms			COG3279	DNA-binding response regulator, LytR/AlgR family (LytT) (PDB:3BS1)	MLKVYLCDDNAKFLDAFILKLKRLSREVKVTLEVMFSATNPVDFFYYLESHQVERGIFFLDIDLKHQITGLDLAAKIKELVSENELIFLTAHTELAIATLQRRLAPLDFLVKNDERINEKIKELLLLLDQKEAENSKNKEPKFTFSIASQQIRLEFNKIDFLESSSIPHKVNLYANGELYQFYGKLQEFEDKYQQLVRVHKAYLINPQNVKKIDYQQRLIIFESGKYCTFPVSKRYIIKSLFDK
111566	GC_00002087	Clade_2_specific	UMB7800	218	5	5	1	0	0.994671	0.930244	0.961379	K|T	Transcription|Signal transduction mechanisms			COG3279	DNA-binding response regulator, LytR/AlgR family (LytT) (PDB:3BS1)	MLKVYLCDDNAKFLDAFILKLKRLSREVKVTLEVMFSATNPVDFFYYLESHQVERGIFFLDIDLKHQITGLDLAAKIKELVSENELIFLTAHTELAIATLQRRLAPLDFLVKNDERINEKIKELLLLLDQKEAENSKNKEPKFTFSIASQQIRLEFNKIDFLESSSIPHKVNLYANGELYQFYGKLQEFEDKYQQLVRVHKAYLINPQNVKKIDYQQRLIIFESGKYCTFPVSKRYIIKSLFDK
111567	GC_00002087	Clade_2_specific	UMB8026	943	5	5	1	0	0.994671	0.930244	0.961379	K|T	Transcription|Signal transduction mechanisms			COG3279	DNA-binding response regulator, LytR/AlgR family (LytT) (PDB:3BS1)	MLKVYLCDDNAKFLDAFILKLKRLSREVKVTLEVMFSATNPVDFFYYLESHQVERGIFFLDIDLKHQITGLDLAAKIKELVSENELIFLTAHTELAIATLQRRLAPLDFLVKNDERINEKIKELLLLLDQKEAENSKNKEPKFTFSIASQQIRLEFNKIDFLESSSIPHKVNLYANGELYQFYGKLQEFEDKYQQLVRVHKAYLINPQNVKKIDYQQRLIIFESGKYCTFPVSKRYIIKSLFDK
111573	GC_00002089	Clade_2_specific	GCF022757625	1465	5	5	1	0	0.996863	0.997653	0.997258	T	Signal transduction mechanisms			COG3290	Sensor histidine kinase DipB regulating citrate/malate metabolism (CitA)	MINFSLWSYIISLVAIIAYIFFLVLLVDFSFKKKIVLCLLTLVCAVLGQYNILLVIVSVFLTISLLKYKDWSRQQDLFMKDITSVLWATFSYCTILFFTKVTLNFLFSSLTTDVSGATALISLYFTMIYGALFYFLTKDFFLRLEPSKFAQKIYIVQLSILILLICLIYEIFLDSRTFGKITGVLTIFILFQFLTSAYFSYFQLKKTKEKESNVRLRQELELMNLYTQEIEKNYQALRNFKHDYQNLLLGLKNSNQINRNYLEKISDFSENYFESVASEYGQLSQIKVASLKSFLITKIYQAKQADLNLKLEVVGEVPNLEKEEVNLIRALGILIDNAIEAAIESEDKFIFMSISNXXXXKIEFCIENSFADKLKIEQYLKSGKSSKGKNRGIGLANLE…
111574	GC_00002089	Clade_2_specific	GCF030228195	340	5	5	1	0	0.996863	0.997653	0.997258	T	Signal transduction mechanisms			COG3290	Sensor histidine kinase DipB regulating citrate/malate metabolism (CitA)	MINFSLWSYIISLVAIIAYIFFLVLLVDFSFKKKIVLCLLTLVCAVLGQYNILLVIVSVFLTISLLKYKDWSRQQDLFMKDITSVLWATFSYCTILFFTKVTLNFLFSSLTTDVSGATALISLYFTMIYGALFYFLTKDFFLRLEPSKFAQKIYIVQLSILILLICLIYEIFLDSRTFGKITGVLTIFILFQFLTSAYFSYFQLKKTKEKESNVRLRQELELMNLYTQEIEKNYQAMRNFKHDYQNLLLGLKNSNQINRNYLEKISDFSENYFESVASEYGQLSQIKVASLKSFLITKIYQAKQADLNLKLEVVGEVPNLEKEEVNLIRALGILIDNAIEAAIESEDKFIFMSISN-LDRKIEFCIENSFADKLKIEQYLKSGKSSKGKNRGIGLANLE…
111575	GC_00002089	Clade_2_specific	UMB7784	52	5	5	1	0	0.996863	0.997653	0.997258	T	Signal transduction mechanisms			COG3290	Sensor histidine kinase DipB regulating citrate/malate metabolism (CitA)	MINFSLWSYIISLVAIIAYIFFLVLLVDFSFKKKIVLCLLTLVCAVLGQYNILLVIVSVFLTISLLKYKDWSRQQDLFMKDITSVLWATFSYCTILFFTKVTLNFLFSSLTTDVSGATALISLYFTMIYGALFYFLTKDFFLRLEPSKFAQKIYIVQLSILILLICLIYEIFLDSRTFGKITGVLTIFILFQFLTSAYFSYFQLKKTKEKESNVRLRQELELMNLYTQEIEKNYQAMRNFKHDYQNLLLGLKNSNQINRNYLEKISDFSENYFESVASEYGQLSQIKVASLKSFLITKIYQAKQADLNLKLEVVGEVPNLEKEEVNLIRALGILIDNAIEAAIESEDKFIFMSISN-LDRKIEFCIENSFADKLKIEQYLKSGKSSKGKNRGIGLANLE…
111576	GC_00002089	Clade_2_specific	UMB7800	219	5	5	1	0	0.996863	0.997653	0.997258	T	Signal transduction mechanisms			COG3290	Sensor histidine kinase DipB regulating citrate/malate metabolism (CitA)	MINFSLWSYIISLVAIIAYIFFLVLLVDFSFKKKIVLCLLTLVCAVLGQYNILLVIVSVFLTISLLKYKDWSRQQDLFMKDITSVLWATFSYCTILFFTKVTLNFLFSSLTTDVSGATALISLYFTMIYGALFYFLTKDFFLRLEPSKFAQKIYIVQLSILILLICLIYEIFLDSRTFGKITGVLTIFILFQFLTSAYFSYFQLKKTKEKESNVRLRQELELMNLYTQEIEKNYQAMRNFKHDYQNLLLGLKNSNQINRNYLEKISDFSENYFESVASEYGQLSQIKVASLKSFLITKIYQAKQADLNLKLEVVGEVPNLEKEEVNLIRALGILIDNAIEAAIESEDKFIFMSISN-LDRKIEFCIENSFADKLKIEQYLKSGKSSKGKNRGIGLANLE…
111577	GC_00002089	Clade_2_specific	UMB8026	944	5	5	1	0	0.996863	0.997653	0.997258	T	Signal transduction mechanisms			COG3290	Sensor histidine kinase DipB regulating citrate/malate metabolism (CitA)	MINFSLWSYIISLVAIIAYIFFLVLLVDFSFKKKIVLCLLTLVCAVLGQYNILLVIVSVFLTISLLKYKDWSRQQDLFMKDITSVLWATFSYCTILFFTKVTLNFLFSSLTTDVSGATALISLYFTMIYGALFYFLTKDFFLRLEPSKFAQKIYIVQLSILILLICLIYEIFLDSRTFGKITGVLTIFILFQFLTSAYFSYFQLKKTKEKESNVRLRQELELMNLYTQEIEKNYQAMRNFKHDYQNLLLGLKNSNQINRNYLEKISDFSENYFESVASEYGQLSQIKVASLKSFLITKIYQAKQADLNLKLEVVGEVPNLEKEEVNLIRALGILIDNAIEAAIESEDKFIFMSISN-LDRKIEFCIENSFADKLKIEQYLKSGKSSKGKNRGIGLANLE…
111578	GC_00002090	Clade_2_specific	GCF022757625	135	5	5	1	0	0.997778	1	0.998888	H	Coenzyme transport and metabolism			COG3859	Thiamine transporter ThiT (ThiT) (PDB:4POP)	MKNKKLLVMTEIAILIALSEILSFFSIRLWPNGGSISLEMLPIFLITLKYDVKEGIFAGLLFGLIHSIGGYIFSPLQALLDYPLAFSMIGLAGIFNHLLWQTRKNRWIWLACFLGGILRTIVHVISALLFFSNGNYTAPVITSIVIYNVSYVFPSVVICAWILTIIKKHYLFFEQVTCKK
111579	GC_00002090	Clade_2_specific	GCF030228195	249	5	5	1	0	0.997778	1	0.998888	H	Coenzyme transport and metabolism			COG3859	Thiamine transporter ThiT (ThiT) (PDB:4POP)	MKNKKLLVMTEIAILIALSEILSFFSIKLWPNGGSISLEMLPIFLITLKYDIKEGIFAGLLFGLIHSIGGYIFSPLQALLDYPLAFSMIGLAGMFNHLLWQTRKNRWIWLACFLGGILRTIVHVISALLFFSNGNYTAPVITSIVIYNVSYVFPSVVICAWILTIIKKHYLFFEQVTCKK
111580	GC_00002090	Clade_2_specific	UMB7784	1395	5	5	1	0	0.997778	1	0.998888	H	Coenzyme transport and metabolism			COG3859	Thiamine transporter ThiT (ThiT) (PDB:4POP)	MKNKKLLVMTEIAILIALSEILSFFSIKLWPNGGSISLEMLPIFLITLKYDIKEGIFAGLLFGLIHSIGGYIFSPLQALLDYPLAFSMIGLAGMFNHLLWQTRKNRWIWLACFLGGILRTIVHVISALLFFSNGNYTAPVITSIVIYNVSYVFPSVVICAWILTIIKKHYLFFEQVTCKK
111581	GC_00002090	Clade_2_specific	UMB7800	908	5	5	1	0	0.997778	1	0.998888	H	Coenzyme transport and metabolism			COG3859	Thiamine transporter ThiT (ThiT) (PDB:4POP)	MKNKKLLVMTEIAILIALSEILSFFSIKLWPNGGSISLEMLPIFLITLKYDIKEGIFAGLLFGLIHSIGGYIFSPLQALLDYPLAFSMIGLAGMFNHLLWQTRKNRWIWLACFLGGILRTIVHVISALLFFSNGNYTAPVITSIVIYNVSYVFPSVVICAWILTIIKKHYLFFEQVTCKK
111582	GC_00002090	Clade_2_specific	UMB8026	670	5	5	1	0	0.997778	1	0.998888	H	Coenzyme transport and metabolism			COG3859	Thiamine transporter ThiT (ThiT) (PDB:4POP)	MKNKKLLVMTEIAILIALSEILSFFSIKLWPNGGSISLEMLPIFLITLKYDIKEGIFAGLLFGLIHSIGGYIFSPLQALLDYPLAFSMIGLAGMFNHLLWQTRKNRWIWLACFLGGILRTIVHVISALLFFSNGNYTAPVITSIVIYNVSYVFPSVVICAWILTIIKKHYLFFEQVTCKK
111583	GC_00002091	Clade_2_specific	GCF022757625	155	5	5	1	0	0.987342	1	0.993631	R	General function prediction only			COG2070	NAD(P)H-dependent flavin oxidoreductase YrpB, nitropropane dioxygenase family (YrpB)	MNSVTKILGIKYPIVQAPMSWLTDARFVAAVSNAGGMGVIGPNPDLAKMGMNPTETAQHMDSVIKKVKKLTNKPFGINLVLSGKDDLENPFLTSLIKVAFENNVKYFFLVDGLNKEIFDLIKKHNGIVIYRPLTPSIELAKKAQAAGVDILVATGFDEGGDLPNDYWGTFTVVPAIVDAVDIPVLAAGGIVDKRGVRAAMELGAEGVYMGTRFLVTQESPMAETIKQAIVEATHDDLVVLSATRRSLKTPFALELAQKYQKDKNTKEINNEIKKNGGLRPGMLEGNLEKGVVSINSGIDGINSIPSVGELINSLIS
111584	GC_00002091	Clade_2_specific	GCF030228195	843	5	5	1	0	0.987342	1	0.993631	R	General function prediction only			COG2070	NAD(P)H-dependent flavin oxidoreductase YrpB, nitropropane dioxygenase family (YrpB)	MNLITKILGIKYPIVQAPMSWLTDARFVAAVSNAGGMGVIGPNPDLAKVGMNPTEAAQHMDSVIKKVKKLTNKPFGINLVLSGKDDLENPFLTSLIKVAFENKVKYFFLVDGLNKKVFDLIKKHNGIVIYRPLTPSIELAKKAQTAGVDILVATGFDEGGDLPNDYWGTFTVVPAIVDAVDIPVLAAGGIVDKRGVRAAMELGAEGVYMGTRFLVTQESPMAETIKQAIVEATHDDLVVLSATRRSLKTPFALKLAQKYQKDKNTKEINNEIKKNGGLRPGMLEGNLEKGVVSINSGIDGIIDIPSVGELITSLIS
111585	GC_00002091	Clade_2_specific	UMB7784	375	5	5	1	0	0.987342	1	0.993631	R	General function prediction only			COG2070	NAD(P)H-dependent flavin oxidoreductase YrpB, nitropropane dioxygenase family (YrpB)	MNLITKILGIKYPIVQAPMSWLTDARFVAAVSNAGGMGVIGPNPDLAKVGMNPTEAAQHMDSVIKKVKKLTNKPFGINLVLSGKDDLENPFLTSLIKVAFENKVKYFFLVDGLNKKVFDLIKKHNGIVIYRPLTPSIELAKKAQTAGVDILVATGFDEGGDLPNDYWGTFTVVPAIVDAVDIPVLAAGGIVDKRGVRAAMELGAEGVYMGTRFLVTQESPMAETIKQAIVEATHDDLVVLSATRRSLKTPFALKLAQKYQKDKNTKEINNEIKKNGGLRPGMLEGNLEKGVVSINSGIDGIIDIPSVGELITSLIS
111586	GC_00002091	Clade_2_specific	UMB7800	1514	5	5	1	0	0.987342	1	0.993631	R	General function prediction only			COG2070	NAD(P)H-dependent flavin oxidoreductase YrpB, nitropropane dioxygenase family (YrpB)	MNLITKILGIKYPIVQAPMSWLTDARFVAAVSNAGGMGVIGPNPDLAKVGMNPTEAAQHMDSVIKKVKKLTNKPFGINLVLSGKDDLENPFLTSLIKVAFENKVKYFFLVDGLNKKVFDLIKKHNGIVIYRPLTPSIELAKKAQTAGVDILVATGFDEGGDLPNDYWGTFTVVPAIVDAVDIPVLAAGGIVDKRGVRAAMELGAEGVYMGTRFLVTQESPMAETIKQAIVEATHDDLVVLSATRRSLKTPFALKLAQKYQKDKNTKEINNEIKKNGGLRPGMLEGNLEKGVVSINSGIDGIIDIPSVGELITSLIS
111587	GC_00002091	Clade_2_specific	UMB8026	1428	5	5	1	0	0.987342	1	0.993631	R	General function prediction only			COG2070	NAD(P)H-dependent flavin oxidoreductase YrpB, nitropropane dioxygenase family (YrpB)	MNLITKILGIKYPIVQAPMSWLTDARFVAAVSNAGGMGVIGPNPDLAKVGMNPTEAAQHMDSVIKKVKKLTNKPFGINLVLSGKDDLENPFLTSLIKVAFENKVKYFFLVDGLNKKVFDLIKKHNGIVIYRPLTPSIELAKKAQTAGVDILVATGFDEGGDLPNDYWGTFTVVPAIVDAVDIPVLAAGGIVDKRGVRAAMELGAEGVYMGTRFLVTQESPMAETIKQAIVEATHDDLVVLSATRRSLKTPFALKLAQKYQKDKNTKEINNEIKKNGGLRPGMLEGNLEKGVVSINSGIDGIIDIPSVGELITSLIS
111603	GC_00002095	Clade_2_specific	GCF030218805	7	5	5	1	0	0.990854	0.811846	0.892463	R	General function prediction only			COG1373	Predicted ATPase, AAA+ superfamily	------------------------------------------------------------------------------------------------------------------------------------------------------------------------------------------------------------------------------------------------------------------------------------------------------------NRGSKIENLVYLELLSRDYEVFVGKYDTKEIDFVAKNDSDTLYIQVTNQIPQNNTRETDNFLHLPTGYRKIIITNNWDDVGVIDGIEVVHITDFLTK
111604	GC_00002095	Clade_2_specific	GCF030228195	1367	5	5	1	0	0.990854	0.811846	0.892463	R	General function prediction only			COG1373	Predicted ATPase, AAA+ superfamily	MEPILRPLYLKKIEPMIDTEFIKVITGVRRSGKSYLLLMIRDQLLKRGISDKQIIYLNFENPEYFDLLDYRKLYDYLKKKVDKSKKNYFFFDEIQEVHQWQKLINGLRVAFESDIYITGSNASLLSGELASYLTGRYVQIPVLPLTFKEYLKFKNFERDDPARHFNDYLEYGGFPSVVLQDNNQLKRDVLSGIYNSILLRDVAGRATIKNTEILERVGLFLLGNSGQLISINKIANTLRSSGFKISNNTIENYLNLLQDAFLFYKVPRYDIRGKELLKGQGKFYAVDLGFVRSQLRRERINRGSKIENLVYLELLSRGYEIFVGKYDTKEIDFVAKNDKETLYIQVTDQIPQNNTRETDNFLHLPTGYRKSIITNNWNDVGIIDGIEVIHITDFLTK
111605	GC_00002095	Clade_2_specific	UMB7784	1107	5	5	1	0	0.990854	0.811846	0.892463	R	General function prediction only			COG1373	Predicted ATPase, AAA+ superfamily	MEPILRPLYLKKIEPMIDTEFIKVITGVRRSGKSYLLLMIRDQLLKRGISDKQIIYLNFENPEYFDLLDYRKLYDYLKKKVDKSKKNYFFFDEIQEVHQWQKLINGLRVAFESDIYITGSNASLLSGELASYLTGRYVQIPVLPLTFKEYLKFKNFERDDPARHFNDYLEYGGFPSVVLQDNNQLKRDVLSGIYNSILLRDVAGRATIKNTEILERVGLFLLGNSGQLISINKIANTLRSSGFKISNNTIENYLNLLQDAFLFYKVPRYDIRGKELLKGQGKFYAVDLGFVRSQLRRERINRGSKIENLVYLELLSRGYEIFVGKYDTKEIDFVAKNDKETLYIQVTDQIPQNNTRETDNFLHLPTGYRKSIITNNWNDVGIIDGIEVIHITDFLTK
111606	GC_00002095	Clade_2_specific	UMB7800	531	5	5	1	0	0.990854	0.811846	0.892463	R	General function prediction only			COG1373	Predicted ATPase, AAA+ superfamily	MEPILRPLYLKKIEPMIDTEFIKVITGVRRSGKSYLLLMIRDQLLKRGISDKQIIYLNFENPEYFDLLDYRKLYDYLKKKVDKSKKNYFFFDEIQEVHQWQKLINGLRVAFESDIYITGSNASLLSGELASYLTGRYVQIPVLPLTFKEYLKFKNFERDDPARHFNDYLEYGGFPSVVLQDNNQLKRDVLSGIYNSILLRDVAGRATIKNTEILERVGLFLLGNSGQLISINKIANTLRSSGFKISNNTIENYLNLLQDAFLFYKVPRYDIRGKELLKGQGKFYAVDLGFVRSQLRRERINRGSKIENLVYLELLSRGYEIFVGKYDTKEIDFVAKNDKETLYIQVTDQIPQNNTRETDNFLHLPTGYRKSIITNNWNDVGIIDGIEVIHITDFLTK
111607	GC_00002095	Clade_2_specific	UMB8026	399	5	5	1	0	0.990854	0.811846	0.892463	R	General function prediction only			COG1373	Predicted ATPase, AAA+ superfamily	MEPILRPLYLKKIEPMIDTEFIKVITGVRRSGKSYLLLMIRDQLLKRGISDKQIIYLNFENPEYFDLLDYRKLYDYLKKKVDKSKKNYFFFDEIQEVHQWQKLINGLRVAFESDIYITGSNASLLSGELASYLTGRYVQIPVLPLTFKEYLKFKNFERDDPARHFNDYLEYGGFPSVVLQDNNQLKRDVLSGIYNSILLRDVAGRATIKNTEILERVGLFLLGNSGQLISINKIANTLRSSGFKISNNTIENYLNLLQDAFLFYKVPRYDIRGKELLKGQGKFYAVDLGFVRSQLRRERINRGSKIENLVYLELLSRGYEIFVGKYDTKEIDFVAKNDKETLYIQVTDQIPQNNTRETDNFLHLPTGYRKSIITNNWNDVGIIDGIEVIHITDFLTK
111618	GC_00002098	Clade_2_specific	GCF022757625	152	5	5	1	0	0.996296	1	0.998145	K	Transcription			COG0640	DNA-binding transcriptional regulator, ArsR family (ArsR) (PDB:3F6V)	MIMVINEKIFKALANKTRLDILKWLKNPEEEITSVSCDTVRFMMEHRGGICVMDIVTRANMTQSTVSTYLKMLLDAGLLISERHGKWTYYRRNEENIKELGKLIQKEL
111619	GC_00002098	Clade_2_specific	GCF030228195	846	5	5	1	0	0.996296	1	0.998145	K	Transcription			COG0640	DNA-binding transcriptional regulator, ArsR family (ArsR) (PDB:3F6V)	MSMVINEKIFKALANKTRLDILKWLKNPEEEITSVSCDTVRFMMEHRGGICVMDIVTRANMTQSTVSTYLKMLLDAGLLISERHGKWTYYRRNEENIKELGKLIQKEL
111620	GC_00002098	Clade_2_specific	UMB7784	378	5	5	1	0	0.996296	1	0.998145	K	Transcription			COG0640	DNA-binding transcriptional regulator, ArsR family (ArsR) (PDB:3F6V)	MSMVINEKIFKALANKTRLDILKWLKNPEEEITSVSCDTVRFMMEHRGGICVMDIVTRANMTQSTVSTYLKMLLDAGLLISERHGKWTYYRRNEENIKELGKLIQKEL
111621	GC_00002098	Clade_2_specific	UMB7800	1548	5	5	1	0	0.996296	1	0.998145	K	Transcription			COG0640	DNA-binding transcriptional regulator, ArsR family (ArsR) (PDB:3F6V)	MSMVINEKIFKALANKTRLDILKWLKNPEEEITSVSCDTVRFMMEHRGGICVMDIVTRANMTQSTVSTYLKMLLDAGLLISERHGKWTYYRRNEENIKELGKLIQKEL
111622	GC_00002098	Clade_2_specific	UMB8026	1425	5	5	1	0	0.996296	1	0.998145	K	Transcription			COG0640	DNA-binding transcriptional regulator, ArsR family (ArsR) (PDB:3F6V)	MSMVINEKIFKALANKTRLDILKWLKNPEEEITSVSCDTVRFMMEHRGGICVMDIVTRANMTQSTVSTYLKMLLDAGLLISERHGKWTYYRRNEENIKELGKLIQKEL
111623	GC_00002099	Clade_2_specific	GCF022757625	120	5	5	1	0	0.95667	0.964319	0.96048							--------MLLLAMGVTACSNQHAQTSHKVHERVTAKAKRAKKKQAEL-KKKALKKKAQEKAQKEKQAAQKAASQSQAQAQSQQAQSNQNQPQTNSKESYEEYIGRLNRQRGYDPKGNPIMPGSDHAPGANPDGSPDPWVQDQINWEKENGYLNPDGSPTEKEKEAEREVEQNANSDDDYNY
111624	GC_00002099	Clade_2_specific	GCF030228195	234	5	5	1	0	0.95667	0.964319	0.96048							MKIVISMFMLFLAMGATACSNKNVQSSHKVHARVTAKAKRAKKKQAELNKKQALNKKAQEKVQKDK---QQAASQSQNQSQSQQVQANQNQSQANSKESYEEYIGRLNRQRGYDPKGNPIMPGQDHEPGALPDGNPDPWVQDQINWEKENGYLNPDGSPTEKGKEAEREVEQNANSDDDYNY
111625	GC_00002099	Clade_2_specific	UMB7784	1380	5	5	1	0	0.95667	0.964319	0.96048							MKIVISMFMLFLAMGATACSNKNVQSSHKVHARVTAKAKRAKKKQAELNKKQALNKKAQEKVQKDK---QQAASQSQNQSQSQQVQANQNQSQANSKESYEEYIGRLNRQRGYDPKGNPIMPGQDHEPGALPDGNPDPWVQDQINWEKENGYLNPDGSPTEKGKEAEREVEQNANSDDDYNY
111626	GC_00002099	Clade_2_specific	UMB7800	893	5	5	1	0	0.95667	0.964319	0.96048							MKIVISMFMLFLAMGATACSNKNVQSSHKVHARVTAKAKRAKKKQAELNKKQALNKKAQEKVQKDK---QQAASQSQNQSQSQQVQANQNQSQANSKESYEEYIGRLNRQRGYDPKGNPIMPGQDHEPGALPDGNPDPWVQDQINWEKENGYLNPDGSPTEKGKEAEREVEQNANSDDDYNY
111627	GC_00002099	Clade_2_specific	UMB8026	685	5	5	1	0	0.95667	0.964319	0.96048							MKIVISMFMLFLAMGATACSNKNVQSSHKVHARVTAKAKRAKKKQAELNKKQALNKKAQEKVQKDK---QQAASQSQNQSQSQQVQANQNQSQANSKESYEEYIGRLNRQRGYDPKGNPIMPGQDHEPGALPDGNPDPWVQDQINWEKENGYLNPDGSPTEKGKEAEREVEQNANSDDDYNY
111633	GC_00002101	Clade_2_specific	GCF022757625	186	5	5	1	0	0.973285	0.878672	0.923561	R	General function prediction only			COG3694	ABC-type uncharacterized transport system, permease component	----------KNNLRERSIYTKNLTVS--------------------------------------------------------------------------------------DIPSFFNFLVSCGLLLHYLSAVHTSWLVVIEVFFYLLCATLFLFFINQICICLTFWFDGLTAVYGMIEDLWDFASRPKAVFPRVIQNLFIFIFPILIATNLPLAFAIQHHWGSEMVIYFLFSLIVLYFISKIVWEKGLKHYASSN
111634	GC_00002101	Clade_2_specific	GCF030228195	1484	5	5	1	0	0.973285	0.878672	0.923561	R	General function prediction only			COG3694	ABC-type uncharacterized transport system, permease component	MKQNILISIWKQSLKQFLIYRSTSLITFLLALIFLVIQLLIGDVYFGEGIKINGWSKEEYFILITFCYSAEYLYNFFFVLGHENMSEAILNGELDYALIRPISSYWYIVGTNLDIPSFFNFLVSYGLLLHYLSAVHTSWLVVIEIFFYLLCAALFLFFINQICICLTFWFDGLTAVYGMIEDLWDFASRPKTIFPRAIQNLFIFIFPVLIATNLPLAFAIQHHWGSEMVIYFLFSLIVLYFISKIVWEKGLKHYASSN
111635	GC_00002101	Clade_2_specific	UMB7784	1009	5	5	1	0	0.973285	0.878672	0.923561	R	General function prediction only			COG3694	ABC-type uncharacterized transport system, permease component	MKQNILISIWKQSLKQFLIYRSTSLITFLLALIFLVIQLLIGDVYFGEGIKINGWSKEEYFILITFCYSAEYLYNFFFVLGHENMSEAILNGELDYALIRPISSYWYIVGTNLDIPSFFNFLVSYGLLLHYLSAVHTSWLVVIEIFFYLLCAALFLFFINQICICLTFWFDGLTAVYGMIEDLWDFASRPKTIFPRAIQNLFIFIFPVLIATNLPLAFAIQHHWGSEMVIYFLFSLIVLYFISKIVWEKGLKHYASSN
111636	GC_00002101	Clade_2_specific	UMB7800	448	5	5	1	0	0.973285	0.878672	0.923561	R	General function prediction only			COG3694	ABC-type uncharacterized transport system, permease component	MKQNILISIWKQSLKQFLIYRSTSLITFLLALIFLVIQLLIGDVYFGEGIKINGWSKEEYFILITFCYSAEYLYNFFFVLGHENMSEAILNGELDYALIRPISSYWYIVGTNLDIPSFFNFLVSYGLLLHYLSAVHTSWLVVIEIFFYLLCAALFLFFINQICICLTFWFDGLTAVYGMIEDLWDFASRPKTIFPRAIQNLFIFIFPVLIATNLPLAFAIQHHWGSEMVIYFLFSLIVLYFISKIVWEKGLKHYASSN
111637	GC_00002101	Clade_2_specific	UMB8026	817	5	5	1	0	0.973285	0.878672	0.923561	R	General function prediction only			COG3694	ABC-type uncharacterized transport system, permease component	MKQNILISIWKQSLKQFLIYRSTSLITFLLALIFLVIQLLIGDVYFGEGIKINGWSKEEYFILITFCYSAEYLYNFFFVLGHENMSEAILNGELDYALIRPISSYWYIVGTNLDIPSFFNFLVSYGLLLHYLSAVHTSWLVVIEIFFYLLCAALFLFFINQICICLTFWFDGLTAVYGMIEDLWDFASRPKTIFPRAIQNLFIFIFPVLIATNLPLAFAIQHHWGSEMVIYFLFSLIVLYFISKIVWEKGLKHYASSN
111643	GC_00002103	Clade_2_specific	GCF022757625	153	5	5	1	0	0.998246	1	0.999122	R	General function prediction only			COG5485	Predicted ester cyclase (PDB:3EHC)	MNNLDKNKAVVEKLIVDALPNNNVDFVKTVVTPETVTHRAGFADLYEATGDAIPQDGNFMEWMRDGWDVLHAALSDQKVEMKHMVAEDNKVIAQFHYNATHSGTFAGQAGDNKRITWDEFGIFIFNEEGKITEMWYYITELSAALQLGYKLK
111644	GC_00002103	Clade_2_specific	GCF030228195	845	5	5	1	0	0.998246	1	0.999122	R	General function prediction only			COG5485	Predicted ester cyclase (PDB:3EHC)	MNNLDKNKAVVEKLIVDALPNNNVDFVKTVVTPETVTHRVGFADLYEATGDAIPQDGNFMEWMRDGWDVLHAALSDQKVEMKHMVAEDNKVIAQFHYNATHSGTFAGQAGDNKKITWDEFGIFIFNEEGKITEMWYYITELSAALQLGYKLK
111645	GC_00002103	Clade_2_specific	UMB7784	377	5	5	1	0	0.998246	1	0.999122	R	General function prediction only			COG5485	Predicted ester cyclase (PDB:3EHC)	MNNLDKNKAVVEKLIVDALPNNNVDFVKTVVTPETVTHRVGFADLYEATGDAIPQDGNFMEWMRDGWDVLHAALSDQKVEMKHMVAEDNKVIAQFHYNATHSGTFAGQAGDNKKITWDEFGIFIFNEEGKITEMWYYITELSAALQLGYKLK
111646	GC_00002103	Clade_2_specific	UMB7800	1549	5	5	1	0	0.998246	1	0.999122	R	General function prediction only			COG5485	Predicted ester cyclase (PDB:3EHC)	MNNLDKNKAVVEKLIVDALPNNNVDFVKTVVTPETVTHRVGFADLYEATGDAIPQDGNFMEWMRDGWDVLHAALSDQKVEMKHMVAEDNKVIAQFHYNATHSGTFAGQAGDNKKITWDEFGIFIFNEEGKITEMWYYITELSAALQLGYKLK
111647	GC_00002103	Clade_2_specific	UMB8026	1426	5	5	1	0	0.998246	1	0.999122	R	General function prediction only			COG5485	Predicted ester cyclase (PDB:3EHC)	MNNLDKNKAVVEKLIVDALPNNNVDFVKTVVTPETVTHRVGFADLYEATGDAIPQDGNFMEWMRDGWDVLHAALSDQKVEMKHMVAEDNKVIAQFHYNATHSGTFAGQAGDNKKITWDEFGIFIFNEEGKITEMWYYITELSAALQLGYKLK
111648	GC_00002104	Clade_2_specific	GCF022757625	1122	5	5	1	0	0.988085	1	0.994007							MKNRKPLYVISAIVVVVLAIVVLNLPKNESQKVSEVTKTQSSSTSSSEKHVKKNRKKQHAVNNESHQSGKRTTENTSNNNGADPEYGNLGYFNIPSEYWGTWYSADDDGNIQSMTINQHSIGENTTYKKNPQYWQSATAIKDQNELNRLKEYTKNWIATDYLNLAGKPAVHCLSWLSTMGFGEYYQVRQEEGQSVLIYAGAQDPVVYATYYKTPELAKQNIDKKYSDLPYPPVLD
111649	GC_00002104	Clade_2_specific	GCF030228195	699	5	5	1	0	0.988085	1	0.994007							MKNRKPLYVISAIVVVVLAIVVLNLPKNESQKASEVTKTQSSSASSSEKHVKKNRKKQHAVNTESHQSSKRTTENTSNNNGADPKYGNLGYFNIPNEYWGTWYSADDDGNIQSMTINQHSIGENTTYKENPQYWQSATAIKDQNELNRLKEYTKNWIATDYLNLAGKPAIHCLTWLSTMGFGEYYQVRQEEGQSVLIYAGAQDPVVYATYYKTPELAKQNIDKKYSDLPYPPVLD
111650	GC_00002104	Clade_2_specific	UMB7784	199	5	5	1	0	0.988085	1	0.994007							MKNRKPLYVISAIVVVVLAIVVLNLPKNESQKASEVTKTQSSSASSSEKHVKKNRKKQHAVNTESHQSSKRTTENTSNNNGADPKYGNLGYFNIPNEYWGTWYSADDDGNIQSMTINQHSIGENTTYKENPQYWQSATAIKDQNELNRLKEYTKNWIATDYLNLAGKPAIHCLTWLSTMGFGEYYQVRQEEGQSVLIYAGAQDPVVYATYYKTPELAKQNIDKKYSDLPYPPVLD
111651	GC_00002104	Clade_2_specific	UMB7800	1477	5	5	1	0	0.988085	1	0.994007							MKNRKPLYVISAIVVVVLAIVVLNLPKNESQKASEVTKTQSSSASSSEKHVKKNRKKQHAVNTESHQSSKRTTENTSNNNGADPKYGNLGYFNIPNEYWGTWYSADDDGNIQSMTINQHSIGENTTYKENPQYWQSATAIKDQNELNRLKEYTKNWIATDYLNLAGKPAIHCLTWLSTMGFGEYYQVRQEEGQSVLIYAGAQDPVVYATYYKTPELAKQNIDKKYSDLPYPPVLD
111652	GC_00002104	Clade_2_specific	UMB8026	1459	5	5	1	0	0.988085	1	0.994007							MKNRKPLYVISAIVVVVLAIVVLNLPKNESQKASEVTKTQSSSASSSEKHVKKNRKKQHAVNTESHQSSKRTTENTSNNNGADPKYGNLGYFNIPNEYWGTWYSADDDGNIQSMTINQHSIGENTTYKENPQYWQSATAIKDQNELNRLKEYTKNWIATDYLNLAGKPAIHCLTWLSTMGFGEYYQVRQEEGQSVLIYAGAQDPVVYATYYKTPELAKQNIDKKYSDLPYPPVLD
111688	GC_00002112	Clade_2_specific	GCF022757625	237	5	5	1	0	0.998955	1	0.999477							MKKWASFPKKNMLVSFLLITLLSLILTYYQFRYKAVFVYNDTAFHYNRYFDIFQQFKTGNFSYFQTNYGFCQSGRIINAVYGPGFAYLNGLLLFICKSWFSYQLTTIFLLNYLAGYGYLFLCKKIKVKPIFAYLTLPLFLLGGYFPTWIQGNTLMSWGQALCPWIIAEGINFITKDPTELSSFKLGIWMAVVAQIHNLTLLMLGLVLLYFAIIGFFKFKNRFVLLKRICTNIGVFLLLSLNVIGGILVLFNNKIAMPVGVALNEHVLHFSSFDYSITNFSYLFVVLLVLQILFTFYNIKENKLNFEMTILCVLLILFASRLFPWSFFDKHFPNLQNSFQAPTRLVILIYPLFLSIIALSLSILSKKGRLENGIKYVILLVICLFTLVQFNQRRISQRNS…
111689	GC_00002112	Clade_2_specific	GCF030228195	730	5	5	1	0	0.998955	1	0.999477							MKKWASFPQKNMLVSFLLITLLSLILTYYQFRYKAVFVYNDTAFHYNRYFDIFQQFKTGNFSYFQTNYGFCQSGRIINAVYGPGFAYLNGLLLFICKSWFSYQLTTIFLLNYLAGYGYLFLCKKIKVKPIFAYLTLPLFLLGGYFPTWIQGNTLMSWGQALCPWIIAEGINFITKDPTELSSFKLGIWMAVVAQIHNLTLLMLGLVLLYFAIIGFFKFKNRFVLLKRICTNIGVFLLLSLNVIGGILVLFNNKIAMPVGVALNEHVLHFSSFDYSITNFSYLFVVLLVLQILFTFYNIKENKLNFEMTILCVLLILFASRLFPWSFFDKHFPNLQNSFQAPTRLVILIYPLFLSIIALSLSILSKKGRLENGIKYVILLVICLFTLVQFNQRRISQRNS…
111690	GC_00002112	Clade_2_specific	UMB7784	246	5	5	1	0	0.998955	1	0.999477							MKKWASFPQKNMLVSFLLITLLSLILTYYQFRYKAVFVYNDTAFHYNRYFDIFQQFKTGNFSYFQTNYGFCQSGRIINAVYGPGFAYLNGLLLFICKSWFSYQLTTIFLLNYLAGYGYLFLCKKIKVKPIFAYLTLPLFLLGGYFPTWIQGNTLMSWGQALCPWIIAEGINFITKDPTELSSFKLGIWMAVVAQIHNLTLLMLGLVLLYFAIIGFFKFKNRFVLLKRICTNIGVFLLLSLNVIGGILVLFNNKIAMPVGVALNEHVLHFSSFDYSITNFSYLFVVLLVLQILFTFYNIKENKLNFEMTILCVLLILFASRLFPWSFFDKHFPNLQNSFQAPTRLVILIYPLFLSIIALSLSILSKKGRLENGIKYVILLVICLFTLVQFNQRRISQRNS…
111691	GC_00002112	Clade_2_specific	UMB7800	1016	5	5	1	0	0.998955	1	0.999477							MKKWASFPKKNMLVSFLLITLLSLILTYYQFRYKAVFVYNDTAFHYNRYFDIFQQFKTGNFSYFQTNYGFCQSGRIINAVYGPGFAYLNGLLLFICKSWFSYQLTTIFLLNYLAGYGYLFLCKKIKVKPIFAYLTLPLFLLGGYFPTWIQGNTLMSWGQALCPWIIAEGINFITKDPTELSSFKLGIWMAVVAQIHNLTLLMLGLVLLYFAIIGFFKFKNRFVLLKRICTNIGVFLLLSLNVIGGILVLFNNKIAMPVGVALNEHVLHFSSFDYSITNFSYLFVVLLVLQILFTFYNIKENKLNFEMTILCVLLILFASRLFPWSFFDKHFPNLQNSFQAPTRLVILIYPLFLSIIALSLSILSKKGRLENGIKYVILLVICLFTLVQFNQRRISQRNS…
111692	GC_00002112	Clade_2_specific	UMB8026	1038	5	5	1	0	0.998955	1	0.999477							MKKWASFPKKNMLVSFLLITLLSLILTYYQFRYKAVFVYNDTAFHYNRYFDIFQQFKTGNFSYFQTNYGFCQSGRIINAVYGPGFAYLNGLLLFICKSWFSYQLTTIFLLNYLAGYGYLFLCKKIKVKPIFAYLTLPLFLLGGYFPTWIQGNTLMSWGQALCPWIIAEGINFITKDPTELSSFKLGIWMAVVAQIHNLTLLMLGLVLLYFAIIGFFKFKNRFVLLKRICTNIGVFLLLSLNVIGGILVLFNNKIAMPVGVALNEHVLHFSSFDYSITNFSYLFVVLLVLQILFTFYNIKENKLNFEMTILCVLLILFASRLFPWSFFDKHFPNLQNSFQAPTRLVILIYPLFLSIIALSLSILSKKGRLENGIKYVILLVICLFTLVQFNQRRISQRNS…
111908	GC_00002156	Clade_2_specific	GCF022757625	1041	5	5	1	0	0.996158	1	0.998075							MKKTNLFISIIAVIIIAAGGFLFYSNKSQNANPSISIGSNSSYDKAMASGKENVKNEKYDDAASDFNKAYDLKHTAQAKAYANQAENMSDAITYGKRSKYTASLNSIANVINEENGYTVLISKAKTLKKVIKTAYDNYKTTIHPLLTAAQEAESKKDYQLAINNYEQILELPYINGKYYQAIKSNTEAKLKEDKDLLKKQSSSSSSSSQSSSSSNSASSSKMNGEFSDSRTVDGKTVSSSTQTEIRNRLKALGYDASPWSPQDIINLYRYAFAQGHKTPDSITKSDVENYLKPSN
111909	GC_00002156	Clade_2_specific	GCF030228195	1243	5	5	1	0	0.996158	1	0.998075							MKKTNLFISIIAVIVIAAGGFLFYSNKSQNANPSTSIGSNSSYDKAMASGKENVKNEKYDDAASDFNKAYDLKHTAQAKAYANQAENMSDAITYGKRSKYTASLNSIANVINEENGYTVLISKAKTLKKVIKTAYDNCKTTIHPLLTAAQEAESKKDYQLAINNYEQILELPYINGKYYQAIKSNTEAKLKEDKDLLKKQSSSSSSSSQSSSSSNSASSSKMNGEFSDSRTVDGKTVSSSTQTEIRNRLKALGYDASPWSPQDIINLYRYAFAQGHKTPDSITKSDVENYLKPSN
111910	GC_00002156	Clade_2_specific	UMB7784	792	5	5	1	0	0.996158	1	0.998075							MKKTNLFISIIAVIVIAAGGFLFYSNKSQNANPSTSIGSNSSYDKAMASGKENVKNEKYDDAASDFNKAYDLKHTAQAKAYANQAENMSDAITYGKRSKYTASLNSIANVINEENGYTVLISKAKTLKKVIKTAYDNCKTTIHPLLTAAQEAESKKDYQLAINNYEQILELPYINGKYYQAIKSNTEAKLKEDKDLLKKQSSSSSSSSQSSSSSNSASSSKMNGEFSDSRTVDGKTVSSSTQTEIRNRLKALGYDASPWSPQDIINLYRYAFAQGHKTPDSITKSDVENYLKPSN
111911	GC_00002156	Clade_2_specific	UMB7800	497	5	5	1	0	0.996158	1	0.998075							MKKTNLFISIIAVIVIAAGGFLFYSNKSQNANPSTSIGSNSSYDKAMASGKENVKNEKYDDAASDFNKAYDLKHTAQAKAYANQAENMSDAITYGKRSKYTASLNSIANVINEENGYTVLISKAKTLKKVIKTAYDNYKTTIHPLLTAAQEAESKKDYQLAINNYEQILELPYINGKYYQAIKSNTEAKLKEDKDLLKKQSSSSSSSSQSSSSSNSASSSKMNGEFSDSRTVDGKTVSSSTQTEIRNRLKALGYDASPWSPQDIINLYRYAFAQGHKTPDSITKSDVENYLKPSN
111912	GC_00002156	Clade_2_specific	UMB8026	1311	5	5	1	0	0.996158	1	0.998075							MKKTNLFISIIAVIVIAAGGFLFYSNKSQNANPSTSIGSNSSYDKAMASGKENVKNEKYDDAASDFNKAYDLKHTAQAKAYANQAENMSDAITYGKRSKYTASLNSIANVINEENGYTVLISKAKTLKKVIKTAYDNYKTTIHPLLTAAQEAESKKDYQLAINNYEQILELPYINGKYYQAIKSNTEAKLKEDKDLLKKQSSSSSSSSQSSSSSNSASSSKMNGEFSDSRTVDGKTVSSSTQTEIRNRLKALGYDASPWSPQDIINLYRYAFAQGHKTPDSITKSDVENYLKPSN
111928	GC_00002160	Clade_2_specific	GCF022757625	102	5	5	1	0	0.997543	0.966667	0.981862							----------------------MCILIYDCFKGGKLTELSHKDLPWVTLVYGVITLVLWYGVKVTNPFATPDTNRKVTATKTNHKSKYETEIYPTEITKMEVEKSGSDHFAIYLDGTTNAPDEAYIMAQENDDSNTSEKCNVAEDGYEEDNQTAYEGYARIKNGKFRIFLDDSFDQENIKAGQSYKIKIFAVTDKRLKYVDDMSYSFKYNMETDYIPKFVEKALKNKDIPSYSVVANEKMEYYAYHSHDVKEE
111929	GC_00002160	Clade_2_specific	GCF030228195	141	5	5	1	0	0.997543	0.966667	0.981862							MKIILGLVFLVLLCLLIIAIGLMCILIYDCFKGGKLTELSHKDLPWVTLVYGVITLVLWYGVKVTNPFATPDTNRKVTATKTNHKSKYETEIYPTEITKMEVEKSGSDHFAIYLDGTTNAPDEAYIMAQENDDSNTSEKCNVAEDGYEEDNQTAYEGYDRIKNGKFRIFLDDSFDQENIKAGQSYKIKIFAVTDKRLKYVDDMSYSFKYNMETDYIPKFVEKALKNKDIPSYSVVANEKMEYYAYHSHDVKEE
[truncated: 18 more rows]

## Sheet: Clade 3-specific
Data S1 Clade 3-specific gene clusters. Each column is identified by individual column header or title.
[truncated: 1,557 more rows]
