# Supplementary material for: Pangenome analysis of Lactobacillus mulieris strains reveals distinct subspecies clusters with defined ecological adaptations
Source: Microbiol Spectr. 2025 Oct 2;13(11):e02011-25. doi: 10.1128/spectrum.02011-25 (PMC12584728; doi:10.1128/spectrum.02011-25)
Supplement: Data S2 — Enriched functions. [file spectrum.02011-25-s0002.xlsx]

## Sheet: Clade 1
Data S2 Enriched functions specific to clade 1. Each column is identified by individual column header or title.
COG20_FUNCTION	enrichment_score	unadjusted_p_value	adjusted_q_value	associated_groups	accession	gene_clusters_ids
Serine/threonine protein kinase (SPS1) (PDB:6G4J)	70	6.30511e-16	2.20308e-14	Clade_1	COG0515	GC_00001282
Peptidoglycan-binding (PGRP) domain of peptidoglycan hydrolases (PGRP) (PDB:4FET)	70	6.30511e-16	2.20308e-14	Clade_1	COG3409	GC_00001335
Predicted sugar epimerase, cupin superfamily (CFF1) (PDB:1XE7) (PUBMED:15608122)	70	6.30511e-16	2.20308e-14	Clade_1	COG3542	GC_00001373
Predicted transcriptional regulator,contains XRE-type HTH domain!!!Uncharacterized phage-associated protein, contains DUF4065 domain (GepA)	61.6596	4.08125e-14	1.10194e-12	Clade_1	COG1709!!!COG3600	GC_00001380
Plasmid maintenance system killer protein (HigB)	34.2553	3.64378e-08	6.27364e-07	Clade_1	COG3549	GC_00001446
Plasmid maintenance system antidote protein VapI, contains XRE-type HTH domain (VapI) (PDB:4MCT)	32.977	6.9044e-08	1.17177e-06	Clade_1	COG3093	GC_00001445, GC_00001624
Predicted oxidoreductase	28.8466	5.4455e-07	8.08656e-06	Clade_1	COG3573	GC_00001501
DNA-cytosine methylase (Dcm) (PDB:3LX6)	18.7943	8.29586e-05	0.00108302	Clade_1	COG0270	GC_00001719, GC_00001835
Transposase (or an inactivated derivative) (IS285)	14.9944	0.000554634	0.0068636	Clade_1	COG3328	GC_00000004, GC_00002391, GC_00002745
Zn-dependent peptidase ImmA, M78 family (ImmA) (PDB:3DTE)	10.8252	0.00446	0.02453	Clade_1	COG2856	GC_00001742, GC_00001781, GC_00001829
Glycosyltransferase, GT2 family (WcaE) (PDB:2Z86)	9.34236	0.00936122	0.0487769	Clade_1	COG1216	GC_00001762
Acetyltransferase, isoleucine patch superfamily (WbbJ)	9.34236	0.00936122	0.0487769	Clade_1	COG0110	GC_00001749, GC_00002508

## Sheet: Clade 2
Data S2 Enriched functions specific to clade 2. Each column is identified by individual column header or title.
COG20_FUNCTION	enrichment_score	unadjusted_p_value	adjusted_q_value	associated_groups	accession	gene_clusters_ids
ABC-type bacteriocin/lantibiotic exporters, contain an N-terminal double-glycine peptidase domain (SunT) (PDB:3K8U)	70.0001	6.30467e-16	2.20308e-14	Clade_2	COG2274	GC_00002209, GC_00002335, GC_00002639
Arginase/agmatinase family enzyme (SpeB) (PDB:1CEV)	70.0001	6.30467e-16	2.20308e-14	Clade_2	COG0010	GC_00002037
Sensor histidine kinase DipB regulating citrate/malate metabolism (CitA)	70.0001	6.30467e-16	2.20308e-14	Clade_2	COG3290	GC_00002089
Predicted transcriptional regulator, contains HTH domain (PDB:3LMM)	70.0001	6.30467e-16	2.20308e-14	Clade_2	COG2865	GC_00002048
Predicted ester cyclase (PDB:3EHC)	70.0001	6.30467e-16	2.20308e-14	Clade_2	COG5485	GC_00002103
DNA-binding transcriptional regulator, ArsR family (ArsR) (PDB:3F6V)	70.0001	6.30467e-16	2.20308e-14	Clade_2	COG0640	GC_00002098
S-formylglutathione hydrolase FrmB (FrmB) (PDB:1DQY)	70.0001	6.30467e-16	2.20308e-14	Clade_2	COG0627	GC_00002038
Thiamine transporter ThiT (ThiT) (PDB:4POP)	70.0001	6.30467e-16	2.20308e-14	Clade_2	COG3859	GC_00002090
N-acetylmuramic acid 6-phosphate (MurNAc-6-P) etherase (MurQ) (PDB:4S12) (PUBMED:10095793)	57.5111	3.24802e-13	8.03885e-12	Clade_2	COG2103	GC_00002031
Predicted transcriptional regulator YheO, contains PAS and DNA-binding HTH domains (YheO)	55.1515	1.05682e-12	2.24196e-11	Clade_2	COG2964	GC_00002188
Enamine deaminase RidA, house cleaning of reactive enamine intermediates, YjgF/YER057c/UK114 family (RidA) (PDB:1J7H) (PUBMED:22094463;32205462)	55.1515	1.05682e-12	2.24196e-11	Clade_2	COG0251	GC_00002184
Predicted peptidase (PDB:3DOH)	55.1515	1.05682e-12	2.24196e-11	Clade_2	COG4099	GC_00002210
Threonine deaminase (IlvA) (PDB:3IAU)	55.1515	1.05682e-12	2.24196e-11	Clade_2	COG1171	GC_00002039
Periplasmic beta-glucosidase and related glycosidases (BglX) (PDB:2X40)	55.1515	1.05682e-12	2.24196e-11	Clade_2	COG1472	GC_00002040
Metal-dependent amidase/aminoacylase/carboxypeptidase (AbgB) (PDB:3RAM) (PUBMED:17307853)	26.7647	1.5421e-06	2.23416e-05	Clade_2	COG1473	GC_00002697, GC_00002823
NAD(P)H-dependent flavin oxidoreductase YrpB, nitropropane dioxygenase family (YrpB)	26.103	2.14684e-06	3.01532e-05	Clade_2	COG2070	GC_00001966, GC_00002091
Type I site-specific restriction endonuclease, part of a restriction-modification system (HsdR) (PDB:3H1T) (PUBMED:21169490)	20.7222	3.16398e-05	0.000427137	Clade_2	COG4096	GC_00001893
Dihydroorotate dehydrogenase (PyrD) (PDB:1GT8)	20.7222	3.16398e-05	0.000427137	Clade_2	COG0167	GC_00001867
Transposase InsO and inactivated derivatives (Tra5)	16.887	0.000215294	0.0026923	Clade_2	COG2801	GC_00002418, GC_00002581, GC_00002878
Predicted site-specific integrase-resolvase (PDB:3ILX)	16.887	0.000215294	0.0026923	Clade_2	COG2452	GC_00002277, GC_00002500
Uncharacterized membrane protein YcgQ, UPF0703/DUF1980 family (YcgQ)	13.1884	0.00136827	0.00804706	Clade_2	COG3689	GC_00002601
ABC-type Zn uptake system ZnuABC, Zn-binding component ZnuA (ZnuA) (PDB:1K0F)!!!Periplasmic Zn/Cd-binding protein ZinT (ZinT) (PDB:1OEE)	13.1884	0.00136827	0.00804706	Clade_2	COG0803!!!COG3443	GC_00002752
Meiotically up-regulated gene 157 (Mug157) protein (function unknown) (PDB:2NVP)	13.1884	0.00136827	0.00804706	Clade_2	COG3538	GC_00002976
Trk-type K+ transport system, membrane component (TrkG) (PDB:3PJZ)	13.1884	0.00136827	0.00804706	Clade_2	COG0168	GC_00002664
Phosphoribosylaminoimidazole (AIR) synthetase (PurM) (PDB:1CLI)	13.1884	0.00136827	0.00804706	Clade_2	COG0150	GC_00002970
3-methyladenine DNA glycosylase Tag (Tag) (PDB:1LMZ)	13.1884	0.00136827	0.00804706	Clade_2	COG2818	GC_00002641
N-acetyl-beta-hexosaminidase (Chb) (PDB:3RPM) (PUBMED:18063573)	13.1884	0.00136827	0.00804706	Clade_2	COG3525	GC_00002643
AICAR transformylase/IMP cyclohydrolase PurH (PurH) (PDB:1G8M)	13.1884	0.00136827	0.00804706	Clade_2	COG0138	GC_00002481
PepSY domain containing protein, regulator of zincin peptidase activity (YkoI) (PDB:4EXR) (PUBMED:15124630)	13.1884	0.00136827	0.00804706	Clade_2	COG3212	GC_00002574, GC_00002777
ABC-type oligopeptide transport system, periplasmic component (OppA) (PDB:1B05)	13.1884	0.00136827	0.00804706	Clade_2	COG4166	GC_00002590
YciI superfamily enzyme, includes 5-CHQ dehydrochlorinase, contains active-site pHis (YciI) (PDB:1MWQ) (PUBMED:15779043;23955343)	13.1884	0.00136827	0.00804706	Clade_2	COG2350	GC_00003051
Predicted DNA-binding protein, XRE-type HTH domain	13.1884	0.00136827	0.00804706	Clade_2	COG5606	GC_00002617
Putative alpha-1,2-mannosidase (PDB:2WVX)	13.1884	0.00136827	0.00804706	Clade_2	COG3537	GC_00002935
Imidazolonepropionase or related amidohydrolase (HutI) (PDB:3OOQ)	13.1884	0.00136827	0.00804706	Clade_2	COG1228	GC_00002842
Uncharacterized conserved protein, DUF1919 family (PDB:2G6T)	13.1884	0.00136827	0.00804706	Clade_2	COG3955	GC_00002694
Ubiquinone/menaquinone biosynthesis C-methylase UbiE/MenG (UbiE) (PDB:4OBW)	13.1884	0.00136827	0.00804706	Clade_2	COG2226	GC_00002461
Cell wall-associated hydrolase, NlpC_P60 family (NlpC) (PDB:2EVR)!!!SLT domain protein (SLT) (PUBMED:15608122)!!!Phage-related tail protein	13.1884	0.00136827	0.00804706	Clade_2	COG0791!!!COG3953!!!COG5283	GC_00002853
Serine protease, subtilisin family (AprE) (PDB:1SCJ)	13.1884	0.00136827	0.00804706	Clade_2	COG1404	GC_00002535, GC_00002700
Fucose permease (FucP) (PDB:3O7P)	13.1884	0.00136827	0.00804706	Clade_2	COG0738	GC_00002660
Glyoxylase or a related metal-dependent hydrolase, beta-lactamase superfamily II (GloB) (PDB:1QH3) (PUBMED:25670698)!!!Rhodanese-related sulfurtransferase (PspE) (PDB:1TQ1)	13.1884	0.00136827	0.00804706	Clade_2	COG0491!!!COG0607	GC_00002608
Multidrug resistance efflux pump EmrA (EmrA) (PDB:4TKO)	13.1884	0.00136827	0.00804706	Clade_2	COG1566	GC_00002674
Toxin component of the Txe-Axe toxin-antitoxin module, Txe/YoeB family (PDB:2A6Q)	13.1884	0.00136827	0.00804706	Clade_2	COG4115	GC_00002949
Replication initiaton protein REP (rolling circle plasmid replication) (REP)	13.1884	0.00136827	0.00804706	Clade_2	COG5655	GC_00002609, GC_00002953
Phosphoglycolate phosphatase, HAD superfamily (Gph) (PDB:2NYV)	13.1884	0.00136827	0.00804706	Clade_2	COG0546	GC_00002675
Phosphotransferase system, fructose-specific IIC component (FrwC)	13.1884	0.00136827	0.00804706	Clade_2	COG1299	GC_00002324
RNA degradosome component RraA (regulator of RNase E activity) (RraA) (PDB:1J3L) (PUBMED:20471400)	13.1884	0.00136827	0.00804706	Clade_2	COG0684	GC_00002586
Uncharacterized membrane protein YkvI (YkvI)	13.1884	0.00136827	0.00804706	Clade_2	COG3949	GC_00002560
Uncharacterized membrane protein YozV, TM2 domain, contains pTyr (TM2) (PUBMED:27148221)	13.1884	0.00136827	0.00804706	Clade_2	COG2314	GC_00002696
Predicted ATPase, archaeal AAA+ ATPase superfamily	13.1884	0.00136827	0.00804706	Clade_2	COG1672	GC_00002423
Alpha-mannosidase (MngB) (PDB:5KBP) (PUBMED:14645248)	13.1884	0.00136827	0.00804706	Clade_2	COG0383	GC_00002319, GC_00002416, GC_00002509, GC_00002891
ABC-type polysaccharide transport system, permease component (LplB) (PDB:4TQU)	13.1884	0.00136827	0.00804706	Clade_2	COG4209	GC_00002463
Sulfur carrier protein TusA (tRNA thiolation, molybdenum cofactor biosynthesis) (TusA) (PDB:1DCJ) (PUBMED:23894086)!!!Peroxiredoxin family protein (YrkE) (PDB:2QS7)	13.1884	0.00136827	0.00804706	Clade_2	COG0425!!!COG2210	GC_00002631
ABC-type thiamine transport system, ATPase component ThiQ (ThiQ)	13.1884	0.00136827	0.00804706	Clade_2	COG3840	GC_00002951
DNA primase (bacterial type) (DnaG) (PDB:3B39) (PUBMED:28128549)!!!ATPase/5-3 helicase helicase subunit RecD of the DNA repair enzyme RecBCD (exonuclease V) (RecD) (PDB:1W36) (PUBMED:29901759;30601118)	13.1884	0.00136827	0.00804706	Clade_2	COG0358!!!COG0507	GC_00002931
Na+-translocating membrane potential-generating system subunit MpsB, UPF0753/DUF2309 family (MpsB) (PUBMED:21467222;25448817)	13.1884	0.00136827	0.00804706	Clade_2	COG3002	GC_00002681
3-keto-L-gulonate-6-phosphate decarboxylase (UlaD) (PDB:3F4W)	13.1884	0.00136827	0.00804706	Clade_2	COG0269	GC_00002793
Phage shock protein PspC (stress-responsive transcriptional regulator) (PspC)	13.1884	0.00136827	0.00804706	Clade_2	COG1983	GC_00002585
Ascorbate-specific PTS system IIC component UlaA (UlaA) (PDB:4RP8)	13.1884	0.00136827	0.00804706	Clade_2	COG3037	GC_00003008
Dipeptidyl aminopeptidase/acylaminoacyl peptidase (DAP2) (PDB:2JBW)	13.1884	0.00136827	0.00804706	Clade_2	COG1506	GC_00002454
UDP-N-acetylglucosamine transferase subunit ALG13 (PDB:2JZC)	13.1884	0.00136827	0.00804706	Clade_2	COG5017	GC_00002716
Uncharacterized membrane protein, DUF368 family	13.1884	0.00136827	0.00804706	Clade_2	COG2035	GC_00002753
Phosphotransferase system fructose-specific component IIB (FrwB) (PDB:5DLE)	13.1884	0.00136827	0.00804706	Clade_2	COG1445	GC_00002321
Putative NADPH-quinone reductase (modulator of drug activity B) (MdaB) (PDB:1D4A)	13.1884	0.00136827	0.00804706	Clade_2	COG2249	GC_00002746
Phytoene/squalene synthetase (ERG9) (PDB:3WEK)	13.1884	0.00136827	0.00804706	Clade_2	COG1562	GC_00002958
Pyrimidine operon attenuation protein PyrR/uracil phosphoribosyltransferase (PyrR) (PDB:1A3C)	13.1884	0.00136827	0.00804706	Clade_2	COG2065	GC_00003057
Na+-translocating ferredoxin:NAD+ oxidoreductase RNF, RnfG subunit (RnfG)	12.1857	0.00225897	0.0127793	Clade_2	COG4659	GC_00002036

## Sheet: Clade 3
Data S2 Enriched functions specific to clade 3. Each column is identified by individual column header or title.
COG20_FUNCTION	enrichment_score	unadjusted_p_value	adjusted_q_value	associated_groups	accession	gene_clusters_ids
tRNA G10 N-methylase Trm11 (Trm11) (PDB:5E71)	70	6.30511e-16	2.20308e-14	Clade_3	COG1041	GC_00001681
Phosphotransferase system IIC components, glucose/maltose/N-acetylglucosamine-specific (PtsG1)!!!Phosphotransferase system IIB components (PtsG2) (PDB:1IBA)!!!Sucrose-6-phosphate hydrolase SacC, GH32 family (SacC) (PDB:1ST8)	70	6.30511e-16	2.20308e-14	Clade_3	COG1263!!!COG1264!!!COG1621	GC_00001688
Wobble nucleotide-excising tRNase (RloC) (PUBMED:18681940)	70	6.30511e-16	2.20308e-14	Clade_3	COG4694	GC_00001716, GC_00001728
Acyl carrier protein (AcpP) (PDB:1ACP)!!!EntF, seryl-AMP synthase component of non-ribosomal peptide synthetase (EntF) (PDB:5ES5)	70	6.30511e-16	2.20308e-14	Clade_3	COG0236!!!COG1020	GC_00001729
Archaeal DNA helicase HerA or a related bacterial ATPase, contains HAS-barrel and ATPase domains (HerA) (PDB:4D2I)	70	6.30511e-16	2.20308e-14	Clade_3	COG0433	GC_00001720
FAD/FMN-containing lactate dehydrogenase/glycolate oxidase (GlcD) (PDB:1AHU)	70	6.30511e-16	2.20308e-14	Clade_3	COG0277	GC_00001679
Nucleoside-diphosphate-sugar epimerase (WcaG) (PDB:2X4G)	70	6.30511e-16	2.20308e-14	Clade_3	COG0451	GC_00001663
N-Dimethylarginine dimethylaminohydrolase (DdaH) (PDB:6LRH)	70	6.30511e-16	2.20308e-14	Clade_3	COG1834	GC_00001673
Adenine deaminase (AdeC) (PDB:3NQB)	65.9556	4.7635e-15	1.52947e-13	Clade_3	COG1001	GC_00001643
Glycogen debranching enzyme (alpha-1,6-glucosidase) (GDB1) (PDB:5D06)	65.0573	7.46427e-15	2.11132e-13	Clade_3	COG3408	GC_00001637
DNA-adenine methylase (Dam) (PDB:4GOL)	60.617	6.87355e-14	1.81462e-12	Clade_3	COG0338	GC_00001666, GC_00002309
Transposase, IS1182 family	53.2564	2.72596e-12	5.68147e-11	Clade_3	COG3666	GC_00001622, GC_00002434, GC_00002611, GC_00002799
DNA modification methylase (YhdJ) (PDB:1BOO)	46.6182	7.53336e-11	1.54304e-09	Clade_3	COG0863	GC_00001699, GC_00002088, GC_00002228, GC_00003043
Tagatose-1,6-bisphosphate/sulfofructosephosphate aldolase (LacD) (PDB:3MYO) (PUBMED:20427286;24463506) -- aldolase	41.5667	9.41666e-10	1.74797e-08	Clade_3	COG3684	GC_00001549
Phosphotransferase system mannitol/fructose-specific IIA domain (Ntr-type) (PtsN) (PDB:2OQ3)	37.3404	7.79165e-09	1.38156e-07	Clade_3	COG1762	GC_00001669, GC_00001954, GC_00002342, GC_00002728
Leucine-rich repeat (LRR) protein (LRR) (PDB:4OW2)	34.5554	3.13616e-08	5.47906e-07	Clade_3	COG4886	GC_00001773, GC_00002170
dTDP-4-dehydrorhamnose 3,5-epimerase or related enzyme (RfbC) (PDB:1DZR)	31.8856	1.19158e-07	1.91297e-06	Clade_3	COG1898	GC_00001731, GC_00001782
dTDP-D-glucose 4,6-dehydratase (RfbB) (PDB:1G1A)	31.8856	1.19158e-07	1.91297e-06	Clade_3	COG1088	GC_00001723, GC_00001783
dTDP-glucose pyrophosphorylase (RmlA1) (PDB:1FXO)	31.8856	1.19158e-07	1.91297e-06	Clade_3	COG1209	GC_00001514
dTDP-4-dehydrorhamnose reductase (RfbD) (PDB:1KBZ)	31.8856	1.19158e-07	1.91297e-06	Clade_3	COG1091	GC_00001693, GC_00001784
Sugar transferase involved in LPS biosynthesis (colanic, teichoic acid) (WcaJ) (PDB:5W7L)	28.8811	5.35243e-07	8.04897e-06	Clade_3	COG2148	GC_00001509
Fe-S cluster carrier ATPase, Mrp/ApbC/NBP35 family (Mrp) (PDB:2PH1) (PUBMED:18616280;19114487;31709520)	28.8811	5.35243e-07	8.04897e-06	Clade_3	COG0489	GC_00001511
Tyrosine-protein phosphatase YwqE (YwqE) (PDB:3QY6)	28.8811	5.35243e-07	8.04897e-06	Clade_3	COG4464	GC_00001507
Capsular polysaccharide biosynthesis protein YveK (YveK)	28.8811	5.35243e-07	8.04897e-06	Clade_3	COG3944	GC_00001510
Phage-related minor tail protein (YqbO)!!!Phage-related protein	26.5613	1.70719e-06	2.44354e-05	Clade_3	COG5280!!!COG5412	GC_00001847, GC_00002122
Uncharacterized conserved protein BH1414	26.0932	2.15742e-06	3.01532e-05	Clade_3	COG3330	GC_00001935
SLT domain protein (SLT) (PUBMED:15608122)!!!Phage-related tail protein	21.1646	2.53607e-05	0.000350332	Clade_3	COG3953!!!COG5283	GC_00001410, GC_00002129, GC_00002583
Holliday junction resolvase RusA (prophage-encoded endonuclease) (RusA) (PDB:1Q8R)	18.4774	9.7206e-05	0.00125522	Clade_3	COG4570	GC_00001360, GC_00001554
Phage terminase large subunit (XtmB) (PDB:4IDH)	10.764	0.00459856	0.0251755	Clade_3	COG1783	GC_00001553
Predicted phage phi-C31 gp36 major capsid-like protein (gp36)	10.2539	0.00593451	0.0319014	Clade_3	COG4653	GC_00001421, GC_00001482, GC_00002069, GC_00002781
Prophage antirepressor!!!Phage antirepressor protein YoqD, KilAC domain (KilAC)	10.2539	0.00593451	0.0319014	Clade_3	COG3617!!!COG3645	GC_00001329, GC_00001358, GC_00001628, GC_00001848, GC_00002266, GC_00002365, GC_00002366
Phage portal protein BeeE (BeeE)	10.2539	0.00593451	0.0319014	Clade_3	COG4695	GC_00001409, GC_00001480, GC_00002068, GC_00002736
Putative phage head morphogenesis protein, F of phage Mu or gp7 of SPP1	10.015	0.00668751	0.0354677	Clade_3	COG5585	GC_00001791, GC_00001925, GC_00002143
Phage-related protein YomH (YomH) (PDB:2X8K)	9.79763	0.00745542	0.0392906	Clade_3	COG4722	GC_00001417, GC_00001454, GC_00001794, GC_00001812, GC_00002159, GC_00002566, GC_00002791
